# Supplementary material for: A systems biology approach identifies candidate drugs to reduce mortality in severely ill patients with COVID-19
Source: Sci Adv. 2022 Jun 1;8(22):eabm2510. doi: 10.1126/sciadv.abm2510 (PMC9159580; doi:10.1126/sciadv.abm2510)
Supplement: Supplementary file 2 — Tables S1 to S9 [file sciadv.abm2510_tables_s1_to_s9.zip]

Archive with 9 entries (9 files):
- sciadv.abm2510_table_s1.xlsx
- sciadv.abm2510_table_s2.xlsx
- sciadv.abm2510_table_s3.xlsx
- sciadv.abm2510_table_s4.xlsx
- sciadv.abm2510_table_s5.xlsx
- sciadv.abm2510_table_s6.xlsx
- sciadv.abm2510_table_s7.xlsx
- sciadv.abm2510_table_s8.xlsx
- sciadv.abm2510_table_s9.xlsx
