# Supplementary material for: A systems biology approach identifies candidate drugs to reduce mortality in severely ill patients with COVID-19
Source: Sci Adv. 2022 Jun 1;8(22):eabm2510. doi: 10.1126/sciadv.abm2510 (PMC9159580; doi:10.1126/sciadv.abm2510)
Supplement: Supplementary file 2 — Tables S1 to S9 [file sciadv.abm2510_tables_s1_to_s9.zip › sciadv.abm2510_table_s1.xlsx]

## Sheet: CD14+_activated
Gene	Admission – Deceased vs. Alive			Follow-up – Critically vs. Moderate
	p-value	Log2FC	q-value	p-value	Log2FC	q-value
A1BG	0.000164249889019318	-0.232965501874837	1	0.197097428851275	0.106362197611064	1
AAED1	0.00971624063745065	-0.00778135071942504	1	0.00327705257224771	-0.0673346043803188	1
AAGAB	0.00186524004480778	0.0414553080401057	1	.	.	.
AAK1	0.00275170415568948	0.0583268847052567	1	0.00652852097137778	0.14141679636126	1
AAMP	0.394071748967304	-0.0374663072187014	1	0.154615853697935	0.0348267688915267	1
AASDHPPT	0.294979120353404	0.0423720724733623	1	.	.	.
AATF	0.19987515889812	0.0243829263022414	1	0.357175746734464	-0.0156992081605548	1
ABCA1	0.360998619673487	0.11140548788452	1	.	.	.
ABCA7	0.00860357026878802	0.0516706019264334	1	0.0057002355267954	0.109126367343888	1
ABCC3	1.31245641212681e-08	0.195945867040868	0.000320436233020762	2.00430287360596e-06	0.219258518505504	0.0489350546590895
ABCF1	0.0878971156886148	0.0288871618197153	1	0.25194530657351	0.0891209945655485	1
ABHD13	0.0460946497977861	-0.0012823220119606	1	0.34202450637754	0.0226716639713417	1
ABHD14B	0.00034365260780379	-0.189332377761782	1	1.27553464364288e-08	-0.163921620403742	0.00031142178324541
ABHD17A	3.14978736141956e-05	0.160997091821358	0.769020584290586	0.0373198731108231	-0.0235886912219534	1
ABHD2	0.00175524199803827	0.0173056634989907	1	0.0197699655846879	-0.100825399650195	1
ABHD3	0.00138656193002296	0.128694232950194	1	.	.	.
ABHD5	3.91723139344127e-12	-0.531913700481486	9.56392044708685e-08	0.314856931348873	-0.142189992884629	1
ABI1	0.00238224619656473	0.163111986458032	1	0.0568815163800078	-0.0360976025939302	1
ABR	0.146986920084581	0.108666454740046	1	0.892098625909218	-0.0148409796444249	1
ABRACL	0.00183122633291044	0.0432634768421494	1	0.00939865213650897	0.139077405878029	1
ABT1	0.0360531057147803	0.00371778103801162	1	.	.	.
ABTB1	8.16618939890518e-06	-0.31667701056572	0.19937751417427	0.0424537188045682	-0.0079822606048211	1
AC004556.1	.	.	.	0.698769676869312	-0.320575600159826	1
AC004687.1	2.00545589861229e-13	-0.450775074653898	4.89632057646191e-09	1.17066621480268e-10	-0.20157959190761
AC005280.2	4.29486678901017e-13	-0.300991995690896	1.04859172653683e-08	0.011113675694512	-0.0945789438898277	1
AC007032.1	0.182291803839193	0.00472485603434775	1	0.575865786393159	0.0398963924500675	1
AC007952.4	1.15669817570373e-11	-0.134458389117769	2.82407859598066e-07	0.0025365506978677	-0.343280670799556	1
AC010642.2	.	.	.	0.3872006430446	-0.0322788712055159	1
AC015912.3	9.99693064795002e-05	-0.113869256741488	1	0.0968889664694544	-0.0513865077529729	1
AC016831.5	3.76187177500546e-09	-0.355237686431589	9.18460993867582e-05	0.000137443938549016	-0.182237598055007	1
AC020656.1	0.0152501585661125	-0.0755997692687262	1	0.0697568581136917	0.0516945160993871	1
AC020916.1	9.98195301838971e-22	-0.511071417663703	2.43709382943985e-17	1.33272721569851e-10	-0.108525376826069	3.2538534971279e-06
AC023157.3	.	.	.	0.0316655690722496	-0.085836243481748	1
AC025159.1	1.61680705018673e-09	-0.243117038115525	3.9474344130309e-05	0.175403843113203	0.0507981288898348	1
AC025164.1	3.81366675521065e-08	-0.244125031172905	0.00093110673828468	2.00107353999703e-09	-0.177919476086806	4.88562104790275e-05
AC027644.3	0.000595327752527069	-0.0880351555008	1	0.404608307944255	-0.0927998521001534	1
AC044849.1	1.79205549428377e-06	-0.280249147792318	0.0437530348929383	0.0865454482819285	-0.0816429774580582	1
AC087239.1	.	.	.	0.542030407366498	-0.0461142327168503	1
AC090498.1	0.0121082032410806	0.253822004526019	1	.	.	.
AC091271.1	0.000394379019417845	-0.193410378766302	1	0.16101538825708	-0.111407639582781	1
AC093673.1	0.000200277255000148	-0.0893853746243861	1	0.218582250965186	0.00778646860088722	1
AC096667.1	1.25182266810362e-10	-0.286298816223923	3.05632504417498e-06	0.153045544297901	-0.0242740388584475	1
AC100810.1	1.99602031208009e-09	-0.255175160619382	4.87328359194355e-05	0.207564260274445	-0.122873075834236	1
AC103591.3	1.32319856794031e-26	-0.665990081377888	3.23058930362626e-22	1.60236451094647e-18	-0.283671031676269	3.91217295347582e-14
AC116366.1	.	.	.	0.0016810770041212	-0.212341549066081	1
AC245014.3	2.72240102275945e-07	-0.229364360705765	0.0066467420970672	0.000690057469312941	-0.229350499266236	1
AC245128.3	2.10703708946114e-41	-0.83873833429118	5.14433105391937e-37	1.10533421838259e-08	-0.23916357828956	0.000269867349418109
AC245297.3	0.00524883895784632	-0.0494481740286587	1	0.0023166564724063	-0.122250174937237	1
ACAA1	0.00525154941517498	-0.0889260101430887	1	0.642561428708359	-0.0415162709446579	1
ACAA2	0.0422952123267301	-0.131496221208134	1	0.733931296704854	-0.0477121526697679	1
ACADVL	4.46446892067556e-05	0.138656853586001	1	0.16294665846253	-0.0906816377509516	1
ACAP1	0.00123235994762765	0.108332315447476	1	7.98339951708498e-06	0.150274524866726	0.19491469920963
ACAP2	0.000355980184276206	0.0816703048788405	1	0.000559818671294409	-0.0637394118130346	1
ACAP3	0.00203904039887658	-0.038912765003463	1	.	.	.
ACBD3	0.83393458412649	0.0421186353615904	1	0.95679420672871	-0.0728613688664673	1
ACBD5	0.324210396130637	0.0235057111864523	1	.	.	.
ACER3	0.0130742256690891	0.120088190232975	1	0.789164215817509	0.0932842859403138	1
ACIN1	4.49278710017416e-07	0.238520399026284	0.0109691397050752	0.0343432901426444	0.0777358719844039	1
ACLY	0.0223130455297308	0.100019660227263	1	0.144955799053312	0.0863706963863756	1
ACO2	0.522212921362735	-0.0609343993439897	1	0.214207274806165	-0.039973920427909	1
ACOT8	0.110762991671178	0.0508623275063352	1	0.249001878705176	0.032467461119181	1
ACOT9	0.000417372146473265	0.104280408051945	1	0.225255968246427	0.0767400725401802	1
ACOX1	0.0239729549957359	-0.036518944683574	1	0.767983016164157	-0.00585665872950858	1
ACP1	0.00666299349932385	-0.0944467004375086	1	0.030599445068352	-0.0708015735470804	1
ACPP	0.00474040855279026	0.0321897311807545	1	.	.	.
ACSL1	1.4414787305102e-19	0.403599086101358	3.51937032054066e-15	0.771109756687913	0.00377039014712666	1
ACSL3	1.66198062013633e-07	0.153818446014448	0.00405772568406285	0.200998929855115	-0.0788888318964944	1
ACSL4	1.35516139341317e-06	0.244899210229741	0.0330862654201826	0.00273425553207923	0.11922217979713	1
ACSS2	0.14147798447897	0.0575592188623523	1	0.0978155857668236	0.0681278150998961	1
ACTG1	1.76440649463331e-10	-0.314123760570452	4.30779845664723e-06	0.130661100393729	0.0529296672135962	1
ACTN1	0.277077625882516	-0.00825049090200458	1	0.0567113628034993	0.0765206534076311	1
ACTN4	0.000120712295896468	0.157774448811654	1	0.032539005924441	0.0895196038673431	1
ACTR10	0.00633949162528256	0.0115373226760325	1	0.00815267048895786	0.156845507400603	1
ACTR1A	0.00414445540182754	0.0330590729020713	1	0.405011928055534	-0.0287833137965166	1
ACTR2	6.78974164268974e-07	0.164442097535949	0.016577154220627	7.15198776585111e-07	0.11793898981032	0.0174615781303255
ACTR3	1.87746466070327e-08	0.252829669920133	0.000458382996910703	4.16044914549454e-13	0.171052869572008	1.01577365887249e-08
ADA2	1.83080819971303e-21	-0.368297520404743	4.46991821959937e-17	9.80995970867893e-27	-0.454272408837552	2.39510166287396e-22
ADAM10	2.89698702009263e-09	0.304616646802886	7.07299380955615e-05	0.176557289587282	0.0490398862649384	1
ADAM15	0.010186654379673	-0.100224155856469	1	0.456055144317944	0.0385798488227187	1
ADAM17	6.05607255384369e-09	0.314620398821447	0.000147859011402094	6.48492353402669e-07	0.202593367959197	0.0158329408083262
ADAM8	0.000105827583797584	0.147649151005319	1	0.149667555606869	0.103235543296811	1
ADAM9	0.000109389643619747	0.117116728093446	1	0.143526842376164	0.0408590330355524	1
ADAMTSL4	0.139110356025165	-0.0106718211515722	1	.	.	.
ADAP1	0.0798378824126666	0.0678446751055375	1	0.843639118017457	0.00956653443021049	1
ADAP2	0.00136599911484848	0.171769837754785	1	0.738100701486867	0.032380217180334	1
ADAR	2.26743959319531e-17	0.569631055558854	5.53595376678636e-13	0.0418774331028807	0.112545101868643	1
ADCY7	0.0181864840474515	0.087428058595174	1	0.0721974901626891	0.0512984580271945	1
ADD1	0.000375945231101715	0.127107004708684	1	0.565931350302395	0.0988219163205073	1
ADD3	1.2164157937756e-08	0.240375912700406	0.000296987916050312	0.259148870301925	-0.0196298980676206	1
ADGRE2	7.45079908912183e-05	0.10673465659019	1	0.616101882261126	-0.0768721379068852	1
ADGRE5	0.132043751194565	0.0387759747398451	1	2.91519145782132e-12	0.310399911206436	7.11743994427076e-08
ADH5	0.0150567543160311	-0.0589626311789099	1	0.970687686362386	-0.0175725715306742	1
ADI1	0.230166653817159	-0.0365226054133192	1	0.000660690939802269	0.146564174615624	1
ADIPOR1	0.0299623476832974	-0.0170450143403738	1	0.208876144417334	0.00683555956172566	1
ADIPOR2	0.000602272988999948	0.0514060365579085	1	0.765033792862781	0.0218014204909137	1
ADM	1.90098531980981e-16	0.42483178584074	4.64125565831564e-12	6.44774509062186e-08	0.131704892463645	0.00157421696387533
ADNP	0.100754056534591	-0.0300118582089688	1	0.822856143154206	-0.0539488884626967	1
ADNP2	0.00124163124895086	-0.0533011513663501	1	0.564465174949685	-0.0360160521837224	1
ADPGK	0.0321709082302116	-0.0534455520999169	1	0.0347140043292457	-0.100412864711221	1
ADRBK1	0.00329852683676359	0.711470776261283	1	0.56852297463666	0.512550868303268	1
ADRBK2	0.00809040630927665	0.347545374220471	1	.	.	.
ADRM1	0.00457773764546773	-0.0955671087237616	1	0.29567452575838	-0.0157895675732638	1
ADSL	0.0087582723249255	0.081893746107405	1	0.10921897637532	-0.0469708544002796	1
ADSS	2.73123008240124e-05	0.204381415388848	0.666829824618263	0.178665879207976	-0.0274290153277851	1
AES	2.4836575796781e-06	0.277482136543835	0.0606384998078407	0.00154310745871341	0.0913849561290896	1
AFF1	3.37737124074957e-06	0.152663166865806	0.0824585188429008	.	.	.
AFF4	0.00315152200504488	-0.0177888215534073	1	0.0125059632376044	-0.0751110222091471	1
AFG3L2	0.100303070283847	0.0704605469757292	1	0.0186147623785957	-0.0543733553930514	1
AFTPH	0.0364538798368574	0.110597311412308	1	0.119267148309993	0.0528395379938853	1
AGFG1	1.16784437839872e-16	0.370969585428428	2.85129204986048e-12	3.92094980085273e-08	0.0917309504064818	0.000957299893878194
AGGF1	7.49225768861391e-06	0.142737563159788	0.182923471467509	.	.	.
AGO1	0.0619923406653457	0.000906977812172749	1	0.452477987111556	0.0483284959898443	1
AGO2	0.00348887311796561	0.106925910296734	1	0.347834782796676	-0.00198932463679946	1
AGO3	0.00671587737169072	-0.0736573270913377	1	0.141513695851295	0.132205475408356	1
AGO4	0.00784012984445145	-0.0706810177634409	1	0.0637920587989463	-0.0158557858168449	1
AGPAT1	0.107507911469324	-0.0192704155709875	1	0.396001135464904	0.0604006682091356	1
AGPAT2	0.0207165422250976	0.136289946337976	1	0.287949761201055	0.0471856363424423	1
AGPAT3	1.83848051979047e-08	0.20971797357792	0.000448865018906844	0.087285985202974	0.0790393166867234	1
AGPS	0.0266706533880239	0.128116664865039	1	0.329673848397731	-0.0303515224151457	1
AGTPBP1	2.58709117902368e-06	0.138043503390994	0.063163831135863	0.176259822289752	-0.218430562081426	1
AGTRAP	5.66871806379495e-05	-0.103024236920505	1	0.07933917945458	0.00915151517489154	1
AHCTF1	0.00107939406993626	0.0268668381872273	1	0.128753081834182	-0.084049510930929	1
AHCYL1	0.0254092527293536	-0.0899652604476281	1	0.276274811533151	-0.0378142718599506	1
AHNAK	0.000841926727091034	0.0982968897555327	1	3.60327004400249e-06	0.24969529121145	0.0879738381243208
AHR	0.000205720899727684	-0.152188258695468	1	0.312381738822544	0.120524317863275	1
AHSA1	4.45805084607015e-05	0.132199031074803	1	0.483789857169317	0.133108576285797	1
AIDA	0.00105601008833584	0.188712004761108	1	0.986861420164494	0.0137490295557788	1
AIF1	1.89839812839323e-09	-0.120845626208148	4.63493903047207e-05	1.04025050398129e-07	-0.251019877809247	0.00253977160547032
AIMP1	0.0428438565325457	-0.0369122133734902	1	0.000879491965068532	-0.026728348162547	1
AIP	0.00505644777739823	0.107590002181202	1	0.230476550990647	0.0803254206070138	1
AK2	1.53402805953847e-08	0.135057937606377	0.000374532950736317	0.154652202769553	-0.0398573391447282	1
AKAP10	0.287293884012859	-0.0170256774624515	1	.	.	.
AKAP13	6.70445250318567e-08	0.255996554798986	0.00163689207865278	0.500723464130228	-0.0723856918608685	1
AKAP17A	0.0571389097389665	-0.0260240911173457	1	0.0414702908126224	-0.0642685413362808	1
AKAP8	0.0802072734721871	-0.0153589470124217	1	0.487448789023931	-0.00342701858600997	1
AKAP8L	0.000709474521289039	0.122958174954398	1	0.134451788827042	0.0130378814542251	1
AKAP9	0.00865429180726467	0.022297593003217	1	0.399878827157384	-0.0963913972702326	1
AKIRIN1	0.0146317341948676	0.0291051220352531	1	0.0314341622311164	0.0207068677205365	1
AKIRIN2	3.28614170072537e-06	0.145363423783366	0.0802311496232098	2.0808521802294e-07	-0.0266455159923742	0.00508040059803007
AKNA	0.0369215457373535	0.0672786522032502	1	0.0393862080595291	-0.02604515886474	1
AKR1A1	0.00223770647778622	-0.0400440003942163	1	0.0250296302524635	-0.0144494664256166	1
AKR1B1	8.26574525549168e-09	-0.256107593533262	0.000201808170412829	4.43502273983013e-09	-0.174287829679379	0.000108281080192953
AKR7A2	0.00939684047204256	-0.152257828416507	1	0.000665668321343644	-0.0695647436014436	1
AKT1	0.0609225067340107	0.0420039949747987	1	0.159502064212161	-0.04383843966414	1
AKT2	0.00290772491859861	0.0564516691731719	1	0.893845467123683	0.0031286363163946	1
AL034397.3	6.15064101453124e-05	-0.117527163366422	1	0.142348900961183	-0.0412239845965511	1
AL118516.1	6.13436292932616e-07	-0.114849004734278	0.0149770470919498	0.052981808642927	-0.0795429261243879	1
AL136295.5	0.000826403900631687	-0.121130129108246	1	.	.	.
AL161421.1	.	.	.	0.000109997541603238	-0.172341644448561	1
AL445524.1	3.69200491644799e-06	-0.189956518232494	0.0901403000350777	0.59727123003307	0.0336210815234857	1
ALCAM	0.0269306919031987	0.0501174954677051	1	0.262108512040671	0.0463904412208544	1
ALDH1A1	0.00285513239568099	-0.2190628220442	1	4.76540064078671e-15	-0.371803357540566	1.16347256644807e-10
ALDH2	3.0676972752962e-16	-0.561952632018889	7.48978289763568e-12	0.00168919163688618	-0.075834758659163	1
ALDH3B1	0.0116889671452834	-0.0636645292893084	1	4.3093378997426e-05	-0.167201787035836	1
ALDH9A1	0.0225288878372254	0.0769622575848449	1	0.0467504651019029	-0.00468308183169636	1
ALDOA	3.4174136060708e-72	1.70404890770461	8.34361531922186e-68	0.101240694532706	1.30874923969393	1
ALG13	0.0425975638330149	0.0179032065488803	1	0.244882720571097	-0.0212960530827906	1
ALG3	0.0099413915519963	-0.0449425650210978	1	.	.	.
ALKBH5	0.014143295883651	0.0159238422593596	1	0.445311736011405	0.0855637278120154	1
ALKBH7	1.82659286824958e-18	-0.511868941029719	4.45962648783135e-14	3.71123037026275e-16	-0.304065033896803	9.06096894899651e-12
ALOX5	0.031482856526465	0.036659957845999	1	0.0567367866861746	-0.0876614677689312	1
ALOX5AP	0.00192777847211288	-0.0279750559277467	1	3.03848897803139e-14	0.485787222335635	7.41847083986364e-10
ALYREF	0.173012992468301	-0.0168953131561819	1	0.138249702150713	-0.103030385204541	1
AMD1	5.85197468717165e-05	-0.0102037224851904	1	0.0178500425737757	-0.160246451575612	1
AMFR	0.00659721028038853	-0.1346133292075	1	0.898840299213451	-0.0138631934071696	1
AMPD2	0.0088714377816713	-0.196575279976517	1	0.0475509087417586	-0.00567141319716569	1
AMZ2	0.056221311024224	0.0705340721410684	1	0.0657184006404314	-0.0581107461701915	1
ANAPC11	0.000566680861170917	-0.00958005686696706	1	0.0183380613109347	0.0826274232417916	1
ANAPC13	0.00354324125240912	-0.0525604101048659	1	0.297680332146704	0.0163306968199146	1
ANAPC15	0.0293318258036432	-0.163310338914037	1	0.0173257550279496	-0.228314815858879	1
ANAPC16	2.08133688987213e-05	-0.135705102294156	0.50815840166228	0.0432610300584448	-0.0307343521331278	1
ANAPC5	0.00789414946049831	-0.0582293936658742	1	1.96856616531953e-05	-0.138312803665519	0.480625429262763
ANG	1.00374852700742e-05	0.132433861178126	0.245065202868862	.	.	.
ANKFY1	0.00016372366551403	0.153065852497853	1	.	.	.
ANKIB1	0.000773157049951855	0.129684394098837	1	0.096681368486199	-0.0114304181752934	1
ANKLE2	0.000227066342684243	0.0734311477057401	1	0.917163116786781	0.0100127646082456	1
ANKRD10	0.00168184102482653	-0.0949643224733921	1	0.910222607482255	0.0652730572958206	1
ANKRD11	0.000130531113869065	0.014517963958907	1	0.317890017426628	-0.0511873860590956	1
ANKRD12	0.176783935732023	0.0388729924087077	1	0.189819653951441	-0.0938264826767016	1
ANKRD13A	2.9627928795671e-05	0.156825200256173	0.723365881546307	0.926091638801576	-0.0495019775224417	1
ANKRD13D	0.00187507496008082	-0.0436620961868793	1	0.00194169804394202	0.0613669668018444	1
ANKRD17	0.121566870782086	0.0527388405010467	1	0.819103403008425	-0.0095597624172204	1
ANKRD28	0.105600773550376	-0.0422678683521456	1	2.42135312841443e-09	0.232268537875492	5.91173366302384e-05
ANKRD44	0.0782850935890846	0.0247290252591752	1	0.30300829144576	-0.0276761117490679	1
ANO6	0.0110278345057969	0.0713325252449413	1	0.0414686275647659	0.094634703734834	1
ANP32A	0.00241418713448336	0.0483354638465285	1	0.0620396945131752	-0.0969999544568609	1
ANP32B	0.0247939527353967	-0.0818401206485393	1	0.0013494274547384	-0.113522330740133	1
ANP32E	8.67492200356166e-11	0.230644269147532	2.11798220716958e-06	0.114643062791959	0.110301330217112	1
ANPEP	8.50013318540285e-05	-0.321522530492587	1	0.00745082053548064	0.278544475079096	1
ANTXR2	0.0321533421088221	0.0850203619548322	1	6.64132992446457e-05	0.142275631141703	1
ANXA1	7.83680972335942e-05	0.071985846723047	1	9.86222147830037e-53	0.169933056631466	2.40786137392703e-48
ANXA11	0.0021849310582012	-0.0434254938269503	1	0.0355689825686024	0.0769855636243906	1
ANXA2	2.47044485703004e-11	0.30578404689249	6.03159111843884e-07	1.4755836573346e-11	0.361419192635191	3.60263749938242e-07
ANXA4	1.26596170886904e-07	0.29590282913312	0.00309084551220375	9.34426975189586e-12	0.364232507642053	2.28140345992537e-07
ANXA5	3.90701700752502e-17	0.37404018038555	9.53898202387234e-13	1.55048773789625e-12	0.276452594325026	3.78551581207371e-08
ANXA6	7.23790687223622e-12	0.333670427778913	1.76713496285647e-07	3.69697264680259e-06	0.354759255371525	0.0902615871716852
ANXA7	0.0344872816217766	-0.0527956888899669	1	0.0355885330078809	0.052878562211324	1
AOAH	0.0226122278970548	0.0958906797691632	1	6.18359668706838e-07	-0.144975361031593	0.0150972513114774
AP1B1	0.000967993377064481	0.0183079510711256	1	0.21561744479992	0.0809907809537985	1
AP1G1	8.14034654514288e-06	0.160843605395364	0.198746560899664	0.661481220150887	-0.106621886895928	1
AP1M1	0.0293298752306613	-0.0673681653829648	1	0.0724051470924544	-0.0123593321905084	1
AP1S1	0.00902450830830607	0.086720567323874	1	0.00945559114264265	0.0848560998679118	1
AP1S2	1.60537909922559e-58	-0.965081660018483	3.91953307075928e-54	4.80513166534844e-64	-0.890379727090655	1.17317289609482e-59
AP2A1	0.0301591271371209	0.0356774457305052	1	0.352948171287902	0.106745154052715	1
AP2A2	0.753828109685233	-0.00172534543763764	1	0.0427027382472885	0.0722270750797094	1
AP2B1	0.0004178324838965	0.116211358396356	1	0.00330225188647155	0.151726766376711	1
AP2M1	0.000288528618619469	-0.141583698509655	1	0.00575344841413087	-0.0320739758241055	1
AP2S1	1.61933254920186e-05	-0.136434457253359	0.395360041887633	0.105397231474939	0.0503517846821495	1
AP3B1	0.00812613444188897	0.0480927737367041	1	0.591956643364728	-0.168043295210774	1
AP3D1	0.102825531325879	0.0432341212541376	1	0.363994178731492	0.0587323895700315	1
AP3S1	0.000708154844589368	0.00570456806292685	1	0.488622103869992	-0.0399948324278432	1
AP3S2	3.0696257385153e-05	0.0513460068909856	0.74944912405851	.	.	.
AP5B1	2.96739024097633e-06	0.197629311101473	0.0724488327334371	0.304142428551766	-0.000204204956333609	1
APAF1	0.000311524720449403	0.115032340616246	1	0.0585617946717024	0.0573063129704085	1
APBB1IP	6.24778454232386e-06	0.288620020741333	0.152539659600837	4.78825012634033e-05	0.124232727375193	1
APC	0.646107914052757	0.0805307436721258	1	0.167216506039878	0.0644378681879049	1
APEH	0.0257294892590049	0.0346863920668706	1	.	.	.
APEX1	3.33490271310784e-15	-0.473783835613178	8.1421649740528e-11	2.18795402282585e-21	-0.340075013783669	5.34188974672931e-17
APH1A	0.000332335082174051	0.0795633758403763	1	0.0158569833123371	-0.0321689868273929	1
API5	0.0142965682398125	0.0569096501452076	1	.	.	.
APIP	0.00815228531106126	0.0725186512850838	1	0.600747351585108	0.00655743305449846	1
APLP2	2.41698336455009e-09	0.29161691790356	5.90106488454903e-05	3.50034530800197e-06	-0.0820010326406528	0.0854609306948682
APMAP	0.130362522538403	0.0444776292657993	1	0.184518022427551	-0.0451690790764775	1
APOBEC3A	3.43027503971481e-70	1.67589401958356	8.3750165094637e-66	0.419706182267731	0.460541033932226	1
APOBEC3C	0.251520976412361	0.0179529995153995	1	0.148199212522417	0.0743693636051412	1
APOBEC3G	0.000327246590983444	0.199615197519889	1	.	.	.
APOBR	0.000356844031407901	0.207072928774977	1	0.0454108206183692	0.103553985206816	1
APOL1	0.00256947435853253	0.144425143418715	1	.	.	.
APOL3	0.00244972291464119	0.116813669944368	1	.	.	.
APOL6	1.7455293921485e-12	0.449262897331001	4.26171001093057e-08	0.0048329487941826	0.0363230143838436	1
APOPT1	0.00182652630419701	-0.111885966483381	1	0.921035878289803	0.0229213015937536	1
APP	0.00101343887317684	0.0842985489541752	1	0.504093336156758	-0.0688493159262573	1
APPL1	0.0620246353207615	0.124987554495706	1	0.0956096219233066	-0.061421097026413	1
APRT	9.68737795267425e-22	-0.535669165875147	2.36517332714542e-17	2.21944415837193e-31	-0.582030355773158	5.41877291266506e-27
AQP9	3.58198652801866e-11	0.407913787813575	8.74542010815756e-07	1.99090812674376e-08	0.164682012143277	0.000486080219144489
AQR	0.379425689341196	0.0861517545560795	1	.	.	.
ARAF	0.000204033776746327	-0.00082569014148709	1	0.927023321437586	0.040961641843728	1
ARAP1	0.00248812421776535	0.0953313297398651	1	0.0265995503880472	-0.000403852552090855	1
ARAP2	0.109913821217033	0.0178200147411736	1	.	.	.
ARCN1	0.0322943070534376	0.0673118371041179	1	0.582915990302396	-0.0423326534433759	1
AREG	0.000515342717266319	-0.35456130386748	1	0.0464209129307384	-0.387917408427406	1
ARF1	1.10226795281059e-07	0.150620854572322	0.00269118720678707	0.499572827582972	0.0713396315019306	1
ARF3	5.32319073494473e-05	0.15267055287047	1	0.947111361595458	-0.0273197928304968	1
ARF4	0.0142558292201195	0.132292984030455	1	0.065512258850746	0.0579094351880276	1
ARF5	0.000170488660592342	-0.225475466132235	1	0.000157033083976919	-0.214782620062009	1
ARF6	6.62003614241752e-06	0.232278129732004	0.161628182417124	0.00146354302489251	0.21850648805203	1
ARFGAP2	0.00532430142492759	0.0463198465418404	1	0.967685783649136	0.0125241332666424	1
ARFGAP3	2.27455308715182e-05	0.0813829313913068	0.555332136228117	0.153372700495763	0.00969909190491469	1
ARFGEF1	0.0084890328662422	0.150183416787703	1	0.0260321848945361	0.0779275947424827	1
ARFIP1	0.190793243988146	0.0635490553322158	1	.	.	.
ARGLU1	0.00109984975800653	0.118682019723386	1	0.033773227974011	-0.0544143102902277	1
ARHGAP1	0.0638303358043046	0.0270291729200106	1	0.570232491551711	0.00299397974387172	1
ARHGAP15	0.0128844098550089	0.0618538858229478	1	.	.	.
ARHGAP17	7.93155346464479e-05	0.0836365240993386	1	0.020109358896409	-0.0606826336471593	1
ARHGAP18	0.00292206874723168	0.129441880494994	1	1.55934655187714e-08	0.196201556260191	0.000380714460640805
ARHGAP21	0.00278392817267168	0.108546006260556	1	0.044446161513932	0.0791865819695335	1
ARHGAP24	0.0722602197093131	-0.0361356622484064	1	0.177206571256165	-0.116725005303814	1
ARHGAP25	0.653932512634079	0.0801719448229202	1	.	.	.
ARHGAP26	2.11669534996645e-05	0.186683974421817	0.516791169694309	0.109242741659301	-0.100118450769787	1
ARHGAP27	0.856357642083761	0.0100600722824605	1	0.30203270898266	0.0841194249758256	1
ARHGAP30	0.0203479135870171	0.0378414984048601	1	0.0145663879232917	0.111987917990438	1
ARHGAP4	5.76485372400746e-06	-0.0265986257703212	0.140748903671642	0.035969139367631	-0.0487138436971272	1
ARHGAP45	1.44637518513982e-13	-0.304552876979012	3.53132501451887e-09	0.00184128316368265	-0.169702999220871	1
ARHGAP9	0.00625842651310223	0.119682584990508	1	0.00114673252806378	0.204137643694508	1
ARHGDIA	3.40835018824846e-06	0.199084478641389	0.083214869846086	0.157927066789822	0.146162935635334	1
ARHGDIB	0.000581553894025282	0.0743068515171239	1	3.81849125828644e-13	0.276547958464347	9.32284640710635e-09
ARHGEF1	0.0338147102658204	0.0583410601530349	1	0.0313719866287439	-0.0667702801839254	1
ARHGEF2	0.000276675163046133	-0.0197366235367581	1	0.547737141077862	-0.00672102820150944	1
ARHGEF3	0.00108851341338148	0.18462174845562	1	.	.	.
ARHGEF40	0.00523821407091744	-0.224628138289342	1	0.154690469347992	-0.12108634301295	1
ARHGEF6	0.138801034423738	-0.0210028888325718	1	0.56878722738823	-0.110366223829417	1
ARID1A	0.00993589769376155	-0.0639534942118412	1	3.03269561573503e-06	-0.146533093226379	0.0740432634581707
ARID1B	4.11415307573071e-07	-0.230208284174523	0.0100447047343965	0.0263490905283304	-0.157627620266548	1
ARID2	0.0210416618146158	-0.0481516368511224	1	.	.	.
ARID3A	0.00826496977738355	-0.0685454242945246	1	0.147804392592725	-0.0271067219345378	1
ARID4A	0.486518474292394	-0.020829991975797	1	0.290747840171398	0.0309855459212314	1
ARID4B	0.0440224381632351	0.063413011522368	1	0.385916806084892	-0.0102222865755576	1
ARID5A	0.0899108889615171	-0.0719336762871195	1	0.00013471993749528	-0.174758381679818	1
ARID5B	0.000109430377415268	0.225037677674279	1	.	.	.
ARIH1	0.0016762771051727	0.092409428814584	1	0.985789520529163	-0.162337835990707	1
ARIH2	0.237492892701905	0.0436848099565356	1	0.558196616758624	0.02683366846686	1
ARL11	0.0286759612392309	0.113273082629101	1	0.00449553490919188	-0.0900762159825387	1
ARL2	0.0290456088111342	0.120054125834157	1	2.15784297766155e-06	0.148267521431919	0.0526837362996067
ARL2BP	0.130360342823901	-0.069171273939238	1	0.674408731343941	0.0252215108324199	1
ARL3	0.231395745293286	-0.0502468436719901	1	0.370505335431323	-0.000804834425483347	1
ARL4A	7.66726355970463e-06	0.159479019270813	0.187196239810189	0.0330170270584826	-0.0691832955389651	1
ARL4C	2.45453107513819e-07	-0.428225798416006	0.00599273761994989	7.15712108783508e-26	-0.318550803216659	1.74741111359493e-21
ARL5A	0.000106183895688864	0.175006729372318	1	0.892449235725862	0.0810829785985552	1
ARL5B	0.27005870256092	0.00864558719969599	1	0.00780498423311309	-0.0858487822451307	1
ARL6IP1	0.0257275575778376	-0.120531841083728	1	0.0674945002756553	0.0698201432673644	1
ARL6IP4	2.80501955436232e-05	-0.227986890347704	0.684845524197561	1.96682255183197e-06	-0.225786830266005	0.0480199726029777
ARL6IP5	0.00149382820986522	0.058855525433368	1	0.000586869034448068	0.198102889922203	1
ARL8A	0.000322633198597855	0.0362421095612133	1	0.770801890348633	0.0594764484436543	1
ARL8B	0.111849483883354	-0.0161823608765044	1	0.32678310167664	-0.0348726136675181	1
ARMC10	0.0466711250552478	-0.015254582598907	1	0.789122991871734	0.0176708537670949	1
ARMC8	0.607953872577887	-0.0119673137500725	1	0.872043010759912	-0.0405008796313289	1
ARMCX3	0.0276362562483257	-0.0261600296174229	1	0.0918557638618465	-0.00390331932373061	1
ARMH1	4.07030432111802e-05	-0.146914959801833	0.993764800000966	0.593012237526197	-0.0725997875496217	1
ARMH3	.	.	.	0.0465106096409702	-0.056646561292009	1
ARMT1	0.121850407849554	0.0794702593834792	1	.	.	.
ARNT	0.00102510322854948	0.0274253335774268	1	0.250715136456831	0.042849515281261	1
ARNTL	0.0544465464884316	0.0735151688545097	1	.	.	.
ARPC1A	0.00848514705094278	0.0802814995887049	1	0.0106703888648174	0.0986308185646916	1
ARPC1B	2.53148115178713e-06	0.0951566735499485	0.0618061123208827	4.69572361187516e-12	0.101960261713553	1.14646091983932e-07
ARPC2	2.15527131383763e-05	-0.129393565225089	0.526209491273458	0.000135627910976962	-0.04966185764598	1
ARPC3	3.0097389495254e-13	-0.235315175734408	7.34827764526625e-09	2.23274189399644e-06	-0.179628941880408	0.0545123933419231
ARPC4	0.0227983967153211	-0.0191074280147865	1	0.00297079783110079	0.168785136374815	1
ARPC5	1.27516490547357e-15	0.352397883750252	3.11331511671372e-11	2.28329555342112e-30	0.341377890854232	5.57466609367766e-26
ARPC5L	0.0248901089107378	0.0253444256627939	1	0.0184681804359891	-0.0580402815293053	1
ARPP19	0.0055142960230313	0.077103029822406	1	0.266256111224715	0.0823489041311821	1
ARRB1	0.0009969432383601	0.135796684874223	1	0.388850188345945	0.0859343232702393	1
ARRB2	0.00114596996818199	-0.0410448225095741	1	0.0496888296242051	-0.02811637607169	1
ARRDC1	0.119281116406374	0.0120333631160632	1	0.0893585374728418	0.0359576768685099	1
ARRDC2	0.0758860929517651	-0.0165979002921616	1	.	.	.
ARRDC3	8.05556885194824e-08	0.15412091343382	0.00196676713520316	0.0457139050029138	0.136399129050354	1
ARRDC4	3.43801251388473e-05	-0.173002061475438	0.839390755264956	0.0303025267576614	-0.0128640006989656	1
ARSA	0.00294741929349331	0.0806218563166354	1	0.726054400625949	0.102248681606167	1
ARSB	0.0181692277250864	0.0944486631011874	1	.	.	.
ARSD	0.050224425028661	0.0195217740673926	1	.	.	.
ASAH1	8.50601831621146e-16	-0.463725163832945	2.07674437190303e-11	7.24191956312115e-17	-0.261074243816983	1.76811466133603e-12
ASAP1	0.00214515556316091	-0.0676569783907492	1	0.402631932459151	-0.0499078105383317	1
ASB8	0.224838045060121	-0.0157675433113298	1	0.128330880129895	0.0577917865494343	1
ASCC3	8.39450921770845e-05	0.115316277941076	1	.	.	.
ASCL2	0.0574242844751641	0.0718635760207533	1	0.288144546239622	0.0118899161351389	1
ASGR1	0.053488666607196	-0.0726348523750202	1	0.00397813522728185	0.0319185951691723	1
ASGR2	1.92557767083566e-08	0.331066033549867	0.000470129788334526	0.00397105730415085	0.214993490693873	1
ASH1L	5.68499403466384e-05	0.126231192184998	1	0.00285203372151973	0.0559922948976507	1
ASNA1	0.171897731680574	-0.0160074170881712	1	0.107037826959965	-0.0373226141227646	1
ASNSD1	0.794654762903826	-0.00602820187570446	1	.	.	.
ASPH	2.89373516640907e-08	0.254678397555317	0.000706505440878775	0.00317750745744169	0.100857265787322	1
ASRGL1	0.275049533968946	0.0108042830775938	1	0.482984114827924	-0.0523565356978486	1
ASXL1	0.00930039075165779	0.0607032175870805	1	0.378484157382265	0.00229113265508146	1
ASXL2	0.002479802974434	0.139053845102216	1	0.432646803346515	0.0395763826725773	1
ATAD2B	0.00308456120114114	0.10185358798905	1	0.723062604097311	-0.0815631130943778	1
ATF2	0.0266107299198174	0.0583802720315708	1	.	.	.
ATF3	0.115390415119784	0.265122722654884	1	0.00656887555348172	-0.381283824308548	1
ATF4	0.0327470214449937	-0.114090382699295	1	0.000459999759492527	-0.17704500047319	1
ATF5	0.0894368270018542	0.00275659562011299	1	.	.	.
ATF6	0.27608540823409	0.0822657033248881	1	0.555288730713024	0.0273275788134776	1
ATF6B	0.109158675261822	-0.0336503867002632	1	0.327407771001986	-0.0421864173868506	1
ATF7	0.30502113973753	0.0498428836915232	1	0.553006771486855	0.0158603464252533	1
ATF7IP	0.662927183128589	0.044243039727744	1	0.09912952967807	0.0469807522974881	1
ATG101	0.000924467074280625	0.00515633070360544	1	0.0171790027119282	-0.0102626538229348	1
ATG12	0.000645546191678918	0.103544289987844	1	0.156823568636677	0.020850801389928	1
ATG13	1.30527524455876e-05	0.165276191804459	0.318682950959022	.	.	.
ATG16L2	0.00527156629712497	0.017846859713619	1	0.201329296266813	0.0650756780752595	1
ATG2A	0.0153561085472147	-0.0235915694905382	1	0.023278026220192	-0.0330562929783892	1
ATG3	9.01691978259854e-05	0.122189408573595	1	0.529098063046735	-0.0643350570156105	1
ATG4B	0.0246098164533606	-0.0830735879292403	1	0.338344030853448	0.050080624072911	1
ATG5	0.000660997240924057	0.0904885527503554	1	0.639912016439795	-0.0457877912534457	1
ATG7	0.0182366952705729	0.0323656636581834	1	0.717989903620411	-0.0292377324475603	1
ATL3	0.0087494251741845	0.034657503961493	1	.	.	.
ATM	0.0907976283274712	0.0460220120181484	1	0.488754292368818	0.07767622376326	1
ATMIN	0.00188605526637332	0.0977699743158543	1	0.0532921990250642	-0.0704392992110596	1
ATOX1	1.30313818821473e-09	0.351034107086355	3.18161188652626e-05	0.000389673628118103	0.156741565807856	1
ATP11A	7.65820449292997e-05	0.0913617537551714	1	0.603840712268679	0.0619738862269843	1
ATP11B	0.000853947912682819	0.0528562798917975	1	0.130018493804521	-0.0428831091981836	1
ATP11C	0.000901760468109747	0.106603261437818	1	.	.	.
ATP13A1	0.0015193567284685	0.118397755633941	1	.	.	.
ATP13A3	0.000744273752874678	-0.0218650485976362	1	0.0477596619385269	-0.353327199591194	1
ATP1A1	2.6381983451335e-07	0.16102374805739	0.00644116125964345	0.00654550758000489	0.101480005609596	1
ATP1B3	0.000261358521925944	0.00354085311995156	1	0.0839511934392652	0.136726356109034	1
ATP2A2	4.98017714169332e-06	0.188414773163615	0.121591024914442	0.117196979149197	0.0654716065982677	1
ATP2A3	0.426964389831794	0.0434730928756723	1	0.0161702331576191	0.120768665224678	1
ATP2B1	0.00338237162287331	-0.0240615126216304	1	0.559095372349023	-0.415426899409233	1
ATP2B1-AS1	9.2200275491667e-43	-0.754453656288177	2.25106972612905e-38	1.03811597598201e-05	-0.31821620828127	0.253456015536008
ATP2B4	0.0204129803735501	-0.0178745275544001	1	0.183346941614012	0.0877073627388342	1
ATP2C1	3.07153549923115e-05	0.0999019495185486	0.749915392137284	.	.	.
ATP5A1	0.00419021405393761	0.617150374551242	1	0.580838076120452	0.406075972923284	1
ATP5B	0.00265946480999038	0.698334529754938	1	0.577732529932537	0.470375766245935	1
ATP5C1	0.0040306109779194	0.593480905876549	1	0.570985731946741	0.467313159161002	1
ATP5D	0.00188792574474824	0.971955790320935	1	0.558378707427869	0.720846570170199	1
ATP5E	5.78153690115236e-07	3.00658559580598	0.0141156223441635	0.360470355291792	2.31141924206943	1
ATP5F1	0.00323077551904658	0.650858160327172	1	0.576951404462596	0.427016503398775	1
ATP5F1A	5.7161580042275e-28	-0.541768447899206	1.39559997673214e-23	5.63252587106932e-14	-0.316157459842253	1.37518119142158e-09
ATP5F1B	2.46906049297739e-32	-0.540297976491391	6.02821119360429e-28	1.37071505691194e-14	-0.368866867401392	3.34660081145051e-10
ATP5F1C	4.27673480851691e-27	-0.400617383577625	1.0441648034994e-22	1.69004834129022e-06	-0.249399769268567	0.0412625302526007
ATP5F1D	1.57119724978586e-45	-0.608767591617017	3.83607808535218e-41	5.53480597762423e-18	-0.422602310176399	1.35132287943696e-13
ATP5F1E	7.65501100148491e-11	-0.619589398991505	1.86897093601254e-06	4.27434814494316e-07	-0.173556639788307	0.0104358209958787
ATP5G1	0.011850036349772	0.243645475731055	1	.	.	.
ATP5G2	0.000131470170991477	1.62215735036837	1	0.502790436209844	1.37953286855711	1
ATP5G3	0.00427184325626218	0.571691889344729	1	0.573797583997357	0.448567838210524	1
ATP5H	0.00173834233790157	0.8589757198882	1	0.563398653746983	0.598111964333577	1
ATP5I	0.00173834233790337	1.01059210876663	1	0.549681031072066	0.684673247299486	1
ATP5IF1	1.55491804973391e-12	-0.14209535600011	3.79633241842534e-08	0.00867584568449607	-0.128569657121326	1
ATP5J	0.00365158609988547	0.604646121163869	1	0.569761239181731	0.533638230149298	1
ATP5J2	0.00168959743514239	0.965505194436924	1	0.561615263902389	0.626634381028734	1
ATP5L	4.46077911802765e-05	1.82603788141937	1	0.496000654785077	1.43704117512778	1
ATP5MC1	3.79906084091289e-11	-0.26988084880642	9.27540704308882e-07	0.00227266169355586	-0.115977452794114	1
ATP5MC2	3.463561013247e-55	-0.874292093910104	8.45628421384254e-51	2.32269242232667e-19	-0.551530775322856	5.67085354911055e-15
ATP5MC3	2.41843468759954e-34	-0.498986847887896	5.90460828977427e-30	2.90955853147189e-08	-0.27412376101632	0.000710368715458862
ATP5MD	1.70710957433482e-20	-0.260038548249753	4.16790802573846e-16	1.44357016172387e-07	-0.138371301909785	0.00352447654984884
ATP5ME	8.01259009279836e-32	-0.535088104009309	1.95627387115672e-27	1.62177897767396e-06	-0.149408986627132	0.0395957337399097
ATP5MF	1.3209476525867e-24	-0.245379435715205	3.22509369379043e-20	0.0055977522132337	-0.152265441201838	1
ATP5MG	2.12897122435813e-49	-0.794634638473302	5.19788324427038e-45	1.22110698608284e-10	-0.362504327487357	2.98133270652126e-06
ATP5MPL	1.08394415123323e-36	-0.580844633856116	2.64644964523592e-32	0.000632837345487091	-0.178470034076734	1
ATP5O	0.00303286947228799	0.692622986827601	1	0.562956846714422	0.552787379200379	1
ATP5PB	4.93739943236879e-38	-0.600660938130259	1.20546607141284e-33	3.10641501694866e-08	-0.231705624234177	0.000758431226388015
ATP5PD	1.43238749116468e-22	-0.204137298099486	3.49717405967856e-18	6.30781511110621e-07	-0.206793470959739	0.0154005305937658
ATP5PF	1.94047351243939e-26	-0.472012533343291	4.73766608062078e-22	0.000180835599816168	-0.126815252367383	1
ATP5PO	1.86454637124309e-46	-0.708715616696536	4.55228996539001e-42	5.08442991645932e-10	-0.333567783303535	1.24136356410354e-05
ATP5S	0.00666658814991025	-0.119123534401559	1	0.0517763415852575	-0.0571986374300377	1
ATP6AP1	1.66399945292439e-05	0.142226207065595	0.406265466431491	0.666749694421908	0.0392449446279834	1
ATP6AP2	9.38486920279545e-06	-0.0695975010932004	0.229131581586251	0.0106582805830697	-0.0157143778852258	1
ATP6V0A1	0.0255584493243544	-0.0831137536725208	1	0.00825177855593867	-0.0708806820773512	1
ATP6V0B	0.000589053048855527	-0.0849634254495562	1	0.09897003649891	0.113107139104306	1
ATP6V0D1	0.0376291762404002	-0.141550415430872	1	0.000225687411458118	-0.0314819176707366	1
ATP6V0E1	3.01670644007904e-11	0.276325460597102	7.36528877345297e-07	2.01337433515449e-33	0.462073659801843	4.91565343927968e-29
ATP6V1A	0.00014700409174107	0.153558137148227	1	0.0461412453240607	0.0857316561742066	1
ATP6V1B2	0.00420045488360849	-0.0201607663811807	1	0.353902077785044	-0.0330616187412259	1
ATP6V1C1	0.000206429560105221	0.156946078900451	1	0.000186702373138429	0.0808951406040762	1
ATP6V1D	0.477717479700489	0.0153916923351141	1	0.000440740891269262	0.155586225912337	1
ATP6V1E1	2.97491575901409e-06	0.196962874127391	0.072632568256329	0.0210589004885911	0.176328499290409	1
ATP6V1F	4.01534168428398e-06	-0.172075562584151	0.0980345672217935	0.00731952825786201	-0.0741251617533356	1
ATP6V1G1	6.16550176780614e-07	-0.137697743443842	0.0150530725660987	1.56061105079396e-07	-0.209651773821256	0.00381023188051346
ATP6V1H	0.0160157606023194	-0.0658293820326989	1	0.997172151247195	-0.0283892589129568	1
ATPAF2	0.157631170013936	-0.0120265846982939	1	0.107636725204138	-0.0398051327339155	1
ATPIF1	0.00452441957164881	0.587641352370614	1	0.57299997845333	0.446955822953271	1
ATRAID	0.0206415928758695	-0.112459326266581	1	0.00232277317178266	-0.0849395181879824	1
ATRX	0.00524337189810798	0.0878119380359648	1	0.216442891531401	0.0362373872344691	1
ATXN1	0.0633538327176624	0.0291509104334071	1	0.120356413650755	0.0455246917366481	1
ATXN10	0.122710079577187	-0.0158379867668	1	6.01209342540995e-05	-0.134552809761506	1
ATXN2	0.259951282884747	0.0180810863654217	1	0.109764509289704	0.104489741433276	1
ATXN2L	0.00803629122753732	-0.0178891241722124	1	0.0168775600597777	0.00344517967025693	1
ATXN3	0.117386234719543	-0.0839478452380119	1	0.0389282326213008	-0.0528760660695959	1
ATXN7	2.97709056280718e-08	0.193662438506117	0.000726856660909374	.	.	.
ATXN7L3	0.00415950815451384	0.0562190626861866	1	.	.	.
ATXN7L3B	0.0261750418072043	0.0213916381885516	1	0.559471821962743	-0.0243434221656734	1
AUP1	0.000252637027766486	0.0508683068468012	1	0.0100543891561339	0.0435425759250376	1
AURKAIP1	5.48123668319203e-05	-0.217952245518895	1	0.000346640222193158	-0.129746803665606	1
AVL9	0.00585257266240376	0.101148739644137	1	.	.	.
AZI2	0.00667438252031094	0.0569932774020354	1	0.0843383865410514	-0.121864116139372	1
AZIN1	0.00201149455896411	0.137830130172676	1	0.334293622683825	-0.0322443056493422	1
B3GAT3	0.000529215222947621	0.00707625409029561	1	0.26350462455287	0.053735671939108	1
B3GNT2	1.43304648226556e-06	0.190000611694448	0.0349878298645137	0.0122532488186777	0.133105005405096	1
B3GNT5	.	.	.	0.835660159187836	-0.110433447220541	1
B4GALT1	1.54666010050425e-05	-0.000100750103941283	0.377617063538112	1.4231990646093e-05	-0.124838234257059	0.34747405162436
B4GALT5	0.000135041151865079	0.280546739514722	1	0.127492063615402	0.0907106584958707	1
BABAM1	0.00477667674374217	0.0446194711949608	1	0.209427189916051	0.058453833113074	1
BABAM2	3.02037266849991e-12	-0.236023751067277	7.37423987014253e-08	5.70505871722669e-05	-0.160212722678552	1
BACH1	2.41205171184412e-13	0.504063137214768	5.88902425446741e-09	0.115544788537595	-0.0129631715559915	1
BAD	0.0471827982651582	-0.0796106441997945	1	0.43338970544413	0.00705755485878867	1
BAG1	0.00361194295089106	-0.0328779365464574	1	0.00013507479218877	-0.164457473028717	1
BAG4	0.0267443744625583	0.0572292639319764	1	0.351201924063467	0.0362741184421802	1
BAG5	0.00602088614429769	-0.080528723846187	1	0.15192393997195	0.0630007587112292	1
BAG6	0.00409507332238186	-0.150163840689297	1	0.69560865109904	0.0264865712484568	1
BANF1	5.27608494089197e-07	0.131369529053448	0.0128815613831877	0.241728335262678	0.0363775913119558	1
BANP	0.0325965554567828	-0.0237736196261832	1	0.97989569108109	-0.0180032052342876	1
BASP1	0.330501478392473	0.0399139155500823	1	0.449868272420637	-0.248305850560744	1
BATF	0.138698752835821	0.035279732989645	1	.	.	.
BAX	2.05430887072486e-05	0.148305449777648	0.501559510787474	0.067412343910211	0.0397221970248545	1
BAZ1A	2.19819453686381e-08	0.257478790682175	0.000536689196175299	0.0499152270291168	0.0755246067713449	1
BAZ1B	0.128608773005205	0.0303908074222418	1	0.8356671519346	0.0373180747737634	1
BAZ2A	0.00213655654632958	0.0768523250861576	1	0.275009164288598	-0.0223000245979447	1
BAZ2B	0.0306226155282581	0.119477627354616	1	0.149536941999065	-0.0128166403658384	1
BBIP1	0.142234948514656	-0.0728577039993443	1	0.109751588313779	0.0321535807905113	1
BBX	0.0527344158508513	0.112386254970008	1	0.223064047416761	-0.0155916320266405	1
BCAP29	0.00497394245297424	0.0647944576976611	1	0.769888130634481	0.0349410098991292	1
BCAP31	4.53680240385599e-08	0.172194145258284	0.00110766030690144	0.0409401708017593	0.201587696056555	1
BCAS2	0.606790754233346	0.0160651136330456	1	0.0387841727893629	-0.0824501387482047	1
BCCIP	0.0467127555308417	0.0923366463648921	1	0.466425677549957	0.00775513547249523	1
BCKDK	0.00841296072649044	-0.0231272582454016	1	0.129198809423357	-0.08563207339725	1
BCL10	0.000926061917318069	0.147775576042622	1	0.0222343154759282	0.0986159832253489	1
BCL2A1	1.36232656264549e-16	0.435922127271531	3.32612030269896e-12	0.0224050099255774	-0.0567593418999399	1
BCL2L11	9.1601366016025e-05	0.027173258367689	1	0.0989894027934463	-0.0259128788205593	1
BCL2L13	0.00535322734166221	0.0538860602373702	1	0.000541352517183019	-0.0830227800778492	1
BCL3	5.44299808637111e-05	-0.163880870560485	1	0.125766689850074	0.0226846464528386	1
BCL6	6.05818293486652e-12	0.268130179461086	1.47910536354766e-07	0.0174686111780031	0.160534958345127	1
BCL7B	0.0747873513442424	-0.057869728420172	1	0.584992960294397	-0.0104146093504962	1
BCL7C	1.993046808978e-05	-0.210568109358667	0.486602378411978	0.0160495542684687	-0.0968026798072272	1
BCLAF1	9.94488499588555e-05	-0.136714567423683	1	0.0736189685136703	-0.160473435956599	1
BDP1	0.056569904338656	0.0408295830530514	1	0.377329475996214	0.000248390877379712	1
BECN1	0.00275108126793835	-0.0865705280181082	1	0.982457610958622	-0.0620216316183573	1
BEX3	.	.	.	2.32518547118552e-17	0.549541955355724	5.67694032789945e-13
BFAR	0.201314629188502	-0.056593841545911	1	0.00207770044358435	-0.0849879471828781	1
BHLHE40	0.00609653999657297	-0.0398510299124872	1	0.378947503174054	0.0309307272826874	1
BICD2	0.000609108527541038	-0.012956391190334	1	0.352693637642364	0.064397582553697	1
BID	0.0430683027525395	-0.071271406084886	1	5.91040767202777e-06	-0.0626605626065098	0.144302603312558
BIN2	1.68149220194015e-06	0.117814702099932	0.0410536321103689	0.00506617765510515	0.0316572128254116	1
BIN3	0.0111716981101457	0.015484858078154	1	0.20576741842386	0.0610897533794804	1
BIRC2	0.00023982912563021	0.0660853871536569	1	0.0182713954023161	0.0828835853656633	1
BIRC3	0.0679729843236567	0.0621562452976833	1	.	.	.
BIRC6	4.94069598070446e-07	0.145769875186843	0.0120627092368899	0.967133368353557	-0.0776270029113961	1
BISPR	1.36207584801584e-06	0.128678341670185	0.0332550818293068	.	.	.
BLCAP	0.00863109756908341	0.140460946896236	1	0.876209655178278	0.0181230293739281	1
BLOC1S1	0.00484846148516787	0.113082862077267	1	1.53928581910089e-07	0.107803385709525	0.00375816632733482
BLOC1S2	0.0702788261529234	-0.050889058522931	1	0.395862888673295	0.0771508825738539	1
BLOC1S6	0.0771092721593514	-0.0430670015050543	1	0.0112253505933136	-0.059868170092761	1
BLVRA	1.46879966327587e-20	0.610559341177037	3.58607437788803e-16	0.115696527195386	0.246252014551107	1
BLVRB	0.0101070923582186	-0.0564258589388578	1	0.00013338919177479	-0.0523370248559867	1
BMP2K	0.343898625918778	0.0209935530538481	1	0.0641940487484359	0.0107195836426695	1
BMPR2	0.000163904398625494	0.143627123452774	1	.	.	.
BNIP2	0.00506887031385526	-0.0571095790507972	1	0.0660179346686568	-0.069074180628798	1
BNIP3L	5.60019189304205e-06	-0.254383658743393	0.136728685068622	3.88169065844265e-09	-0.19805797037319	9.47714774258773e-05
BOD1L1	0.00325571052545114	-0.0207358748586332	1	0.662062650968665	-0.096874474387145	1
BORCS7	0.00178130195522815	-0.100311567615531	1	0.0119802057560417	0.000280099560692859	1
BORCS8	0.0427305092074154	0.0682522734393809	1	0.0276956877306628	-0.00956994278631523	1
BPTF	0.00537603944507384	0.124854696108884	1	0.0862882178059163	0.0894463436284549	1
BRAF	0.0156624155043466	-0.0995669116819876	1	0.171952962245109	-0.121307459208057	1
BRAP	0.129400721011675	0.030089197864199	1	.	.	.
BRD2	0.00128249557751148	0.0438965076050996	1	0.00937852280627604	-0.105886747683187	1
BRD3	0.00664592026515831	-0.142917067422602	1	0.28952094788983	0.00380537091313515	1
BRD4	3.64667100333454e-07	0.165079194867966	0.00890334725464128	0.167816117063451	-0.0206987225153774	1
BRD7	4.50793160770032e-08	0.265261739293654	0.00110061150202003	0.0589466170150563	0.092911893434369	1
BRI3	0.000138820404502868	-0.12239531924888	1	0.307268192803499	-0.0692943755102502	1
BRI3BP	0.0193822073831808	0.0296017159195917	1	0.0122743249671833	0.1231395052167	1
BRK1	2.94612071390322e-11	-0.339045938645185	7.19295372299471e-07	0.00483498157353403	-0.039546242615202	1
BRMS1	0.230694693683429	-0.0160813853231838	1	0.125495530390306	-0.00977620788673311	1
BROX	1.64827709543514e-05	0.108813641308418	0.40242685285049	0.0708428704328928	0.0781293486174314	1
BRWD1	0.139768084234196	0.0149914559995731	1	0.280556190550581	-0.0935622800225776	1
BRWD3	9.1325987786281e-05	0.0561263795062321	1	0.0972436607905492	-0.064035264273366	1
BSDC1	0.0560463685165246	0.0307705196762475	1	0.0128245366163282	-0.0404027285869698	1
BSG	3.30081928735243e-10	0.34247118291467	8.05895029007096e-06	0.0545694171529923	0.118139201286308	1
BST1	0.020202186219025	0.0198597467682513	1	0.0204466704751074	-0.103402786826002	1
BST2	1.11000401997e-16	0.679879924605392	2.71007481475675e-12	0.14631327773947	0.32606121698139	1
BTAF1	2.28497975325918e-05	0.121391301902486	0.557877806758229	0.0223906680380318	-0.14250923043259	1
BTBD1	0.0500896122392156	0.0545958058527477	1	.	.	.
BTBD7	0.0452466906697361	0.0973784322038783	1	.	.	.
BTF3	3.07117750759588e-45	-0.645115250306293	7.49827988479534e-41	7.03304893135628e-26	-0.35083830977421	1.71711889659064e-21
BTF3L4	1.93009512127561e-05	-0.131386858890117	0.471232723859441	0.00236005404205052	-0.0147998901793885	1
BTG1	6.43277826809014e-10	-0.39864423819341	1.57056281415421e-05	4.02224386395872e-39	-0.488825643646861	9.82030839385522e-35
BTG2	0.00292164786951069	-0.110979449015383	1	0.0218235458348052	-0.083746651924155	1
BTK	0.00220656827320946	0.0767291896047337	1	0.0434618124292513	-0.030296123333492	1
BTN2A1	0.00398865594678155	0.116470817447073	1	.	.	.
BTN3A2	0.0100366866915594	0.0335930202125267	1	0.837876681586573	0.0600332942323568	1
BUB3	0.0290043154268237	-0.00917265245188947	1	0.630283086695244	0.0506995502026539	1
BUD23	0.00018949165808511	-0.15568633367039	1	0.135039210068716	-0.0433390016851443	1
BUD31	0.00798349420439792	0.0150003391232139	1	0.00990429038927274	0.0833409869601855	1
BX284668.5	1.92807966366095e-23	-0.36614320954337	4.7074064988282e-19	0.623361228594238	-0.153073176610469	1
BZW1	0.000180410742028379	0.129543618780811	1	0.137803333057817	-0.0418339471167739	1
C10orf54	0.000131470170991379	1.64874787491122	1	0.502790436209925	1.22117993915412	1
C11orf21	0.00443961337876024	-0.0652332427995787	1	0.0256464051549185	-0.047664528439876	1
C11orf31	0.00372521563621929	0.564305522993362	1	0.574986548159549	0.438652174562093	1
C11orf58	5.07555625597578e-05	0.134717269250474	1	0.00929454797101332	0.064690342956697	1
C12orf10	0.00175590368704194	-0.146989299828534	1	0.0519398645801774	-0.0464182434039382	1
C12orf57	6.83539661467324e-08	-0.364535544513659	0.00166886208347247	0.555141270768951	-0.210889728375764	1
C14orf119	2.07896435875392e-07	0.222374892186606	0.0050757914818977	0.00630192305599527	0.123020745689749	1
C14orf166	0.00488041199970846	0.536270527492428	1	0.582384111486009	0.338947721737189	1
C14orf2	0.00028131826060469	1.396102297829	1	0.544998018234017	0.851213298972328	1
C15orf39	0.00018572204083767	0.0858450366189597	1	0.134485449085746	0.191982286692348	1
C15orf40	0.00530151626140955	0.0433788990682448	1	0.776838873347028	-0.0122007268517256	1
C15orf61	0.362760380529344	0.00176839504186938	1	0.156054628555041	-0.0561930920386294	1
C16orf13	0.0111205298122484	0.297496353458491	1	.	.	.
C16orf54	0.415274914241021	0.00471351517589003	1	0.0428526370701029	0.125563244381833	1
C16orf70	0.197987652745138	-0.050767830595711	1	.	.	.
C16orf72	1.9383743705972e-09	0.214144233197068	4.73254102581306e-05	0.0308970462900753	-0.108686844104125	1
C16orf87	0.00204224902417877	0.0523886708262135	1	0.177339651955122	0.0322272646856122	1
C18orf32	0.240413335492271	-0.0151002675748689	1	0.911493667733666	-0.0576555119464416	1
C19orf24	0.00086108514426643	0.0510207297487609	1	0.00642724935344144	-0.106412846254219	1
C19orf25	0.571441577200429	0.0148621755867989	1	.	.	.
C19orf38	1.72383086592089e-05	-0.161039260789468	0.420873305914585	2.378279188469e-06	-0.240782849476435	0.0580656863864706
C19orf43	0.00173834233789762	0.940537017972198	1	0.546810868767328	0.710738922835804	1
C19orf53	0.00397867798366247	0.0309690656091022	1	0.000638764988261175	-0.121481065434973	1
C19orf60	0.0100355124559596	0.328323194147573	1	.	.	.
C19orf66	2.01522969783241e-08	0.146184656614946	0.000492018330725783	0.889057027095591	0.0685007231713295	1
C19orf70	0.0011713517352378	-0.14086704226924	1	0.000620820397660591	-0.0932183469320153	1
C1D	0.000425797544356022	0.106871898685611	1	0.0369908747260399	0.00177720612793641	1
C1GALT1	3.65862040604254e-05	0.178566137966169	0.893252172135287	0.349968102345058	-0.0480710259967571	1
C1orf122	0.872738928997526	-0.014195781925865	1	0.347105725210221	-0.0631150182772982	1
C1orf123	0.224929270592157	-0.0321921748419141	1	0.0451653063366335	-0.0269885657801782	1
C1orf162	0.0209206601666334	0.142267663761165	1	0.0241619217100043	-0.09764813367826	1
C1orf43	0.00899027622182821	-0.133531669395581	1	0.258659460391938	-0.071571193552595	1
C1orf52	0.00131898258594658	-0.0182733884035003	1	0.254286251074008	0.00101194415698347	1
C1QBP	0.243004332138721	-0.00326114720009585	1	0.00175539055774343	-0.112893312638475	1
C20orf24	0.00209551609278124	0.799939702679772	1	0.559319937389757	0.641468065842025	1
C20orf27	1.5798582892345e-15	-0.49750832298677	3.85722401316604e-11	6.47407233204281e-06	-0.230163202304879	0.158064475986825
C22orf39	0.0908786095466707	-0.0821279500057976	1	0.904752441893611	-0.00670349577972701	1
C2orf49	0.0940061331471661	0.0998560079632718	1	0.121863537060954	0.103729134651066	1
C2orf68	0.0102892769809733	0.0353523956717401	1	0.622198318898057	0.037201608010699	1
C3AR1	4.28704549066418e-43	0.579692404339495	1.04668215654566e-38	2.14964038489177e-16	0.269777244749618	5.24834699971326e-12
C3orf38	0.0122131320152005	0.098281399098785	1	0.0942495517653131	0.0916118547745317	1
C3orf58	0.242847927434283	-0.00141269421421925	1	0.142551765953269	0.0664613572768749	1
C3orf62	0.178879434318021	-0.0386382341028692	1	0.989545563091149	-0.0135655883353681	1
C4orf3	9.54886217509537e-05	0.0167768581257475	1	0.00749067417518491	-0.0433429478157328	1
C4orf33	0.181105258906461	0.0368260927812193	1	.	.	.
C4orf48	0.00103169627038694	0.201903565992541	1	9.645052473373e-10	0.279657129654139	2.35483956137402e-05
C5AR1	1.05791554319454e-10	0.287025508810933	2.58290079870946e-06	0.0699037153840092	-0.0292223400536433	1
C5AR2	9.38449430322331e-07	0.095439269025507	0.0229122428413197	.	.	.
C5orf15	0.00941879740270996	0.0781931216064981	1	0.988653512775292	0.0249063033003757	1
C6orf106	0.0197528578708627	0.0413029204338877	1	.	.	.
C6orf226	0.0205733991998483	0.0116037436561192	1	0.251149980563601	0.0688793834960341	1
C6orf48	0.454285259254543	-0.0120674067051529	1	0.912233185280104	0.00490006439999457	1
C6orf62	0.000387642746266475	0.18714972612048	1	0.0392305311117105	0.0865026322833766	1
C6orf89	0.0331442649519146	0.0751780031700202	1	0.247037246714729	0.0675636889923538	1
C7orf50	2.08946694446986e-10	-0.305463299598989	5.10143354492317e-06	9.74989679589859e-14	-0.31158935134832	2.38043730271864e-09
C7orf73	0.00265946480999013	0.74993510071995	1	0.573797583997563	0.462871180017367	1
C8orf59	6.39585874320293e-06	-0.207616738921159	0.1561548912153	9.25164884715991e-05	-0.115583583512582	1
C9orf16	5.92277294705775e-06	-0.164315608354318	0.144604501502415	0.119083108735547	-0.0912734761476397	1
C9orf72	3.77814051781456e-08	0.139057224581646	0.000922433007424424	0.396235679343085	0.0333112962824899	1
C9orf78	0.0552758531451898	0.0840169632239778	1	0.51000461813262	0.0431164612168988	1
CAB39	0.00711781661419287	0.0013963670737891	1	0.00295598486719186	0.126338843434522	1
CACUL1	0.144982500568115	-0.068269104279974	1	0.00618964447164294	-0.0856885925511585	1
CACYBP	0.0438845823183516	0.0709861761203514	1	0.242423789345338	0.179786983195668	1
CALCOCO1	.	.	.	0.827765348724727	0.0197405265020683	1
CALCOCO2	0.00575943828560459	0.160842152609284	1	0.0162498844670917	-0.062527108815174	1
CALHM6	0.0106483545241526	0.0293256695867719	1	0.623333610959283	-0.190971211084634	1
CALM1	1.10667048212285e-12	0.372092509378969	2.70193598210295e-08	5.1329906270682e-16	0.298136137575951	1.2532196615987e-11
CALM2	0.00491894052632064	0.207303459743977	1	1.05410592297048e-20	0.299829960758478	2.57359961093243e-16
CALM3	2.01777281874253e-06	-0.0814055178026047	0.0492639233695987	5.82981243817224e-05	0.192282381450908	1
CALR	2.16085417444875e-14	0.592670330157419	5.27572546691663e-10	0.00227972099223039	-0.0313224027678374	1
CALU	0.00736653516125815	0.0120028127698675	1	0.0187812541164071	0.010270454086713	1
CAMK1	0.0605321663596421	-0.0853736212333638	1	9.41997632785091e-07	-0.109870340394592	0.022998872204448
CAMKK2	0.00902419638286498	-0.0567522280873534	1	0.0795245473491851	0.0266765326093356	1
CAMLG	0.0453617673647928	-0.162395679317611	1	0.000623771665124732	-0.118704632203017	1
CAMTA1	0.028422611950066	-0.129665853274849	1	0.434262469384289	0.0516634934757773	1
CAND1	0.874330532294935	-0.011716791846574	1	0.98238864963076	0.0354694173295413	1
CANT1	0.00266698975034606	0.0365667573856931	1	0.276953980849284	0.0986570652187505	1
CANX	0.0153774977513495	-0.0757456808364059	1	5.36293754699009e-06	-0.203243407941785	0.130936120209763
CAP1	2.05662050428278e-05	0.173594038649513	0.502123896120641	0.00783508737569638	0.0802823738913325	1
CAPG	6.5684244497402e-08	0.19764444852416	0.00160368082940407	0.000159097696912425	0.181957513617816	1
CAPN1	0.000213241435359394	0.0918795932056815	1	0.394971665650148	0.140133596326847	1
CAPN2	6.49400187236325e-08	0.319049858066812	0.00158551055713749	0.067947135506997	0.125286171165915	1
CAPN7	0.012122515851067	-0.0178885507432724	1	0.0167201222907019	-0.0951011816300905	1
CAPNS1	8.14201428706444e-05	0.0544734787529628	1	0.0736866926698184	-0.0861701789180116	1
CAPRIN1	0.000435599743321503	0.156874598358238	1	0.00453556575828659	-0.0596918262001803	1
CAPZA1	1.72821619774176e-06	0.171642518407453	0.0421943984678651	2.3340314033643e-06	0.121277377257952	0.0569853767131395
CAPZA2	3.32872992938511e-06	0.184301199862263	0.0812709412259374	5.46530731843355e-09	0.155455409012702	0.000133435478179555
CAPZB	1.98015489655689e-06	0.143325591878369	0.0483454817994366	1.95838164217488e-05	0.133844164989309	0.478138877936996
CARD16	0.0104727638906857	0.190450853415688	1	1.35143512226678e-07	-0.195554255637437	0.00329952885101434
CARD19	6.08739785423542e-05	0.0765956404000967	1	0.000163493374144938	0.0618792928281762	1
CARD6	0.000142632386458977	0.141226482829273	1	.	.	.
CARD8	0.0105944649191548	0.0953607886070245	1	0.466304645370183	-0.0222652496324947	1
CARD8-AS1	0.00011315597315814	0.221264681614249	1	.	.	.
CARHSP1	0.0435938074369971	-0.0367839695080576	1	0.433753564755538	0.0198896355555276	1
CARM1	0.000110988139350202	0.0773679531421932	1	.	.	.
CARS	0.00292802075242072	0.0747650574040193	1	.	.	.
CARS2	2.26760303647575e-05	-0.189817728498051	0.553635281355554	0.00192077445979519	-0.177430048946392	1
CASC3	0.656913309530959	0.00192625047838046	1	0.764916327209492	-0.0148063632560412	1
CASC4	0.00137371911874064	0.0290482196895496	1	0.0785512467636566	-0.037758682981815	1
CASP1	0.00922288515122863	0.0483268838279367	1	8.95776007214843e-05	-0.0831167162392774	1
CASP10	0.000147764719342935	0.156597374432505	1	.	.	.
CASP4	1.20376804488817e-06	-0.168312528935879	0.0293899968159446	1.51976237497929e-06	-0.305099245466265	0.0371049983851193
CASP7	0.000576361307896816	0.132160526770744	1	.	.	.
CASP8	0.0034375200044009	-0.026998075444286	1	0.759636962775134	-0.0304952520950836	1
CAST	0.00898706029588552	0.0650174632274099	1	0.0297937587828195	0.00122960923364213	1
CAT	0.0784531460394586	0.0117779430475116	1	0.011722210399483	-0.0363896608006056	1
CATSPER1	0.000158016566438939	-0.207147659603317	1	8.14164556279721e-09	-0.241872949510051	0.000198778276415694
CAVIN2	3.8581437897568e-09	-0.301883990609035	9.41965806269122e-05	4.84802868211477e-06	0.384263591662223	0.118364620273832
CBFA2T3	7.04163841473108e-05	-0.00043701600869217	1	.	.	.
CBFB	0.0106487804611945	-0.107244359187089	1	0.853583082579929	0.0352141241972486	1
CBL	0.00141511149125113	0.139871116986853	1	0.347282663662793	0.0186120019140928	1
CBLL1	0.25041424016286	-0.0434525435884607	1	.	.	.
CBR1	7.04598856040689e-06	0.230342241631306	0.172027810702334	0.614750362499333	0.0664131261249494	1
CBWD1	0.0878969665120195	0.0745087416881576	1	0.604274797441944	-0.00454744685672925	1
CBWD2	0.339774432816924	0.129004245881221	1	.	.	.
CBX1	0.0306578589331201	0.0974686282360482	1	0.581637441226951	-0.0379231924353679	1
CBX3	0.00901831938855623	0.142844268330162	1	0.053699808427884	-0.0291208795850579	1
CBX4	0.110396015667129	0.0643311495826417	1	0.95256300130568	0.0603458231642026	1
CBX6	2.14968417486784e-05	0.0383336520693155	0.524845391293984	0.431223939894237	0.0793765475396077	1
CCAR1	0.00731163115251129	0.0496969673037773	1	0.933257045217652	-0.0205000772281114	1
CCDC107	0.139330433926079	-0.0290782328083802	1	0.663121240395376	0.016870140697278	1
CCDC109B	0.00645573768553514	0.410910838314235	1	.	.	.
CCDC112	0.031400701566561	-0.044913270636331	1	.	.	.
CCDC115	0.0699841207592933	-0.0975575545075596	1	0.0132338571913623	-0.0419160203960857	1
CCDC12	0.000489768774497013	0.108841699381562	1	0.138673895321737	-0.0506309293761821	1
CCDC124	0.362767788780192	0.0471387838640287	1	0.304532118052355	-0.0146049253266286	1
CCDC159	0.367367012389545	-0.0735583058670836	1	0.0468535065286457	-0.0412734868571691	1
CCDC186	5.22317667350215e-05	0.075439350326677	1	0.0111360781584297	0.109450026637155	1
CCDC25	0.0213463541234499	0.0785994502720267	1	0.271800783978461	-0.00658536769417556	1
CCDC28A	0.360731474336362	0.00401949306672506	1	0.0281610874023088	0.0619494582592645	1
CCDC43	0.751587291798105	0.00160198805804274	1	.	.	.
CCDC47	3.68895965475282e-05	0.133190742458726	0.900659499707901	0.0584683297369117	0.0116677087945689	1
CCDC50	0.0686264413528989	-0.0325305754310052	1	0.690102339911064	-0.00501912342815003	1
CCDC57	0.00146003798487039	-0.09407866047298	1	5.0266444681677e-05	-0.11835432700598	1
CCDC59	2.6995191340855e-06	-0.223753234608022	0.0659087596586975	0.000352588363940013	-0.0549029937898307	1
CCDC6	0.00282811191628943	0.171334996357718	1	0.0287595026495341	0.0586203382951641	1
CCDC69	2.21739286594583e-07	0.0944991479737491	0.00541376468220674	0.0001169084973076	0.151397826214344	1
CCDC71L	5.1260059355774e-05	0.0763476909886595	1	0.00025127917571633	0.0663289669668606	1
CCDC82	0.204131309198039	-0.0290443583103017	1	.	.	.
CCDC84	0.00226592430318046	0.0612924088342416	1	.	.	.
CCDC85B	1.00646462334855e-06	-0.0030530510256519	0.0245728337790548	2.28297100685935e-05	-0.126342768458268	0.55738737132471
CCDC88A	0.132136535181879	-0.0615772205971874	1	0.251040554136211	-0.0383178382997285	1
CCDC88B	0.00125125289706258	0.0210169416047843	1	0.0869127087032077	0.00435419033073037	1
CCDC88C	0.00290552531454385	0.117051824932079	1	0.0576736267741428	0.0224449828802616	1
CCDC90B	0.0532297857515753	0.125603062589002	1	0.0996841381081761	0.0546143741076539	1
CCDC91	0.163211542554415	0.03223937584237	1	.	.	.
CCDC93	0.00170563108740033	0.0949237723081919	1	.	.	.
CCL3	0.188320687529493	0.296856398633669	1	0.451391569976813	-0.0598252427666242	1
CCL3L1	0.000350454708967094	-0.386378690646468	1	8.52719073124655e-07	0.0154009159806406	0.0208191361703385
CCL5	0.13533368078641	0.0685196746493413	1	9.93556194499007e-06	0.43729185199035	0.242576744886933
CCM2	0.00177677027225003	0.0645720867542877	1	0.740586200096998	0.0810005628727538	1
CCNC	0.0310120333887424	-0.0357853963263131	1	0.0176709359428558	-0.0891293692934051	1
CCND3	5.92305603966496e-19	0.483215520874234	1.4461141320842e-14	6.23159203267744e-09	0.33645662259573	0.00015214431947782
CCNDBP1	0.0245330894657878	-0.0581036171401671	1	0.0983581924709817	0.0951192399199159	1
CCNG1	0.555009318059348	-0.0447270453732517	1	0.551738413098772	-0.0255934922116892	1
CCNG2	0.905102761197138	0.0279930010374057	1	.	.	.
CCNH	0.193241584762506	-0.0123287815491085	1	0.0440063727257257	-0.127425350987278	1
CCNI	8.29245192440278e-09	-0.238322919983508	0.000202460213734294	6.37139074809537e-15	-0.239992201050272	1.55557505114748e-10
CCNK	1.39464040886312e-08	0.244686698856765	0.00034050145582393	0.0754068627161891	-0.113035928658116	1
CCNL1	0.0132122881169188	-0.0552291873437527	1	0.00137433914282809	-0.0724987047177699	1
CCNL2	0.00199254133289547	0.0108668042995776	1	0.715116231102981	0.0307222016011064	1
CCNT1	0.027789950419964	0.0513089205538409	1	0.273138398221404	-0.0642404521209206	1
CCNT2	0.737006629275229	-0.030792595557351	1	0.0947244263513065	0.0413012429668535	1
CCNY	2.44707050352422e-05	-0.182248923442375	0.597452263435437	0.00709101198562973	-0.112426975273555	1
CCPG1	0.000232749667626928	0.140463866055912	1	0.0172278462580755	0.0752444126521612	1
CCR1	5.16044822182927e-18	0.503133261995863	1.25992343335962e-13	2.10757241668135e-08	0.264240787304764	0.000514563805532751
CCR2	4.5100172102701e-07	0.273607687409696	0.0110112070188744	5.36529729206082e-05	0.146404435371452	1
CCS	0.0200824298322025	-0.0565773954994047	1	0.0860097610525907	0.042381211581091	1
CCSER2	0.284194666496617	0.0771869545397983	1	.	.	.
CCT2	0.00176780963870637	0.0030502452429586	1	0.317234036093953	-0.000567101159397621	1
CCT3	0.010936972031139	-0.040924942650162	1	0.501869869364132	0.114056014700794	1
CCT4	0.0103388709686184	-0.071910419809472	1	0.294251795344283	0.0149777969830545	1
CCT5	0.000650590764109987	0.196171379082834	1	0.000228724645117951	0.21087565989871	1
CCT6A	0.000342310912908694	-0.00648365399029782	1	0.275824279519389	0.0335046594958102	1
CCT7	0.00196780204601431	0.112921486604328	1	0.270953679981717	0.0128836209613807	1
CCT8	0.000140757129176722	-0.13931917388019	1	0.00875279455558358	-0.00614260080482576	1
CCZ1	0.147134272603442	0.00307939835306847	1	0.464449362157148	0.0927496876230919	1
CCZ1B	0.583021800765519	-0.0369412473547418	1	0.610488739519003	-0.0610119104255506	1
CD14	7.38199254016246e-44	0.788239246419169	1.80231347868066e-39	1.04322120960897e-21	0.42141695073076	2.54702458326031e-17
CD151	0.000612357885938572	0.0927919282421642	1	0.00328742414084559	0.202683896400585	1
CD163	0.171542863092538	0.277174608525938	1	0.450022736868835	-0.135021195309306	1
CD164	1.57569003538244e-09	0.366055243406973	3.84704722138623e-05	0.0136603977893139	0.123846235194771	1
CD1D	0.0673032434462458	-0.0356560675185563	1	0.0213147658950562	-0.0993915755237478	1
CD2AP	0.00166902102649059	0.275699738359121	1	.	.	.
CD2BP2	0.271081823093207	-0.00219852328450765	1	0.156212667190077	0.0358359815238348	1
CD300A	3.38408270616617e-07	0.204851009090309	0.0082622379271047	0.0924208204394422	0.0131980626691405	1
CD300C	0.00305188478329692	0.117808439158226	1	.	.	.
CD300E	1.89784391257475e-06	0.316761068761047	0.0463358591255124	0.381840738290211	-0.0304644676537755	1
CD300LB	0.0214454999602607	-0.0063611475327861	1	0.0636610208619261	-0.108167611130683	1
CD300LF	0.408535425774566	-0.0799363285489064	1	3.00874458732436e-06	-0.0470215264871356	0.0734584990995243
CD302	1.23952273543731e-06	-0.277971223867014	0.0302629475857018	1.20459974003596e-06	-0.274855627334305	0.0294103026529779
CD33	0.00101029549156541	-0.159301895593247	1	1.84890704607192e-08	-0.261378452122696	0.000451410655298458
CD36	9.66589871019561e-06	0.117837071234271	0.235992917009426	0.00724491285479169	-0.00466884519230071	1
CD37	1.16501294117561e-08	-0.31013837314537	0.000284437909588026	1.05550967156619e-25	-0.397706671398572	2.57702686312884e-21
CD4	4.72296957939987e-15	-0.515096781849732	1.15311302281048e-10	3.16140976106855e-23	-0.435262313111892	7.71858193164886e-19
CD44	2.23466697202612e-05	-0.16470046006532	0.545593941220178	0.0236001932003232	-0.0656832301999954	1
CD46	1.40183257100738e-08	0.251839498451604	0.000342257422211452	0.0565686899221016	-0.0331408818071424	1
CD47	5.22389781518986e-05	0.11668472886916	1	0.0452563742822609	0.169701253814215	1
CD48	1.81979111883939e-07	-0.160407091565133	0.00444302001664638	2.84356031091679e-09	-0.245968636235267	6.94255249910335e-05
CD52	4.16703029961517e-09	0.325856955391665	0.000101738044765104	1.46424266177663e-12	-0.432689335531879	3.57494845872764e-08
CD53	1.37019691420887e-22	0.517444747220247	3.34533576604095e-18	1.13403050228214e-11	0.336045156858267	2.76873547132185e-07
CD55	0.000129064159620715	-0.0244149113781142	1	6.58903635963912e-06	-0.368110382980134	0.160871322720589
CD58	0.058352570956554	0.0504324034267934	1	0.00125452635932274	0.16601494304648	1
CD63	8.96764321110412e-22	0.397696976917057	2.18945008999107e-17	2.54472683478936e-23	0.479938553322348	6.21295056713822e-19
CD68	0.00412370717362275	0.0409067633118267	1	9.42159532389227e-09	-0.195205657209985	0.00023002824983283
CD74	2.77911886541994e-36	-0.7751615725462	6.78521870992278e-32	1.19632544612063e-110	-0.85406131224555	2.92082857670351e-106
CD81	3.03805480610402e-05	0.078942485286236	0.741741080910296	0.103870092569507	0.138899856749842	1
CD82	1.12324010168148e-11	0.299138984157875	2.74239070825533e-07	7.39379787245664e-09	0.238538615785413	0.000180519575056029
CD83	1.75387576880557e-05	-0.25080564789881	0.428208768953881	9.34857257734212e-14	-0.425856810786667	2.28245399475808e-09
CD84	5.57984608781517e-05	-0.167839563932577	1	0.495317728199938	-0.0625506149718974	1
CD86	0.00483677486981862	-0.0576141261484202	1	2.023026028315e-07	-0.238668480987991	0.00493921804813108
CD9	.	.	.	1.38271748280292e-08	0.242095029350912	0.000337590473426334
CD93	0.000152321453632575	0.127602533945873	1	0.00113408687845277	-0.171282834094226	1
CD99	5.22405387305027e-08	0.230110958667058	0.00127545275310522	7.39995101983651e-31	0.561637637039538	1.80669804149308e-26
CDA	0.000113207199521237	-0.0848128078090038	1	0.220388344558974	0.0897677821493652	1
CDC123	2.20691284167769e-05	0.120046658082921	0.538817770295609	0.203657230459928	0.0781975257657856	1
CDC26	0.00244185894005344	-0.0275451935504853	1	0.00115875268921145	0.105668211154223	1
CDC27	0.0398173260994588	0.0736600593984648	1	.	.	.
CDC34	0.023110263334937	0.0752477411416349	1	0.353297469242232	0.0444700165148693	1
CDC37	0.000815320168154943	0.174907011678046	1	0.881634730144875	-0.095690847277565	1
CDC40	0.00522431653862669	0.0665771572631908	1	0.730777529312455	0.0295869138447433	1
CDC42	0.000310447434367881	0.0328415414458512	1	0.234562713808501	0.0416836101441067	1
CDC42EP3	0.000211089677724656	0.222224527693769	1	0.0342473988378273	-0.17395348915141	1
CDC42SE1	0.00211862119101195	0.18003647493001	1	0.0563421750541125	0.0804261432947302	1
CDC42SE2	0.000784089549252711	0.0299980502702587	1	0.114377230395644	0.1006462730981	1
CDC5L	0.0383580708970592	0.057373089132594	1	0.713346393617789	0.0219003449945011	1
CDC73	0.000105981534608421	0.171399755198237	1	0.142732181497428	0.0604620455137318	1
CDIPT	0.00863263881088521	0.0644805420109314	1	0.425170719967301	0.0732771146250047	1
CDK11A	.	.	.	0.000673027726344193	0.100537067740988	1
CDK11B	0.13887224536746	-0.0229586197795956	1	0.0389306956107676	0.0360349873792272	1
CDK12	0.000690342035934429	0.0709344520479044	1	0.472369306732186	0.0398829320273156	1
CDK13	0.160532982540358	0.0132553123323786	1	0.675362431525191	-0.0436017978866819	1
CDK16	0.00131842009442729	-0.052708056104433	1	0.0247758958305765	-0.0517561362202681	1
CDK19	0.000221601327689077	0.0513612228181389	1	0.90948008768135	-0.00554548983584452	1
CDK2AP2	0.00110040262456332	0.113919160928972	1	0.00749935143137114	0.10340927267332	1
CDK5RAP3	0.0124986485281303	-0.0795025868311349	1	0.0287717063854126	-0.0915844530442045	1
CDK9	0.159920759654721	0.039262161508471	1	0.0756043783039361	0.00288223759414513	1
CDKN1A	0.00201357101116643	-0.2219534236422	1	9.60124134048212e-17	-0.162682433614305	2.34414307327871e-12
CDKN1B	0.00029103535471845	0.163717325204432	1	0.0358569897567258	-0.0420977767930012	1
CDKN2D	0.000385185751878545	0.00536795990933014	1	0.00428013802638699	0.215156276305084	1
CDS2	0.00160940145506424	0.113098163557373	1	0.0327167288345872	0.168260234529312	1
CDV3	1.45036865661914e-07	0.234138798722096	0.00354107507513562	0.127664716881163	-0.0773684296992554	1
CDYL	0.0324530128886012	-0.0523094542087848	1	.	.	.
CEACAM4	0.00319572217500232	0.0672292366183834	1	.	.	.
CEBPA	0.211236025546959	0.0277652045054586	1	0.0742487763067353	0.0471941943771228	1
CEBPB	1.03837483226194e-12	0.171633609558115	2.53519215296752e-08	0.00163495703621011	0.285884783714756	1
CEBPD	3.0794776114532e-09	-0.293165708279202	7.518544588363e-05	3.85431879465272e-10	-0.266320914715081	9.41031933714462e-06
CEBPG	1.83676695171903e-05	-0.0819452345890111	0.448446651262202	0.59760179148604	0.0397548044077495	1
CEBPZ	1.12364333329125e-06	0.0462322879362331	0.0274337519823058	0.856111050081373	0.0486277828527426	1
CEBPZOS	0.0734374767834526	0.0149449418118816	1	0.292454401652507	-0.0331519794785531	1
CECR1	0.00387568550640102	0.615526959208263	1	0.575774775973571	0.458205086819664	1
CELF1	0.000307684444765308	-0.181435043313535	1	0.0670460132382238	0.0879285376677894	1
CELF2	0.000875925373279649	-0.0236201560691547	1	0.0111353812540696	-0.0737542036189041	1
CEMIP2	0.030543098826396	-0.0413713581683422	1	.	.	.
CENPB	0.00943926731415243	0.00873513341834736	1	0.855305487121648	0.0293547967924846	1
CENPC	0.00014070074586071	0.0662179168277466	1	0.0300157997525268	0.0568947557631754	1
CENPX	0.00135990371705052	-0.11331247556398	1	2.333178294012e-05	-0.13172558794772	0.569645480483029
CEP135	0.0045009689425116	0.0810032431480483	1	.	.	.
CEP170	0.000134047375570419	0.163690768186687	1	0.800707726201812	-0.12756309115208	1
CEP192	0.0363029061448887	0.0730164768092122	1	.	.	.
CEP350	0.00377631335498461	0.2145033634848	1	0.150038485159712	-0.0615621838385837	1
CEP57	0.0019704112132385	-0.0349818249633647	1	0.000657249227601365	-0.127301043884215	1
CEP63	0.0639132724316179	0.0233932938443298	1	0.0763026749115579	0.0197930259931339	1
CEP85L	0.0437523434254337	-0.156114247136546	1	0.0079942640229442	-0.00712778091580984	1
CEPT1	0.00225838582819064	0.129791540466129	1	.	.	.
CERK	0.000454342919826501	0.069485552390377	1	0.540278971086074	0.0109845372856225	1
CERS2	0.00805109403095387	0.0609002846380839	1	0.0357873386097228	0.10012197197518	1
CERS6	0.000234591837748394	0.0457884463802793	1	0.528238695747643	0.0151041492371576	1
CES1	0.841340318475753	0.150825037796799	1	3.93950207003261e-06	-0.0914598018917222	0.0961829430398462
CFD	3.46252189807639e-05	0.171856921430709	0.845374721415351	0.000133436920559086	-0.115514967701515	1
CFDP1	0.00115362591725133	0.0636028509614307	1	0.0703515271913193	0.0607691464046947	1
CFL1	2.06936512432064e-10	0.182290335013375	5.05235495102885e-06	3.29332005273333e-17	0.245413383225132	8.04064090874843e-13
CFLAR	3.71427749613262e-17	0.461373198001653	9.0684085068078e-13	1.04716446768388e-06	0.117384861072041	0.0255665204785018
CFP	4.60226951030013e-05	-0.203507857678476	1	0.000332152181725747	-0.116060227669836	1
CGAS	0.975915138633953	0.101734531905053	1	.	.	.
CGGBP1	1.42127969126089e-06	0.149358572709788	0.0347005436621345	0.0605175403715865	0.120745512574991	1
CHCHD1	9.48723368391831e-05	0.0964664232549522	1	0.00374828726050173	0.141006054223795	1
CHCHD10	1.69573271713105e-08	-0.304552558145202	0.000414013142887545	2.74241844578866e-20	-0.469890064855924	6.69561463539301e-16
CHCHD2	0.00107745421740231	-0.0989216047138739	1	0.0401569851253938	0.0983399116159198	1
CHCHD3	0.0467013643643815	-0.0395093184058259	1	0.000119002115611207	-0.0404296902707741	1
CHCHD5	5.00702603130643e-06	-0.238280401774072	0.122246540554347	0.0812672362600938	-0.0636621191033465	1
CHCHD7	0.351825708424662	0.0407466940615985	1	0.000442288630708341	0.194475440288773	1
CHD1	0.000300925504676591	0.0319411490646544	1	7.92561942962881e-07	-0.422585228092733	0.0193503998374387
CHD2	2.82462476949992e-05	0.147446438914668	0.689632137473405	0.0233779090666455	-0.0864953704944782	1
CHD3	5.56967787565206e-05	0.0929052071362557	1	0.076613085099595	0.0867516570132303	1
CHD4	9.14315198843384e-05	0.0488000363180281	1	0.0216815622334041	-0.134885987384302	1
CHD6	.	.	.	0.274289643628549	-0.0758003574340539	1
CHD8	0.000123449110003974	0.203519893413258	1	0.955346488650233	-0.052993512685283	1
CHD9	0.0509454217689247	0.0598829268235739	1	0.524681631546108	-0.0197542774790471	1
CHFR	0.0148850437422724	0.0941360900118683	1	0.913729991952432	0.0560505710639802	1
CHIC2	0.000796683258273638	0.127050951572584	1	0.112130826375254	0.0326425868148595	1
CHMP1A	0.000612177814112465	0.0694562705132748	1	0.0590755601416712	0.109439489367429	1
CHMP1B	9.45860992013003e-06	-0.219414034957648	0.230931961199975	0.00211850831793017	-0.330831736817241	1
CHMP2A	0.00705358823017436	0.059456967424256	1	0.0682168574925574	0.0663683897538052	1
CHMP2B	0.283023783685757	0.0638205305546398	1	0.173161861565416	-0.137993287356686	1
CHMP3	0.0131332712248961	-0.0142914021960339	1	0.0938663785963213	0.00813874998703412	1
CHMP4A	0.000465311532517137	-0.145546327073108	1	0.178621118078117	-0.0745388155360175	1
CHMP4B	1.24576010995436e-05	0.0519805619855731	0.304152330845357	0.628911022000819	0.0514602688059895	1
CHMP5	6.23977582572579e-07	0.612329483063797	0.0152344126785095	0.0966973927892805	0.0408184100777025	1
CHMP6	0.00583763404068514	0.0645275589098722	1	.	.	.
CHN2	0.0263574282871904	0.0515116599805186	1	.	.	.
CHORDC1	0.000604216000027582	0.10741918896597	1	0.0961544282048132	0.10924723502648	1
CHP1	0.00273111496288	-0.175000335022365	1	0.422792028114871	-0.00488239799827883	1
CHPF2	0.0595574241412634	0.00955971718594834	1	.	.	.
CHPT1	0.0239566291274251	0.0184003932107175	1	0.168352298510486	0.0355720902503565	1
CHRAC1	0.0890881515617842	-0.100862020810812	1	0.000379261075419382	-0.124681687972343	1
CHST11	0.0626014687644388	-0.0318896505701883	1	0.0350195279763825	-0.041842120293727	1
CHST15	1.3941262887911e-07	0.225808272319901	0.00340375933408348	0.0221167364848967	0.0719753448548292	1
CHSY1	4.72571118611228e-05	-0.0115813719250203	1	0.0544692970739211	-0.134677029236939	1
CHTF8	0.240771044920192	-0.0500043244254106	1	0.559816004941783	0.00785974103929232	1
CHTOP	0.0227260372904542	0.0901265431826762	1	0.304928252939915	0.0496533111943532	1
CHURC1	3.11278933036575e-05	-0.231981131619217	0.759987515008799	0.000853460795277852	-0.0120295051133726	1
CIAO1	0.00469580769195406	0.0700655194640634	1	0.822465952798379	-0.0205369630132258	1
CIB1	0.00127323617830006	-0.00606278528309434	1	0.00236366252993185	0.040259792518802	1
CINP	0.543716201547137	0.0190713542360457	1	0.000981709718117054	-0.110438452520507	1
CIR1	0.0408108937189308	-0.0395643906807917	1	4.26620015077634e-05	-0.201310944862822	1
CIRBP	8.11052346767858e-17	-0.557304837541353	1.98018430463372e-12	2.88305676827312e-11	-0.328262857816607	7.03898309973881e-07
CISD2	0.0506655849926682	-0.0244746037537899	1	0.679210154194882	0.0207074901172322	1
CISD3	0.0251196813090779	-0.119698209071931	1	0.00418094205147034	-0.131756647267981	1
CITED2	8.80899020989484e-06	0.000794303202388713	0.215071495974582	2.75267742221952e-06	0.171941326023943	0.0672066192634895
CITED4	6.47581086812014e-06	0.108779246041246	0.158106922345153	0.00224022108138418	0.106539029981323	1
CKAP4	1.14491954669952e-05	0.207480913519412	0.279532107326689	0.0177625785587737	0.140420199515641	1
CKLF	0.000193073265737769	-0.18786092729288	1	0.00363222835637679	0.0640391844985155	1
CLCN7	0.324111932183288	-0.0218471849518664	1	0.210231089216788	0.00440937898819432	1
CLDND1	0.41246200721074	0.02571710096562	1	0.779741070920898	0.0865091494131256	1
CLEC12A	6.00168865983378e-05	-0.105278809628824	1	0.0517036799599342	0.110790262706092	1
CLEC2B	5.91900319329934e-05	0.117830457351433	1	0.088597099866766	0.0280395559766771	1
CLEC4A	1.38885453530238e-06	-0.260238739911777	0.0339088834794076	2.05352035594984e-05	-0.226665537866529	0.501366994905153
CLEC4D	0.0139663431181723	0.0118664368221628	1	0.650179039191073	0.0275889728408161	1
CLEC4E	0.00571975023846086	-0.120528370928602	1	0.595670075000785	-0.32115255002415	1
CLEC7A	4.0209913098807e-05	-0.229558208776245	0.981725028307372	3.95940079442699e-05	-0.37434890120682	0.966687703959349
CLIC1	0.0477688904850225	0.112825518290449	1	0.00819997691327971	-0.13509545141124	1
CLIC4	0.00186444916966561	0.168433378264527	1	0.456428345232145	0.0274448596457016	1
CLINT1	0.000521018217752783	-0.0985179641652558	1	0.863790435288721	-0.0654799955694109	1
CLIP1	0.000427964389526847	0.0482458402195749	1	0.000249098655583621	0.0710803137250435	1
CLIP4	5.98899170123977e-10	0.219332365581884	1.46221232385769e-05	.	.	.
CLK1	0.000671986835668938	0.0251203580587571	1	0.0173197871152216	0.0349222888687586	1
CLK3	0.294880074564566	0.0186230361955777	1	0.173445753985202	0.0430975910224878	1
CLMN	0.145142658949299	-0.126155309345957	1	0.538766153442406	0.00915267828408595	1
CLN8	0.0840274960436784	-0.0193101962032048	1	0.00421566127536079	0.0046633062512717	1
CLNS1A	0.104358016774647	-0.0412193636009607	1	0.0123164028700002	-0.0746357114324603	1
CLPB	1.02393117145301e-05	-0.184907383244997	0.249992795510251	0.000548643872731502	-0.125659295987144	1
CLPP	0.00542649305387835	-0.0178268576939144	1	0.0303734284844741	0.0732407538063925	1
CLPTM1	0.0480272251033999	-6.83729167840208e-05	1	0.78285839177822	0.0298055068394618	1
CLPTM1L	4.48168158871579e-06	0.0558297730437962	0.109420255988496	0.0121565749608039	0.0721654166594844	1
CLPX	0.00465429068727993	-0.0409717567529347	1	.	.	.
CLSTN1	0.0256085997180927	0.0572068031213739	1	.	.	.
CLTA	6.61939034890824e-05	0.0017016434303454	1	0.580122846729149	-0.00473251777640726	1
CLTB	1.55624269772822e-05	-0.00253118053143819	0.379956654650344	0.0324338926785276	0.047382637436213	1
CLTC	6.70675922502694e-07	0.158698334522137	0.0163745526479033	0.00143986752660061	0.144847140300515	1
CLU	1.67563558093696e-49	0.983631392754293	4.09106427085759e-45	1.43480315911134e-113	1.14444838589066	3.50307191297034e-109
CMAS	0.279355412906924	0.0917275766636178	1	0.971390381468495	0.0194811830679307	1
CMC1	0.0627414444976946	0.0123552775019848	1	0.105838663892209	-0.000846896883341663	1
CMC2	0.0898280899583543	0.0182296688710643	1	0.214800945710529	-0.0315923312640075	1
CMIP	1.9483412009965e-11	0.193267289606416	4.75687504223294e-07	0.0233331339831452	0.00518906088769755	1
CMPK1	0.00581847883839934	0.0823339827943397	1	0.14192762809115	-0.00326698097848588	1
CMPK2	6.20226056237083e-06	0.689379560242555	0.151428191630284	.	.	.
CMTM3	1.29115515524658e-05	-0.256341316900216	0.315235531153452	7.74427955157432e-08	-0.204818556709149	0.00189076585251687
CMTM5	.	.	.	2.06295525689228e-22	0.4720047972516	5.0367052597025e-18
CMTM6	2.23205923983185e-05	-0.0170774098882041	0.544957263404946	0.00645819008919468	0.138163562108678	1
CMTM7	0.00142481698903634	-0.0881713989106135	1	0.0180955994583123	-0.0147031974080051	1
CNBP	1.45143279755729e-06	0.0218272973554468	0.0354367317523611	4.51637436779658e-07	-0.153459806532954	0.0110267280189753
CNDP2	3.57317026656866e-08	0.233959864249664	0.000872389520582739	0.204838524761227	-0.0077205104576118	1
CNIH1	0.00587177282612238	-0.0446939731822642	1	0.309741631916269	0.122920473222654	1
CNIH4	0.172499682956933	0.0789109992090378	1	0.524515663393945	-0.00310206122048962	1
CNN2	0.0185409832465843	-0.176570465499017	1	0.188519890327208	0.148489432555212	1
CNOT1	3.95050304571328e-06	0.0871641705519675	0.0964515318610897	0.61724181612724	0.0412415388938298	1
CNOT11	0.0711476541360121	0.000725666561461669	1	.	.	.
CNOT2	0.0534059717523297	-0.00601533250061548	1	0.425800001080658	-0.110231327844135	1
CNOT4	0.177570244744706	0.136120496113663	1	0.821218208554124	-0.00901858847414105	1
CNOT6L	0.000878194347531091	0.0101626417404224	1	0.364509499672587	-0.0399086526807199	1
CNOT7	0.00818653017617541	-0.127512754272441	1	0.00414304115110921	-0.0913316516884478	1
CNOT8	0.000518164379197462	0.0243674118260167	1	0.316776820034124	-0.0311073455542355	1
CNP	0.0802890126040197	0.119107323692009	1	.	.	.
CNPPD1	0.0994008295823591	-0.0825468680140531	1	0.77251348797473	-0.0256919521325311	1
CNPY2	1.98230460117447e-05	-0.0172663790217027	0.483979668376747	0.0440636160909433	-0.0336821535152672	1
CNPY3	0.0188365172362642	-0.101075300689847	1	2.121446041998e-12	-0.10161959532178	5.17951051153813e-08
CNST	0.147814527777366	0.00422336760105591	1	0.492716955653565	-0.0225487106940869	1
CNTLN	0.000872537694637365	0.120966427227497	1	0.680754399921562	-0.0293017017483971	1
CNTRL	1.39891822637896e-05	0.252375962148737	0.341545884970423	0.474077881346328	-0.0443172614740223	1
COA1	0.0350134789525507	0.0776816442386631	1	0.138472940443162	-0.0277269914489726	1
COA3	0.000440780059304363	0.144984921811976	1	0.178850000229653	0.085685622300296	1
COA4	0.240239915474804	0.0110980575534051	1	0.0844296325263026	0.048223683006885	1
COA5	0.112142483978165	-0.0589805106324862	1	0.144446542674308	0.0122351066501929	1
COA6	0.000112462075069157	0.161270322933085	1	0.0408498970942573	0.160651094564998	1
COASY	0.014553947522105	-0.026828384400033	1	.	.	.
COG3	0.0360978878261257	-0.0763943803261994	1	0.217840892086231	0.0467263906931777	1
COL4A3BP	0.00098944192847886	0.0603845509549233	1	0.474533674899291	-0.10819011829886	1
COLGALT1	0.000406062732275572	0.072637610403242	1	0.875489919820388	0.0335489473677015	1
COMMD1	0.0171318134443925	0.0216958267393987	1	0.0635101450592179	-0.0601816245823552	1
COMMD10	0.0912041819773319	0.0458926283035082	1	.	.	.
COMMD2	0.094598172118643	0.0208372119728549	1	.	.	.
COMMD3	3.55744735048771e-05	-0.204221544322088	0.868550770621575	0.029270281604487	-0.0747865385077048	1
COMMD4	0.00301985989935009	0.028611168021477	1	0.561193156938988	-0.0756754070625047	1
COMMD5	0.00130078198893363	0.024652435333018	1	0.259373352186894	0.0538861792048333	1
COMMD6	5.46137722487396e-15	-0.387800984180265	1.33339524945298e-10	0.0296835415920071	-0.103047656933821	1
COMMD7	0.00430860242598307	-0.135662225510332	1	0.204911606010437	0.0967977206274968	1
COMMD8	0.0392072724120595	-0.0604351412988752	1	0.0262566001174265	0.0611095596421063	1
COMMD9	0.000267458987754451	0.00561891256730629	1	0.21314586772791	-0.0133720161074117	1
COMT	3.17095814381445e-05	0.111748746890133	0.774189430812299	0.0141978525885734	0.0215824881093427	1
COP1	0.00128068382633133	-0.0781530161111324	1	0.0472525239411015	-0.0991249748504667	1
COPA	0.00010148210889698	-0.0288469988870905	1	0.489938054870303	-0.00837379197706078	1
COPB1	0.0998865568600768	0.0362998879449704	1	0.0654013556535129	0.117786789849889	1
COPB2	4.66500783457898e-06	0.181596324475742	0.113896166281246	0.0862650025599278	0.0825366560142372	1
COPE	0.000495465809887696	-0.0330618947720882	1	0.047785865242008	-0.0894313977808245	1
COPG1	0.00423730378970574	0.034160807806676	1	0.327184473773742	0.0916369743443388	1
COPS2	0.0460392615179568	0.0453454390121408	1	0.000338465719316952	-0.121177326457468	1
COPS3	0.000728678462210855	-0.191326264582513	1	3.04509146612442e-06	-0.16413102785881	0.0743459081454276
COPS5	0.0613021658868093	0.0506183411274247	1	0.115650539266125	0.0140450463369782	1
COPS6	0.0529777548112065	-0.029075004410976	1	0.0340502464707946	-0.106133171958882	1
COPS7A	0.0425808559425693	0.0396205898051529	1	0.716174223408727	-0.00407474051274215	1
COPS8	0.148877361040014	-0.0748867823025819	1	0.407260781444245	-0.0145775530641016	1
COPS9	1.62944815680794e-33	-0.502049779580779	3.97829767484659e-29	0.332213484149146	-0.0947378269014545	1
COPZ1	0.004514723862694	0.0345270474114991	1	0.572525589262038	-0.0292913537714743	1
COQ10B	0.161371124372812	-0.0266001875064011	1	0.564285431880305	0.017173092612995	1
COQ2	0.010791094893069	-0.135477828107122	1	0.0355217656501754	-0.110746207715507	1
COQ7	0.275143122638558	-0.0650373142043912	1	0.31343387402363	0.0584137317616462	1
CORO1A	0.0624421011567252	0.0242252408631995	1	0.00805072111125061	0.00566231928658523	1
CORO1B	0.0577398243437507	0.0647199931056346	1	0.155203651426603	-0.107289617954051	1
CORO1C	0.000591291707337675	0.0529607249398258	1	2.50530787776305e-05	0.158059804542053	0.611670918355848
CORO7	4.13858534365503e-05	-0.105787400301576	1	0.106459970417898	0.0143881866183622	1
COTL1	3.96674976733783e-16	-0.300141063583245	9.68481955695532e-12	1.03952877036191e-05	-0.0989545205103681	0.25380094928386
COX14	0.0012371340473324	-0.0956674198942231	1	0.00107491757276568	0.00745287401656569	1
COX16	0.0153643855916908	-0.0891856264149402	1	0.3424151325815	-0.0509106515195098	1
COX17	0.000575303020595456	0.048472919307799	1	3.31812105756505e-13	0.348288449198601	8.10119256204507e-09
COX19	0.00536041979939208	-0.0586096629037089	1	0.00947102127076447	0.00717327376940302	1
COX20	0.130672574349523	0.0103742662517489	1	0.00162945508021043	0.107493670174616	1
COX4I1	4.28810103706295e-36	-0.457384898865423	1.04693986819892e-31	1.91578812071046e-08	-0.126225301098625	0.00046773966967146
COX5A	7.84750922033948e-09	-0.257047382632023	0.000191596937614588	0.000223347422309367	-0.1345105319264	1
COX5B	0.000424772036523214	0.185845121489793	1	0.0479041777153396	0.0951252520696939	1
COX6A1	0.00533643758406562	0.0185136890111015	1	0.00643106507801797	0.0021882562999096	1
COX6B1	2.78584277137032e-06	-0.156411562380336	0.0680163512630064	0.0366347370902904	0.0105360874417109	1
COX6C	2.48485138416125e-05	0.00153302979312042	0.606676465442969	2.41742165855776e-06	0.0611549816761037	0.0590213497936878
COX7A2	0.00369351938183106	0.04554251069228	1	0.000292533727528889	0.12993623852882	1
COX7A2L	6.93036621946027e-15	-0.405713774532662	1.69204891248122e-10	3.94579915314736e-07	-0.257518463185557	0.00963366863240927
COX7B	0.00181053096953638	0.0689032185571892	1	0.076169717356104	-0.000168665366312437	1
COX7C	0.000131572759249913	-0.0340919350878348	1	0.0561320946186825	-0.0572049060475837	1
COX8A	2.35694930848311e-06	0.0329886372723309	0.0575449173666151	0.0368515870146184	0.0670342576216858	1
CPD	1.82110717916302e-10	0.249684872909681	4.44623317792651e-06	0.385277189104503	-0.00595846518855725	1
CPEB2	0.0180768664857976	-0.000228490881945931	1	.	.	.
CPEB4	0.000102697580754749	0.115631048061348	1	0.203417147165105	0.0213549305559756	1
CPNE1	3.59708520356793e-05	-0.00804699633157224	0.878228352451111	0.589927872075206	0.0309402192205419	1
CPNE2	0.381250117369968	-0.0520361816853557	1	0.0540310411856402	0.0896147231863812	1
CPNE3	0.0110738821631841	-0.0685899717255859	1	9.62915179821196e-05	-0.212256010109669	1
CPNE8	0.00249539400385265	-0.015122265382345	1	0.11198382118587	0.0787314316812756	1
CPPED1	0.000229989642951211	0.128282531011836	1	0.00141769495677161	0.167658052540288	1
CPQ	0.102129024256035	0.075098994098441	1	0.51492414760579	0.0352149407836396	1
CPSF2	0.000158826326727671	0.112302901095644	1	0.118326707946942	0.0534400219502502	1
CPSF3	4.33106789388232e-05	0.0733393048408236	1	.	.	.
CPSF6	0.00206167139726434	-0.0665980803123895	1	0.818311306315818	0.0128753642025561	1
CPSF7	0.522701770678175	-0.051291310489034	1	0.623114884100363	0.0208624374952676	1
CPT1A	0.0671512053680888	0.0120107039872941	1	0.186361354594904	-0.0775810339982632	1
CPVL	0.00164844462745304	-0.253385457305801	1	0.000719701449927333	0.0339854372930311	1
CR1	0.213356502768907	0.0522976435532068	1	0.00102511564572679	0.0606559189977139	1
CRBN	0.000320266508039577	-0.0335009103482766	1	0.000469777126197869	-0.0725369081853772	1
CRCP	0.0315648188557302	-0.0169220909030653	1	.	.	.
CREB1	0.0285686224054245	0.0572444298703666	1	0.721400170118983	0.0115628961468399	1
CREB5	4.61958868407917e-05	-0.019088213201323	1	2.86450939909655e-07	0.182771923894845	0.00699369969789424
CREBBP	4.9263714291216e-07	0.181052017698388	0.0120277358442004	0.788083633751225	-0.0378940143542787	1
CREBRF	0.00376672592067796	0.0318576761914852	1	0.0166387139460343	-0.043881009682804	1
CREG1	1.09760888095431e-09	0.389130930026611	2.67981208284994e-05	0.0738724762958832	0.0803119387603541	1
CRIP1	0.590989705530978	0.158849497692061	1	5.71124638763419e-55	0.918968611750747	1.39440080554089e-50
CRIPT	0.0872608242130887	-0.0155033063316025	1	0.235716938643815	0.0614945303265557	1
CRISPLD2	5.41268236089757e-16	0.372292269379247	1.32150639841314e-11	3.85420783537786e-08	0.324021664286713	0.000941004843007504
CRK	0.300085981033526	0.00946705528223435	1	.	.	.
CRLF3	0.0145302336081814	0.0663026212434627	1	0.362933288713233	-0.0470100961971823	1
CRLS1	0.372339875034073	-0.0251526384664562	1	0.0621259323599065	-0.052972805470364	1
CRNKL1	0.0107953752709253	0.11427812518926	1	.	.	.
CRTAP	1.38424807752617e-07	-0.287493932529352	0.00337964168128015	1.53992369095772e-06	-0.21584764304326	0.0375972369147327
CRTC2	0.575983145846268	0.0293018180079054	1	.	.	.
CRTC3	0.412024082571123	-0.0393407859759441	1	0.025160698265754	0.0453460277621212	1
CRYBG1	0.0325234893461068	0.0621715430275598	1	0.0366034655454156	0.0307943972697173	1
CRYL1	0.00249758158710601	-0.150953125857893	1	0.0001692432372526	-0.0675755316014235	1
CRYZL1	0.075867686839046	0.0508445403071376	1	.	.	.
CS	0.00285882425090419	0.0298426357064384	1	0.732362875874842	0.0123441155898757	1
CSDE1	0.000798463634619223	-0.175533670473175	1	3.40291623561385e-07	-0.19864222757134	0.00830821998925122
CSF1R	0.00916000171641764	-0.0565518202050796	1	0.108363212327701	-0.00923641255214147	1
CSF2RA	1.40541742851946e-05	0.0888433204061043	0.343132665173026	0.00229171884557161	-0.0301310485885512	1
CSF2RB	0.0338276903621506	-0.085647949820444	1	0.383547468467967	-0.0322153604780416	1
CSF3R	3.98921522078491e-07	-0.374478108860573	0.00973966896154635	5.79188308707777e-28	-0.477221439725211	1.41408825571004e-23
CSGALNACT2	0.000191605223663726	0.214355157108142	1	0.840169589355123	-0.106276291266367	1
CSK	0.0132367977918163	0.0501362995530354	1	0.00149730799738855	0.224676474891387	1
CSNK1A1	0.0410911879948197	0.0358396029100059	1	0.731820384901955	-0.0793300817681659	1
CSNK1D	0.016672238080975	-0.0809147511816052	1	0.60386967710782	-0.00314403987451195	1
CSNK1G1	0.161648177606341	0.0363298872218677	1	0.0694738408337099	0.136425640623483	1
CSNK1G2	0.0865160336277614	0.0575924937233749	1	0.00147264857931505	-0.0911134282625033	1
CSNK1G3	0.00108881765454158	0.136213005906927	1	0.277195243537611	0.0873532564285742	1
CSNK2A1	0.0123691061022652	-0.00558906324476882	1	0.193984657632992	0.0953459029539508	1
CSNK2A2	0.065310576682335	-0.0104893202912156	1	0.440565139943733	-0.0883825308898596	1
CSNK2B	0.00068592601842836	-0.180769266419759	1	0.000175449561193078	-0.0895598482539033	1
CSRNP1	2.10073713155293e-08	-0.284751766637566	0.000512894970668649	3.45868564782727e-09	-0.226741172715317	8.44438100917027e-05
CSRP1	0.00108470702204869	-0.0213644408365553	1	0.148956543840701	0.0751472154990208	1
CST3	0.000298193137748699	-0.162374020774536	1	6.81444302404522e-18	-0.237254302999717	1.66374626432064e-13
CST7	7.02670929618965e-09	0.297438542065482	0.00017155710746647	.	.	.
CSTA	7.33462166581668e-13	-0.302194945983754	1.79074787970914e-08	1.6881951766884e-05	-0.199154378713374	0.412172852388472
CSTB	5.02160766293421e-09	-0.0930240657776604	0.000122602551090539	4.37749412960983e-08	0.200623008610266	0.00106876519174424
CTB-61M7.2	0.0113565491022915	0.293800592128681	1	.	.	.
CTBP1	0.129139534194889	0.0142793667406634	1	0.305530425480007	0.0358910804942104	1
CTBP2	0.00022790592277367	-0.0502390643140261	1	0.12573310416022	0.166533398668115	1
CTBS	0.0211418445167644	0.00306093538466423	1	0.205183473403467	-0.15737970637618	1
CTCF	0.206398596490051	-0.000433114786605904	1	0.85400937068995	-0.0204538875091246	1
CTDNEP1	0.000204690111229818	0.0536260894977374	1	0.0437512907799261	-0.0447814564153706	1
CTDSP1	0.164288549252193	0.00184021027700276	1	0.000818175355163857	-0.232520365020017	1
CTDSP2	0.144524698252164	0.0650459453655825	1	0.198417281559109	0.013075403975122	1
CTDSPL2	0.000816577586151377	0.0852320667679859	1	0.213156122551992	-0.0130701063488565	1
CTNNA1	3.45042077134195e-07	0.187532121871606	0.00842420231323136	2.01475489462266e-06	0.186721096514061	0.0491902407522122
CTNNB1	1.92864831982538e-07	-0.310878009990886	0.00470879487285366	0.329254641896209	0.0798846216145281	1
CTNNBIP1	0.538323709782	-0.0412645103702894	1	0.324933522137744	0.017711674235717	1
CTNNBL1	0.0119947447587948	0.0828154415849481	1	0.222099778561224	0.0410981665331437	1
CTR9	0.000777326840731055	0.0718982422567951	1	0.00199559555237298	0.139553154888914	1
CTSA	7.9533173626327e-10	0.310651238835858	1.94180243408677e-05	2.13975424088096e-12	0.258887622382147	5.22420997911085e-08
CTSB	6.94083676915231e-17	0.329952043542848	1.69460529718854e-12	5.1817780968612e-12	0.33221259890268	1.26513112234866e-07
CTSC	1.0010105140709e-08	0.228869531794479	0.000244396717010411	0.583971822265266	0.0207946012894282	1
CTSD	1.8708588643372e-54	0.56812766036263	4.56770191727928e-50	1.61567803370512e-54	0.605903147632727	3.94467791929105e-50
CTSH	2.56281966439022e-06	-0.0816977123515625	0.0625712421060873	4.36534836420017e-08	-0.183584605295788	0.00106579980311947
CTSL	3.34432860750402e-06	0.192279656820661	0.0816517829522107	.	.	.
CTSS	0.00159184761767632	-0.0382136401187294	1	5.94822933942141e-23	-0.332760703377279	1.45226019321974e-18
CTSZ	1.82774481168389e-06	0.0228448655353812	0.0446243895772622	0.0693974745095123	0.0906822958108919	1
CUEDC2	0.0199989652982621	-0.0116621065756777	1	0.210599176682556	-0.00465686155214162	1
CUL1	2.16475505032633e-09	0.435832088651958	5.28524945537173e-05	0.0941873738961053	0.0957977261618414	1
CUL2	0.0121140270483717	0.0799768335756856	1	.	.	.
CUL3	5.90718545003962e-06	0.14763943124745	0.144223932762717	0.024270064080144	0.0295398520008816	1
CUL4A	0.193152604867501	-0.0379397972967234	1	0.0141538644411286	0.15533091915137	1
CUL4B	0.382133772340084	0.0706345811337803	1	.	.	.
CUL5	0.322074972186928	-0.04591898982374	1	0.00532341548305867	-0.112233945182654	1
CUTA	0.0717720410502356	-0.0428362772609623	1	9.57455680339503e-08	-0.112817886700223	0.0023376280435489
CUX1	1.54415042222528e-05	0.0865580647321664	0.377004325586301	0.242237556086284	-0.0562049677681868	1
CWC15	7.05539394978491e-05	0.0681816138061192	1	0.336851866217872	0.0501451505281089	1
CWC25	0.00122092294865893	-0.0197570660339277	1	0.103003382239286	-0.116213966248467	1
CWC27	0.281223828279392	0.0120449138021986	1	0.649971480124849	-0.00634061894521204	1
CX3CR1	0.0025932297596626	0.177908283555135	1	7.94812142572651e-05	0.0596704609710609	1
CXCL16	0.0388991860575567	-0.14686916605282	1	0.283316596474223	-0.101512035290491	1
CXCL2	3.13224692742694e-06	0.100816128973827	0.0764738087331287	0.00449387206518306	-0.192466205349605	1
CXCL3	0.0180664807948911	-0.00216313424375525	1	0.269649277521893	-0.146190263147154	1
CXCL8	2.30587343920867e-08	-0.225781581362264	0.000562979000182797	0.0180842219386743	-0.0248884530712381	1
CXCR4	5.44463027439043e-06	0.0904444014266379	0.132930648149242	0.0134007000820124	-0.103693754226874	1
CXorf21	0.000450301176724145	0.159933525175831	1	0.0151935959667486	0.0120054680335476	1
CXorf38	0.199074663242304	0.0866187445815537	1	0.101884059755214	-0.0605999540640552	1
CXXC1	0.00799189346788802	0.041876891868798	1	.	.	.
CXXC5	0.000208664239145624	0.02846858354979	1	0.716095139002712	0.0550461157175286	1
CYB561A3	0.0963307510367607	-0.109395775332831	1	0.124319404176016	-0.0486806358902643	1
CYB5A	1.53807150292652e-05	0.18608717136245	0.375520157439511	.	.	.
CYB5B	0.0403769953069829	0.0644355641825879	1	.	.	.
CYB5R1	0.0638741089020674	0.00981495417944334	1	0.364629536813815	0.0467179558444376	1
CYB5R3	5.70872886386179e-06	0.0510977166256388	0.139378615211186	0.00914970512687946	0.108151634905894	1
CYB5R4	0.0156163951124536	0.0557593552695468	1	0.000453713127191972	-0.165035034012066	1
CYBA	9.32174997557628e-06	0.100361195459566	0.227590525653695	0.0172051743880419	0.154078089330362	1
CYBB	1.00694530417469e-14	0.294418346820997	2.4584569601425e-10	5.04455500463998e-06	-0.0731641490641817	0.123162810438285
CYBC1	0.00174738941198967	-0.00380512681492906	1	0.20901549201309	-0.0549906828797262	1
CYBRD1	.	.	.	0.321033829927162	-0.0446270445483992	1
CYC1	7.8211249182937e-06	-0.241404773310538	0.190952764880141	0.000113954756878816	-0.130665956228712	1
CYCS	0.0422614690378865	0.0561855996951847	1	0.0210351406952286	-0.0331422868581599	1
CYFIP1	0.0335471788764506	0.045338405228656	1	0.0684190042824559	0.046630383268268	1
CYHR1	0.117902073085236	-0.0761980233760941	1	0.58438050044973	0.0699539563974826	1
CYLD	8.56618369342162e-07	0.118648405667278	0.0209143374874889	0.392028082832281	0.0123310402280138	1
CYP1B1	9.12953448522529e-14	0.41867524666003	2.22897584456776e-09	0.000478240662153887	0.226773260259211	1
CYP20A1	3.29656997828482e-05	0.105218938624361	0.804857560198239	.	.	.
CYP27A1	0.0823075210667265	0.0578683485390068	1	0.000482648195118752	0.0061359403100868	1
CYSLTR1	0.00471040085209871	0.0537753808951347	1	2.36986582646125e-07	-0.112456123688174	0.00578602741530514
CYSTM1	0.0187084322533654	0.12480568790466	1	0.000351463213096358	0.16546753013394	1
CYTH1	0.025677557650035	0.106003469254764	1	0.64132430463665	0.0388498834869999	1
CYTH4	0.00133629950887557	-0.0603173390529572	1	6.73889268130015e-06	-0.0262464276038994	0.164530064813943
CYTIP	0.173552712026989	0.0535018166581955	1	0.000876928737471136	-0.248105801282101	1
CYTOR	6.31199219784408e-08	-0.137247353943966	0.00154107289510363	2.03995607549145e-05	-0.251260740506884	0.498055275831237
DAB2	0.00171955291449377	0.0489193628136665	1	.	.	.
DAD1	0.0016181806769384	0.0754492248497325	1	0.0339134960018129	0.201479265492023	1
DAP	0.10242682896581	0.0507916560459294	1	0.114152802820258	0.0145089526810062	1
DAP3	0.014215442053227	-0.120259733074651	1	0.0191861153004511	-0.0877745000140341	1
DAPK1	0.173766896560837	-0.038531127213652	1	0.390563996027154	0.0871026681566411	1
DAPP1	0.0480225884033013	-0.0475108926112994	1	0.318217103990242	0.0197770222539224	1
DARS	0.00633222328064835	0.00379581432141474	1	0.745435398169599	0.0798099897806744	1
DAXX	0.00603513501675264	0.120053522493442	1	.	.	.
DAZAP1	0.0360726047650386	-0.0281184768081654	1	0.342926925151523	0.00377419734838136	1
DAZAP2	5.2875985897354e-05	0.0271793480958213	1	0.00229069281497001	0.0353957012158337	1
DBI	2.92613528143371e-05	0.209678137322202	0.71441592896204	5.11124152630839e-22	0.395238837861931	1.24790961864819e-17
DBNL	0.0122521548879223	-0.016230179580869	1	0.362391112606001	-0.00718560814448033	1
DCAF10	3.25050905695529e-05	0.125038529658765	0.793611786255633	.	.	.
DCAF11	0.00495853823476309	0.159228145063137	1	0.246188163779531	0.0269189538175185	1
DCAF12	0.0584437511694448	0.00918849480421791	1	0.0754630157486393	0.12236740039226	1
DCAF5	0.753278320748567	0.0105071399952336	1	0.441110196260776	0.0341035586039245	1
DCAF6	0.0272299122980644	0.0474571305736077	1	.	.	.
DCAF7	0.124284056236917	0.0486284717058437	1	0.178471797152904	0.0340926357059264	1
DCAF8	0.102618388376229	-0.0499958602552877	1	.	.	.
DCK	0.0619811875200723	-0.00116011179927655	1	0.0154138584677502	0.09423806737375	1
DCP1A	0.30743945858254	-0.0351696080103817	1	0.483275957813588	-0.0281702465062786	1
DCP2	8.37858374168111e-05	-0.00782327664767601	1	0.77471590478971	0.015779048612528	1
DCPS	0.0504098472757912	0.0399442938381845	1	.	.	.
DCTD	0.00631584347525419	0.0256992100594509	1	.	.	.
DCTN1	0.000995803159396106	0.0927780269982185	1	0.48141701155555	0.0830298920696361	1
DCTN2	0.0127712845890712	-0.0345483378927676	1	0.172971076755493	-0.0501538596853645	1
DCTN3	5.13385390469391e-06	-0.156812513906032	0.125343043083102	0.113598320660868	-0.0333268835913696	1
DCTN4	0.0062867288330466	0.0977194120036169	1	0.969840546819386	-0.0425422592250584	1
DCTN5	0.026073688226239	0.0304427960358138	1	.	.	.
DCTN6	0.261365537280873	0.0542881675306883	1	.	.	.
DCUN1D1	9.5312878170178e-05	0.161156960329968	1	0.23317118100121	0.0641336332734207	1
DCUN1D5	0.762648218682311	0.0249572815590451	1	.	.	.
DCXR	0.000116122259683519	-0.0257765332919186	1	0.0155475045164796	0.00496297219128772	1
DDA1	0.00699836337459111	0.0800013288156506	1	0.0150222871144304	0.0796304249781037	1
DDAH2	0.0263822133524683	0.110803936067361	1	0.257252516426763	-0.00730547100053591	1
DDB1	0.0713688850332785	-0.0275001995635314	1	0.192433917240036	0.0842641272742111	1
DDHD1	0.819950718912583	-0.0398624927362231	1	0.00777863688841137	-0.0586833565158402	1
DDIT3	0.0566756578690696	0.042538984598021	1	0.137061278776722	0.0280123992239821	1
DDIT4	7.00950848320035e-07	0.191588084034012	0.0171137149617337	0.16693514893024	0.0878605202220931	1
DDOST	0.00934262925795217	-0.00267368720814731	1	0.29022701624213	-0.062258758224866	1
DDRGK1	0.00247578994787341	0.0759754451011719	1	0.78172505062488	-0.0056009454524773	1
DDT	3.82088306113036e-07	0.157455206471401	0.00932868599374976	0.0217202723725798	0.0776938560858333	1
DDX1	0.00121766706219648	0.109244715424672	1	.	.	.
DDX17	2.41287469662401e-05	0.230299683997519	0.589103357180752	0.00304716987180476	0.159268910721199	1
DDX18	0.0162863588927657	-0.0650207962080086	1	0.0725120086275757	-0.0723693778775623	1
DDX21	0.000638638152978889	-0.0576316166403568	1	2.49642919032309e-06	-0.220750690914405	0.0609503186817383
DDX23	0.000325507195802598	0.13214180926309	1	.	.	.
DDX24	5.43766820384392e-05	0.149717620742635	1	0.000124465005410006	-0.124596308950016	1
DDX27	0.00997335018082326	0.00893522080306552	1	0.315429811955213	-0.0715491293797409	1
DDX39A	0.0493976493948876	-0.0770736295354668	1	0.00527293447563787	-0.0103730149461387	1
DDX39B	0.000925411328613536	0.12724327698157	1	0.436546161354777	-0.0649739310561272	1
DDX3X	0.00367671585334885	-0.0693450317332875	1	0.085910340716926	-0.248618306799128	1
DDX3Y	0.222572606519292	-0.0791359759608281	1	0.507167972037675	0.25393401015322	1
DDX41	0.00523065637171887	-0.0201896982749123	1	0.25077467460941	0.0305826967201514	1
DDX42	0.0969272784658833	-0.0246557245291946	1	0.423877097147892	-0.0258553038149375	1
DDX46	0.00225680955167839	-0.138174818498626	1	0.136981640796796	0.0400860653623383	1
DDX49	0.00106334755425848	0.0287905546010779	1	0.0155713627102063	-0.0536531765988857	1
DDX5	0.000240425823593429	0.0123443147767679	1	1.73332910045869e-06	-0.12188137266497	0.0423192299876989
DDX52	0.000190989544261766	0.100898963485093	1	0.765266794368213	0.0253004827716302	1
DDX54	0.0451028431523361	0.00163167412832244	1	0.488491633894314	-0.0332743647038334	1
DDX58	4.33354042706579e-05	0.533837172275573	1	.	.	.
DDX6	5.95966031197321e-07	0.136043761127225	0.0145505106516826	0.323233977042911	-0.0142547800356633	1
DDX60	0.000103211453615302	0.421309109240145	1	.	.	.
DDX60L	3.09647235403439e-08	0.534485928124173	0.000756003725237497	0.856031415498633	-0.0852594687447081	1
DECR1	0.000170434882719394	0.207983948351767	1	0.0785259489087	0.0415244170959332	1
DEDD2	0.00948999745530205	-0.0979057751485864	1	0.0731144212415038	-0.0131265572287859	1
DEF6	0.00698198056183719	-0.113357818391326	1	0.00629219313560213	-0.0845263234628861	1
DEF8	0.0259878744582251	-0.0616798751014453	1	0.104597503004792	-0.0780119022575714	1
DEGS1	0.0840538926180444	0.102359318820426	1	0.349208090619986	0.0654966595650142	1
DEK	0.000353008887079121	0.157946817000608	1	0.00157651260127881	0.084906821257076	1
DELE1	2.76352903827985e-08	-0.202672379697027	0.000674715614696025	0.00235428848344078	-0.108286063025459	1
DENND1A	0.00215961607019583	0.0502436973439606	1	7.22094405488851e-05	-0.149181721895468	1
DENND1B	0.00438040411329582	0.0789410102465957	1	.	.	.
DENND3	0.0297031443521784	-0.0621139029412681	1	5.63482455886657e-05	-0.0104966315366333	1
DENND4A	0.000543355828903625	-0.0243722221642285	1	0.842697629061575	-0.0759780932271589	1
DENND4B	0.513650351720477	0.0311459426698774	1	0.0740582862249803	0.0759739760101679	1
DENND5A	0.00410407182982502	0.155128901172708	1	0.345646582301583	-0.0275693794986384	1
DENND6A	0.0856592613847154	0.0695726583212995	1	0.618015010964602	-0.0191153737334031	1
DENND6B	3.51132215042337e-06	-0.252971801549127	0.0857289303025865	0.000679317834933623	-0.140853763438282	1
DENR	0.0332044856751203	-0.0191214597123182	1	0.961317552978151	-0.0526938411367333	1
DERA	0.148935504922496	-0.0793995257957294	1	0.0822212094956893	0.0332594533708475	1
DERL1	0.14975753220905	0.0214177782941764	1	0.142769054647738	0.0677930341999029	1
DERL2	0.00534338179894744	0.00926695024752616	1	0.0147506496829516	0.0667334028274174	1
DESI1	7.16438427356211e-05	0.128235249307391	1	0.322512722088803	0.0385127178351239	1
DFFA	0.000490657863146609	0.0969247900843427	1	.	.	.
DGAT1	0.016470590920877	-0.137651269480681	1	0.107556302512963	-0.0702396282266552	1
DGCR2	0.0491068920944474	0.0698611423253666	1	0.0492612186510088	0.0121477176381026	1
DGCR6L	0.00145809989431587	-0.165360287614701	1	8.72129653554397e-08	-0.186996810180623	0.00212930454915306
DGKD	0.00737948045374958	0.0552375564336635	1	0.185610815355436	0.0185385670093969	1
DGKZ	3.86196308930884e-06	0.0059767497765183	0.0942898288254753	0.0785348890516027	0.0319659827284126	1
DGUOK	0.0174632164886309	0.00340351396700234	1	0.945718935781085	0.00460798427851372	1
DHPS	0.0209799108477161	-0.0560446636750145	1	0.00272411971131211	-0.0292103643374991	1
DHRS4	0.0554338145025123	-0.112769371480588	1	0.379691491894065	0.03022243393498	1
DHRS4L2	0.0160427977778436	0.0276514038334577	1	9.01869036081141e-05	-0.0993912811937524	1
DHRS7	0.00623949263643298	-0.150217132476244	1	0.0343716604007999	0.0735341397122812	1
DHX15	0.141720283693109	0.0269612253970313	1	0.422404985065647	-0.0589280360726974	1
DHX29	0.378167485805751	0.0507313576300849	1	0.148004488485105	0.0295623607995529	1
DHX30	0.123717938887387	-0.00212106862398925	1	.	.	.
DHX36	0.0040694623587174	-0.0388344839411092	1	0.922492449943896	-0.0643178665519898	1
DHX38	0.102659000204412	0.0809141412332554	1	.	.	.
DHX40	0.0357180934214189	0.0250841607522724	1	0.883104601018865	0.0191813901288127	1
DHX57	0.0592436642655304	-0.0250197367523322	1	0.26276438335602	-0.00650891438833723	1
DHX8	2.73327770499544e-07	0.136834162041466	0.00667329751674636	.	.	.
DHX9	8.2068302342155e-08	0.132496305814018	0.00200369760168371	0.456239444392695	0.0413920111036895	1
DIAPH1	1.29474991792948e-09	0.213167176163316	3.16113192462483e-05	7.12296613993545e-08	0.238991930811	0.00173907218306524
DIAPH2	2.36975876507438e-08	0.304406300823003	0.000578576602492911	0.72767351468062	-0.00150539567242269	1
DICER1	2.81036195479605e-07	0.156069835684372	0.00686149871263456	0.588418965733079	0.0246725728868327	1
DIDO1	0.03896339547571	-0.0316901376915318	1	.	.	.
DIP2B	0.00152934154196479	0.147613276804971	1	.	.	.
DIS3	0.274905211031317	-0.00333492003588043	1	.	.	.
DLD	0.0549060595680913	-0.0203718939290118	1	0.233211847624638	-0.0333105806028791	1
DLEU2	2.05812819912971e-05	0.148891975730452	0.502491999817519	0.0803912837066885	0.0347731142280293	1
DLG1	0.728451079819859	0.0468951411369928	1	0.948630715844736	0.0254182433199587	1
DLGAP4	0.407496047265586	0.0469101620054648	1	0.363216203949289	-0.0214933656302865	1
DMAC1	3.84520791322992e-06	-0.175976856954978	0.0938807512015084	2.72764815448012e-08	-0.154275692920149	0.000665955296916321
DMAP1	0.0863095809153118	-0.0565604423916508	1	0.992145925751505	-0.00641445398865065	1
DMTF1	0.00242226440998436	0.0412638658554423	1	.	.	.
DMXL1	4.31214406064258e-05	0.143261176985939	1	0.0524828267125567	-0.0388633240334111	1
DMXL2	4.92181784969896e-07	0.178491482955101	0.01201661828004	0.0108230250847504	0.0729287720424037	1
DNAJA1	7.31665428695828e-09	0.388679125468081	0.000178636114416086	0.00560886659067449	0.099627827215135	1
DNAJA2	2.76163867772558e-06	0.185289348870602	0.0674254083166699	0.0103790557329449	-0.1208769178831	1
DNAJB1	0.000513828999023571	0.0416293662144839	1	0.306997242138043	-0.0723708154614746	1
DNAJB11	1.70439421066676e-05	0.124565434846014	0.41612784653429	0.404531637877415	0.0813066309906438	1
DNAJB12	0.0187730460200304	-0.0516136820113285	1	0.00440984681877283	-0.0657572549039096	1
DNAJB14	0.0645697325472457	-0.0289000877623176	1	0.156944852770633	0.0888074134684266	1
DNAJB6	6.69652943751864e-06	-0.144198089104377	0.163495766217017	0.27659557567003	0.050684631115983	1
DNAJB9	.	.	.	0.033248888596577	-0.0841590578757281	1
DNAJC1	0.00897366953184144	-0.00606148348574398	1	0.116626938860704	-0.031891827409366	1
DNAJC10	0.00473627425335856	-0.0109764512225285	1	0.944617352448009	-0.0358879316937062	1
DNAJC13	1.1628793360369e-09	0.28708084587425	2.83916989893409e-05	0.07122457471064	0.0998544733486276	1
DNAJC15	5.35072566379039e-08	0.096190964335922	0.00130637967081442	0.118517501167457	0.105025308290877	1
DNAJC19	0.340092340890892	-0.0539034487366636	1	.	.	.
DNAJC2	0.0580066096132308	0.126341102401813	1	0.066438198802269	-0.0650373136850407	1
DNAJC21	1.21404881888507e-05	0.0542913460131389	0.296410019130789	0.226256627177411	-0.0278907362603937	1
DNAJC3	0.000749288200830296	0.0898388031168126	1	0.911510053990957	-0.0794918400764096	1
DNAJC4	0.0021294219651295	-0.19810393463255	1	0.000403814944213018	-0.0878023657443988	1
DNAJC5	0.0147611006119647	0.0452680187588103	1	0.0515662483123152	0.106008588400825	1
DNAJC7	0.00010864334446202	0.0483917847740081	1	0.330346669138509	0.0420821426431806	1
DNAJC8	2.59858464997576e-07	0.244313164221468	0.00634444442291583	0.240539479023651	0.128319759584674	1
DNASE1L1	0.256087420738567	0.0149177780978824	1	0.741003150158224	0.00792155432370717	1
DNASE2	0.00223174714877439	0.166375539457708	1	0.0252174321192356	-0.0275439660332125	1
DNM1L	0.00932360447481819	0.10832286159713	1	0.175718275434769	0.0223775491741516	1
DNM2	0.218817997823445	0.0450003159711055	1	0.0505636134828622	-0.00771008010090113	1
DNMT1	0.000468804076324248	0.0806971303207972	1	0.603365880427211	0.0586084905097513	1
DNPEP	0.0703164646520174	-0.0149625303177496	1	0.000174112765990045	-0.0539094841504558	1
DNTTIP1	0.0383792421200251	0.0135744495667862	1	0.456603884909556	-0.031810922148815	1
DNTTIP2	0.0580671286781136	0.0198924598962913	1	0.222585564244493	-0.15117058344044	1
DOCK10	3.41941633284178e-11	0.24687506234664	8.34850497663321e-07	0.0743557873379675	0.013260060217321	1
DOCK11	0.000831583240045458	0.124524150019917	1	0.108414697377165	0.0349796661322266	1
DOCK2	3.09780265610847e-07	0.155099057953387	0.00756328518488882	0.274102903797589	-0.0407022652131277	1
DOCK5	0.00392995676921212	0.143416852703658	1	0.442571094616698	-0.00156466897890062	1
DOCK8	1.00670851373129e-07	0.307159813797888	0.00245787883627493	0.304093507282573	-0.123031430697019	1
DOK1	0.0292787119926669	0.110376343985301	1	.	.	.
DOK2	0.000391364187078891	0.115577372287519	1	0.292981812426273	0.0986618159472373	1
DOK3	0.000610389768964812	0.0149437856996701	1	0.00239803597545452	0.148243938180211	1
DOT1L	.	.	.	0.885755620808997	-0.0608433092517098	1
DPEP2	8.10032578613096e-07	-0.265007229316502	0.0197769454068387	0.000184484037794939	-0.0952945144365149	1
DPF2	0.225117584173122	0.0273723418215731	1	.	.	.
DPH3	0.187219611196359	0.0164589082653174	1	0.00902820197286571	0.136582330315923	1
DPM1	0.0910955666481407	-0.0285781695061471	1	.	.	.
DPM2	0.252317385447224	-0.0369976859100928	1	0.931216296569626	0.0288551312845379	1
DPM3	0.03173986905741	0.0382597165812176	1	0.00955399453183354	-0.0669978439329842	1
DPP7	0.0157228462753421	0.0132920657357195	1	0.0742284799974461	-0.0433659679224719	1
DPP8	0.0364314760091995	0.000763871864578658	1	0.889805333620799	0.037190724520913	1
DPP9	0.143738491195786	0.0606517206184237	1	.	.	.
DPY30	0.175431622300176	-0.00953218472741874	1	0.354444436927597	0.0178015098337469	1
DPYD	5.31074439512327e-08	0.250317160560416	0.00129661824406935	0.205420243803437	-0.163969985417491	1
DPYSL2	1.0711096612613e-06	-0.136431885059158	0.0261511423796947	0.0246952119352891	0.0759375914632723	1
DR1	0.0081505749951689	0.0502156331346579	1	0.0496054995200003	0.0431295605299971	1
DRAM1	1.39668127324992e-05	0.101543460528137	0.340999732863967	4.12845707862099e-05	0.164133487822995	1
DRAM2	0.111997999915244	-0.0743517043789972	1	0.214319313130821	-0.0174209926250257	1
DRAP1	3.89931766996272e-11	0.573707610423876	9.52018409121398e-07	0.0359953781270966	-0.0400384209125335	1
DRG1	0.0863879450287235	-0.0441001909887028	1	0.00933527157822617	-0.00827882515893569	1
DRG2	0.096850435659418	0.0612946975863076	1	0.34882813090693	-0.0197346161870257	1
DSC2	0.446277902158989	-0.099778800466498	1	0.72631676522472	0.0139708418325985	1
DSE	0.00635820860026453	0.170680722125209	1	0.0472474301705379	0.0207214675302118	1
DSTN	0.0399235877174062	-0.0412280768476874	1	0.000355169713168587	0.12909475629425	1
DSTYK	0.226939124409134	-0.061076278451134	1	0.4355162291026	0.0366011423630904	1
DTD1	.	.	.	0.0219557872843128	-0.0802094298957657	1
DTNBP1	0.0365686920680902	0.0892235294131288	1	.	.	.
DTX3L	1.34405952902661e-20	0.571313260560516	3.28152134011848e-16	0.0446698275942957	0.166599060309613	1
DUS1L	0.11926651025242	-0.0312892069065051	1	0.0561007783734115	-0.100669308920917	1
DUSP1	2.00796222985797e-28	-0.46399068473665	4.90243978419823e-24	1.04831413493516e-17	-0.262225462554348	2.5594589604442e-13
DUSP12	0.00186506361472083	0.096965327437129	1	.	.	.
DUSP18	0.00716023609187761	0.0973450975669231	1	0.00239132412161325	0.178554086529758	1
DUSP2	0.000955033687758228	-0.195017569644952	1	5.81684097530894e-11	-0.345989579520215	1.42018172412168e-06
DUSP22	0.00239192012517603	-0.156862885226575	1	0.176477125379436	-0.0207629858265167	1
DUSP23	0.201031600266364	-0.0697715969397116	1	0.711070504627961	-0.003011605455151	1
DUSP3	0.0958106408890856	-0.0690446846914026	1	0.10718458526299	0.036132268217558	1
DUSP5	.	.	.	0.0478557445403728	-0.0651488897494584	1
DUSP6	0.00216511574774048	-0.0966421133330253	1	1.52040643444473e-13	0.0975002879183435	3.7120723096968e-09
DUT	0.000770136631470957	-0.129287429783296	1	4.37547852956451e-08	-0.225317491473761	0.00106827308299317
DYM	0.00785230126512426	0.0864017119058244	1	0.71090434828352	0.0737412804735595	1
DYNC1H1	0.00278957684525765	0.00161998578191547	1	0.255068861487185	-0.129907208224331	1
DYNC1I2	5.4597421677066e-11	0.314350983155757	1.33299605024557e-06	6.29598988526765e-05	0.209847808415617	1
DYNC1LI1	6.09800046246247e-05	0.18036056182817	1	7.76818759456631e-05	0.203691655899986	1
DYNC1LI2	0.0645596912303942	0.0604795487479839	1	0.598255306515821	-0.0533063386548347	1
DYNLL1	0.000352898203911784	0.033405089475242	1	1.60236660797825e-07	0.258142317725745	0.00391217807337889
DYNLL2	0.0215129841979848	-0.0329936301345471	1	0.181019488057688	-0.00652186014434408	1
DYNLRB1	7.5634371443397e-06	0.236720913154936	0.184661317879054	0.00398817095142957	0.202969538846429	1
DYNLT1	5.05296347634614e-05	0.135359078692151	1	0.376758020220099	-0.0278699834162199	1
DYNLT3	0.101659390523727	0.0427943797466579	1	0.135362316304256	0.0695971174360054	1
DYRK1A	0.000637142581575402	0.0723598279837381	1	0.603924492598956	-0.0181295030315383	1
DYSF	1.57978166742187e-09	0.265816657465682	3.8570369410105e-05	1.7755975348003e-09	0.18368404397472	4.33512138121493e-05
E2F3	0.00750219425091072	0.147661372192376	1	0.302873288384582	-0.0363977733463176	1
E2F4	0.0739237562792796	0.0471178408250973	1	0.355629840860692	-0.0033563941407771	1
EAF1	0.00173153822751514	-0.163037234468973	1	0.0672303027945309	0.0171845585428234	1
EAF2	0.000372861445022997	-0.0116318533900819	1	0.374637186714483	0.0700940043202983	1
EAPP	0.0216358178384249	-0.0488085213028904	1	0.0245127452694768	0.132724050254456	1
EBLN3P	1.17265519824371e-07	-0.160460247992531	0.00286303766651201	0.0301300863419801	-0.0841319215167623	1
EBPL	0.94446025921728	0.0135215963789769	1	0.914839211906751	0.0411660269798307	1
ECE1	0.00650570914742235	0.110310474838898	1	0.782722375141133	0.00560985783553763	1
ECH1	0.00632978938329793	0.0903914896349619	1	0.100073752144529	0.0255068490905594	1
ECHDC1	0.0280811943196091	0.0704469367659559	1	0.00850004362229469	-0.118915199569843	1
ECHS1	0.00151292751898913	-0.13671306208973	1	0.00105404305950591	-0.0993026227660212	1
ECI1	0.00387383678451225	-0.13686377677739	1	0.213919620843144	-0.030623517515712	1
ECPAS	0.0170150340302312	-0.0826592070302241	1	0.212952670053751	-0.0489154768889891	1
ECSIT	0.0423561436328932	0.000707243176147176	1	0.0556070654417871	-0.00631263168995422	1
EDEM1	9.04484691967326e-05	0.0208701544541406	1	0.000226008106477248	-0.145112653792601	1
EDEM2	0.0628324685836808	0.036545120416227	1	0.100365691523063	0.080387554101597	1
EDEM3	0.000810704372434262	0.171595966195437	1	0.01279907819334	0.135473054938121	1
EDF1	2.46712950163052e-05	-0.189830034646122	0.602349667823092	3.24240290924018e-09	-0.240708612944583	7.9163267029099e-05
EEA1	0.0425622593024794	0.0873667328248454	1	0.150021257188569	-0.0897076818750098	1
EEF1B2	1.32804022825612e-35	-0.666777603464447	3.24241021728732e-31	3.20187876827258e-32	-0.433108503306547	7.8173870127375e-28
EEF1D	1.34938952643804e-23	-0.435228106617341	3.29453452879848e-19	3.28455883463617e-20	-0.239403886521537	8.01925039476421e-16
EEF2	1.7559602060024e-18	-0.459829656875416	4.28717684295486e-14	1.14980674554714e-30	-0.409643913945469	2.80725316925334e-26
EFCAB14	0.00086268068713325	0.12292137168714	1	0.446062021327984	-0.00882495729491262	1
EFCAB2	5.47736325223135e-05	0.125714218809972	1	.	.	.
EFHD2	8.2431487701255e-10	0.283803363147612	2.01256477222614e-05	0.00903606363650845	0.000203640366458036	1
EFR3A	0.0432392763843085	0.090770789221513	1	0.688177537298753	-0.0137495224513505	1
EFTUD2	0.0139434788124766	0.0182637309833302	1	0.878323146255723	-0.00620054663528014	1
EGLN1	0.00528539778294856	-0.0338328108561157	1	0.226742818269349	0.0107419820741317	1
EGR1	0.819256238380776	-0.0114876819079788	1	2.71551256354745e-08	-0.109500426668902	0.00066299239239011
EGR2	0.26389594267287	0.229920680148576	1	.	.	.
EHBP1L1	0.00474426024933657	-0.0349674030149554	1	0.158117398209114	0.0877415352907218	1
EHD1	7.87501396217384e-11	0.26879563199972	1.92268465886474e-06	0.740549258843715	0.0463715645825558	1
EHD4	1.13563825696322e-06	0.245610114006397	0.027726608043757	0.349244858949877	0.0682733772247255	1
EHMT1	0.0220007839206568	-0.00503837030884913	1	0.0852714052428928	-0.0749695680737963	1
EI24	0.0832552808713837	0.0163356774698836	1	.	.	.
EID1	0.000755644668236365	0.0587435136741266	1	0.0783840282534984	0.0166720619242424	1
EIF1	4.4666312632191e-88	-0.713689521815414	1.09052802291494e-83	1.25678219144214e-41	-0.321670228866289	3.068433720406e-37
EIF1AX	0.000687681018935719	-0.1941683815828	1	0.00261637291232135	-0.260683196911975	1
EIF1AY	0.445323541931528	0.145377967575938	1	0.519807558321472	0.154820379973235	1
EIF1B	7.33220769388858e-08	-0.164604260534864	0.0017901585084629	0.000777667799660072	0.00109432464709136	1
EIF2A	0.00105127287769288	-0.12897024465616	1	1.2343882087826e-07	-0.227324965387286	0.00301375881174271
EIF2AK1	0.000297896602062259	0.106460357120839	1	0.000614192870928167	0.176187125383949	1
EIF2AK2	1.51383587676863e-21	0.899227855022481	3.69603029313061e-17	0.770515278310036	0.139438477713179	1
EIF2AK4	0.00165525175201736	0.126355491053084	1	0.518450668285343	-0.0296452100737341	1
EIF2B1	0.00633458614025134	0.0725171998601165	1	0.00723287751869809	-0.08126232767998	1
EIF2B5	0.00284832523800535	0.131823786053205	1	.	.	.
EIF2S1	0.0474559685575643	0.0918446075147399	1	0.0940037991791165	-0.0665307631911192	1
EIF2S2	0.268123904704356	0.0221043981090905	1	0.0389718091056696	0.0549667424188411	1
EIF2S3	0.000375041452747943	-0.197431975241402	1	1.6320995815337e-06	-0.229906942960031	0.0398477112831454
EIF3A	0.007667994839368	-0.127648258047588	1	1.8550532541942e-05	-0.213186975241545	0.452911252011513
EIF3B	0.000438019614478387	-0.0246436278747435	1	0.378366869705676	0.0552593851554172	1
EIF3D	0.0110084099512246	-0.0595439256598604	1	1.33384064903671e-09	-0.249825269927971	3.25657194462312e-05
EIF3E	2.0156503948329e-24	-0.60206477298786	4.92121043898452e-20	1.7637612696528e-28	-0.391068608947557	4.30622313985732e-24
EIF3F	5.08133386505755e-15	-0.421330980408658	1.2406076631538e-10	4.19887120822607e-08	-0.247806765648396	0.00102515440548839
EIF3G	1.05469212421301e-06	-0.161188047425898	0.0257503082126605	1.46284482233511e-08	-0.205935061236207	0.000357153563373118
EIF3H	1.7887831789355e-15	-0.388693577230626	4.36731413137103e-11	9.31853446075794e-23	-0.405956505113473	2.27512018859405e-18
EIF3I	0.627152087888205	-0.0467204784525412	1	0.265143686104586	-0.0935270123012866	1
EIF3J	0.000244549736921413	0.0978340740369686	1	0.302058999848089	0.0235459405471417	1
EIF3K	6.2311879875489e-21	-0.418709175975661	1.52134454716006e-16	4.32395839078282e-16	-0.289600247509611	1.05569444110963e-11
EIF3L	1.87380848910064e-17	-0.541588272611399	4.57490342613921e-13	1.853006832318e-21	-0.3131563586942	4.5241161811044e-17
EIF3M	3.37207705059389e-11	-0.388677011375113	8.23292611902498e-07	4.84162386890227e-09	-0.184199690316767	0.000118208246759249
EIF4A1	0.0116636641229648	-0.0892863604601581	1	8.63536773183748e-18	-0.322633256178763	2.10832503172812e-13
EIF4A2	6.17317627458704e-07	0.180458913126254	0.0150718098744043	0.000314750972712347	-0.0481629040664306	1
EIF4A3	0.0671977577759029	-0.0845658583185539	1	0.0205497410005698	-0.129953849636115	1
EIF4B	0.00111629271684932	-0.227543259266576	1	0.00043268314254729	-0.202409843864638	1
EIF4E	0.00408279729247326	-0.158287493746255	1	0.0508932892893717	-0.341363901992571	1
EIF4E2	0.00918402930499738	-0.145195171236953	1	0.0878045099894944	-0.0433915373529574	1
EIF4E3	5.21906080749494e-11	0.277642747590362	1.27423369614989e-06	5.40239066310664e-07	0.320097628191702	0.0131899368039749
EIF4EBP1	0.000213354514927625	-0.202641758949157	1	0.0230045980214548	-0.0897954242069083	1
EIF4EBP2	2.65693913413974e-05	-0.000327041963232855	0.648691689600219	0.578966062289883	0.0401251076129172	1
EIF4G1	7.84188820068051e-08	0.268607942635857	0.00191459700419615	0.137184993660421	0.0228427704682947	1
EIF4G2	0.00528643520791059	0.198641066743899	1	0.209725522727798	-0.0372321071649608	1
EIF4G3	2.68150598479666e-10	0.328779728565739	6.54689686188104e-06	0.00211874309281906	0.0917409378265066	1
EIF4H	0.000245527998676308	-0.0475890882928878	1	0.0714361192586278	-0.104610699337919	1
EIF5	0.0381004749402633	-0.0761482679200995	1	0.00097834628915576	-0.210252310286351	1
EIF5A	0.000412996626387653	0.0181937766054427	1	0.0308187616196294	-0.137002485778228	1
EIF5B	0.000459290424066581	0.160425364949374	1	0.51011777162152	-0.0233176362824537	1
EIF6	6.98603964279963e-06	-0.103189635000969	0.170564157878953	0.66880610479418	-0.0548019143266506	1
ELAVL1	0.0625293781668689	-0.0110607483180672	1	0.974951686144273	0.0558413362368899	1
ELF1	0.000658889792711493	0.217249204222733	1	0.025645440018625	-0.400536460669288	1
ELF2	0.188751191468276	-0.108292459137203	1	0.283396180301323	0.0665277981932746	1
ELF4	0.0243865138184141	0.0507724426884082	1	0.307308504628058	0.00843650730456474	1
ELK3	0.00412847935625176	0.121744685922754	1	0.033828241232182	0.107457338234382	1
ELK4	0.00161320229985812	0.0731581293258782	1	.	.	.
ELL	0.0198867581897349	-0.108953677159695	1	0.0119035144834702	-0.0826835580888445	1
ELL2	0.0320336701577808	-0.0354051871072497	1	0.647379403893583	-0.139639669553403	1
ELMO1	0.0015923813755094	0.00762753840471586	1	0.891342636250254	-0.0245549702786057	1
ELMSAN1	0.157202892492112	0.00498460898016095	1	0.0813345148998937	0.0449735913448961	1
ELOA	0.0140248759302541	-0.0491961388127647	1	0.0383277565118899	-0.0706481627248061	1
ELOB	1.15804989298734e-57	-0.708782273562117	2.82737881372859e-53	7.8782123666988e-14	-0.418666010734244	1.92346554932951e-09
ELOC	1.95700798046874e-12	-0.183287773116715	4.77803498431444e-08	0.0135731357934782	0.0029224335501159	1
ELOF1	0.334051320897345	-0.0327936064037752	1	0.45428261498866	-0.0135608729393603	1
ELOVL1	0.00297534543679281	0.0104593586347526	1	0.977863970142433	0.0446258777220311	1
ELOVL5	0.0212890673277833	-0.10932825238908	1	0.00488608075573887	-0.219014697908201	1
EMB	5.71532152409706e-05	0.0650970470224326	1	0.299026118594756	0.0186843069652658	1
EMC10	0.00202534534977669	0.0206316353804215	1	0.00743314174866354	0.0385760321763842	1
EMC3	0.0498843204237273	0.0162443976616874	1	0.757837227391803	0.120525103846431	1
EMC4	0.000371944359930657	0.120910543531769	1	0.0380569782627208	-0.0250321784961974	1
EMC6	6.61096610782921e-06	0.0185551841141587	0.16140673752265	0.0991907931380691	0.132178662970974	1
EMC7	0.434213547564621	0.0609465138161769	1	0.256672276825948	0.0929398676119431	1
EMC8	0.108140407848227	0.00395321856984215	1	0.827991468112763	0.0643993960377637	1
EMD	0.028460682933261	-0.0749597187451453	1	0.00814662211087955	-0.074521094948518	1
EMILIN2	2.65685539159253e-14	0.389170941151705	6.48671243857317e-10	0.0726610871778063	0.0821038083251333	1
EML4	0.00773230531497724	-0.046294759771999	1	0.717900392132858	-0.053654310316639	1
EMP1	.	.	.	0.0543347287159638	-0.0680610019988651	1
EMP3	8.16815939567916e-10	0.235143246750981	1.99425611645507e-05	1.01127136962952e-09	0.342799460980981	2.46901904895047e-05
ENO1	7.05415602686983e-10	0.28501507660843	1.72227219396027e-05	1.16273542796001e-06	0.100271873119465	0.0283881854736437
ENSA	0.0932575587243706	0.0353136866875683	1	0.70191920526061	-0.0317946246567349	1
ENTPD1	0.0376983583377463	-0.0486855605986961	1	0.328273705633814	-0.0841472831254014	1
ENTPD4	0.00185181467829717	0.0388259895706252	1	0.789008993491126	0.0284404462797858	1
ENY2	0.000289328275301462	0.0304853844686748	1	0.00249769836790824	-0.102077038476744	1
EP300	0.00407649465020865	0.0571397517117379	1	0.173374851968525	0.0255889304897203	1
EPB41	0.683972195296906	5.13917009417053e-05	1	0.673750710089401	0.0360358422317139	1
EPB41L3	5.11948909794166e-08	0.181839373776526	0.00124992326326246	0.0100381208039284	-0.113049757525609	1
EPB41L4A-AS1	0.000128247306707882	-0.199738613941498	1	9.82136599724232e-05	-0.0836300554042292	1
EPC1	0.0629854503502625	-0.070590010677719	1	0.498417341901925	0.00619840803934013	1
EPM2AIP1	1.1027987115175e-05	0.0699813415292497	0.269248305416997	0.680000613343371	0.00295033947774043	1
EPN1	7.12276406173071e-06	-0.0302346917110151	0.173902284567155	0.12027618453164	-0.0131121882923977	1
EPRS	0.0208835573701268	0.0182216728427	1	0.0200607782759376	-0.0425907763690335	1
EPS15	0.00301090474969876	0.0712241710926491	1	0.301437235898818	0.0247831259001829	1
EPS15L1	0.111379759970206	0.0387202755807929	1	.	.	.
EPSTI1	1.06981431485e-18	1.20666070465656	2.61195164970628e-14	0.581128625648845	0.0761339920168377	1
ERAP1	0.151306692613585	0.0299971752159528	1	.	.	.
ERBB2IP	0.00735877600011677	0.387755543589225	1	.	.	.
ERBIN	1.8391453521627e-07	-0.047941161715081	0.00449027337730522	0.000897043582747214	-0.197140744446315	1
ERC1	8.95877806279531e-05	0.133268201646418	1	0.97029717921464	0.0232139946906431	1
ERCC1	0.000121387041179223	-0.158280552061584	1	0.0436494023548071	-0.0918303140477545	1
EREG	0.00272566412303466	-0.376381169320724	1	0.0123867758652001	-0.232969827017858	1
ERGIC1	0.00277396177112954	0.047820875965184	1	0.078032253835905	-0.014295158804178	1
ERGIC3	0.0284410233004878	-0.0901017162526764	1	9.15688040603593e-05	-0.110545328341904	1
ERH	1.06901425255668e-05	-0.0460986726676031	0.260999829761713	0.359718492588173	0.00494094948183332	1
ERICH1	8.23667878387647e-05	-0.0229611597665375	1	0.250954495537327	-0.124917858255366	1
ERLEC1	0.00184586361156276	0.103414477556553	1	.	.	.
ERLIN1	0.00122466544351245	0.149002464987406	1	.	.	.
ERLIN2	0.0111697532595195	0.0500879905915482	1	.	.	.
ERN1	0.00108232898712014	0.0132669097690732	1	0.103370450186395	-0.148698567978599	1
ERO1A	0.000474065322864001	0.0516456699475311	1	0.409056358751801	0.0891702209800983	1
ERP29	3.6798106535515e-06	-0.227028737843527	0.0898425771064599	2.40515016084572e-18	-0.264941166479645	5.87217411770482e-14
ERP44	0.00515876486785469	0.0190270275688786	1	0.00034206564500898	-0.154008404487564	1
ESD	7.84366922408087e-05	-0.20596133818139	1	4.44266926380732e-06	-0.138309578197956	0.108467770075856
ESRRA	0.0294923324020979	-0.00468254086048514	1	.	.	.
ESYT2	0.0435364905821053	0.0123481592674489	1	0.00147270793127657	0.106982095297901	1
ETF1	1.68701990302563e-06	0.0802472164931851	0.0411885909323709	0.0496040199230647	-0.0974793255494469	1
ETFA	0.0102810359519632	-0.0702845196929655	1	0.0742622681913344	0.0956731412961466	1
ETFB	0.010972941858443	0.131180151276979	1	0.0705587569559819	-0.0545235476227387	1
ETFRF1	1.23029912993829e-07	-0.152095997203663	0.00300377532574432	.	.	.
ETHE1	0.00113485357363767	-0.17577604214923	1	0.123981051396441	-0.0675284513013362	1
ETNK1	0.000843146727084864	0.0146142217816823	1	0.0996029595519851	0.091411119682888	1
ETS2	2.05536602304396e-18	0.383845524806694	5.01817614526182e-14	0.0279208451241101	-0.0312581410931387	1
ETV3	.	.	.	0.05689471157347	-0.0634082966539165	1
ETV6	0.0982061245649122	-0.0361651588280654	1	0.0414786855948758	-0.0270260332990879	1
EVA1B	2.58422480297549e-12	0.212005656798926	6.30938485646465e-08	0.000247823237173364	0.254660987245299	1
EVI2A	0.00100258668491347	0.000406715544351011	1	3.53689682693766e-05	-0.0817536983501959	0.863533360296829
EVI2B	1.66090589301805e-07	-0.271855590207832	0.00405510173780358	4.5823975148078e-11	-0.301029084107223	1.11879235324032e-06
EVI5	0.337103870335687	0.026243357027137	1	0.513124509712582	-0.000727399807199325	1
EVL	0.000129947622267202	-0.160650717683021	1	.	.	.
EWSR1	0.00806115703274033	-0.0336533124840235	1	0.0341447617658287	0.0277068020753655	1
EXOC1	0.130574234656543	0.0789845262674965	1	0.392388964920391	-0.0366328966796689	1
EXOC3	0.0122585986717637	0.00727184372774808	1	0.317638997161253	-0.03660567185054	1
EXOC4	0.00601779301438172	0.0339686685844326	1	0.12153583436483	0.0068740759326148	1
EXOC5	0.0788797139427052	0.0512026422375381	1	.	.	.
EXOC6	0.000948857706540108	0.143449732381626	1	0.108937749891492	0.0578412767511448	1
EXOC7	0.00540768197606739	0.00453558506510976	1	0.615986636067151	-0.00903790438068908	1
EXOSC1	0.0831697753302954	-0.0728461687254996	1	0.253830364977401	0.0039980766233908	1
EXOSC10	0.00260578944793309	0.0566155279065871	1	.	.	.
EXOSC9	0.164252561186898	0.0449321937059198	1	.	.	.
EXT1	3.28556513340712e-05	0.0863992384280146	0.80217072732135	.	.	.
EZH1	0.00765516789577536	0.0803128825328929	1	0.778707973576366	0.0320759209057385	1
EZR	2.2136532838169e-05	0.288605364919997	0.540463449243897	1.65887375570355e-07	0.281203700247493	0.00405014027455022
F13A1	0.000938731305302129	0.0034619310816747	1	1.78641849365038e-18	0.450741683433747	4.36154075224741e-14
F5	1.31645292444507e-10	0.352551294161875	3.21411981503264e-06	0.328156618071639	0.0375267907195048	1
F8A1	0.00402574432028623	-0.0847368250036123	1	0.0241996819255131	-0.0748525074989145	1
FAAP20	0.00574516011807605	-0.0463412848410245	1	0.199043940074083	0.0320041162836199	1
FABP5	0.000868557635966188	0.110982764417126	1	0.0936271017291774	0.0679233144694304	1
FADS1	3.15318575808863e-05	0.153212459369491	0.769850302837339	0.0444729928360508	-0.0176872076851645	1
FAM101B	0.00199052558427042	0.988376652105385	1	.	.	.
FAM104A	0.0123993573067945	0.109879482989047	1	.	.	.
FAM105A	0.00890996893764489	0.322855555668134	1	.	.	.
FAM107B	2.50807961624458e-08	0.221281259096081	0.000612347638306114	2.11093059660658e-09	0.176145495021463	5.15383705161496e-05
FAM110A	0.0024371294253406	0.0879681618270127	1	0.00721439745980638	0.156764531715931	1
FAM111A	0.000670075293724738	0.0357035225058345	1	7.79651825299445e-05	-0.0776747832147997	1
FAM118A	0.598591912740686	0.0212601702968801	1	.	.	.
FAM120A	0.000304173927696511	0.0529208041038491	1	6.78082909315807e-06	-0.0607644360683772	0.165553942309454
FAM120AOS	0.00808059957366183	0.00860536761337982	1	0.888029953260023	-0.0126396645256101	1
FAM126B	2.95120240967715e-06	0.169649110471476	0.0720536068322677	0.0604796477319248	0.0690719538382929	1
FAM129A	0.000219477867436677	0.253638299777139	1	0.0491577976164045	0.0549460981959206	1
FAM129B	0.595782645643587	0.0366325459048867	1	0.985672601643448	0.0138722306176947	1
FAM133B	9.7461055683723e-06	-0.0418257981985891	0.23795116745181	0.478310693628517	-0.127337640949932	1
FAM136A	0.0426545372600126	0.022267551390403	1	0.415325874997148	-0.0333932977659066	1
FAM13A	0.865606847069376	0.0488810306725625	1	.	.	.
FAM13B	0.0481131488734857	0.0381607044655846	1	.	.	.
FAM160A2	0.0637472979296944	-0.0915159949867938	1	0.296683227899902	0.047764220147523	1
FAM160B1	0.266448212277124	0.029513965624486	1	.	.	.
FAM173A	0.000348461784303942	-0.0265097305426722	1	0.430277528299449	-0.0943204566455487	1
FAM177A1	0.000246593775446518	0.0643787961646128	1	0.420180514494487	0.0233196678017669	1
FAM192A	0.0319451394907077	0.0996823191882009	1	0.799119663381085	0.0196869573267968	1
FAM193A	8.53205867565047e-05	0.107830730712949	1	.	.	.
FAM198B	6.38674164572295e-07	0.310474476411834	0.0155932297280326	0.115455435254022	0.0201338651709576	1
FAM199X	0.113023038872445	0.00728615231154661	1	.	.	.
FAM200B	1.06875909426407e-07	-0.27912871638373	0.00260937532864573	0.011560308962665	0.114696271992891	1
FAM204A	6.3458216255437e-05	-0.0219318420676788	1	0.0219141644668606	-0.0402792121056941	1
FAM207A	0.0147677467499929	0.106562936085206	1	0.92977326161046	0.00508333892218038	1
FAM208A	0.0911059032643768	0.100858695337778	1	0.467973258750776	0.0725200728386595	1
FAM208B	0.011673743279549	0.0488564498003387	1	.	.	.
FAM20A	0.920061301806469	0.0415860215386287	1	.	.	.
FAM20C	0.0124196100036963	-0.0490533565140004	1	0.0432083910293774	0.0461258285759604	1
FAM210B	0.110282968105973	-0.0939984101242756	1	0.0506307242635313	-0.0160317092078285	1
FAM214B	0.017826198222992	-0.0851972221518058	1	0.140413820391085	0.0637234945333606	1
FAM21C	0.0113565491022932	0.263902880062003	1	.	.	.
FAM241A	0.18826735409646	0.0299274499115075	1	.	.	.
FAM32A	0.000209894971103715	0.0575777898304928	1	0.286421013827114	-0.0469046249240272	1
FAM45A	0.00376591927719829	0.0886982159680776	1	6.85869389158445e-07	0.245151874773184	0.0167455011363034
FAM49A	0.216504365592472	-0.00287748068281102	1	4.04794037054384e-05	-0.220342243398657	0.988304641468279
FAM49B	0.000273233686709753	0.0795396709012526	1	0.141193725522579	0.0138308409167189	1
FAM50A	0.0860923315752381	0.074270849070975	1	0.0302378595054475	0.0548816577657063	1
FAM53B	0.389379517355582	0.0383038977977498	1	.	.	.
FAM53C	2.64555610208875e-06	0.107663593752928	0.0645912522324968	0.225087185330437	0.00630557736656501	1
FAM65B	0.00183749809401987	0.965333247309327	1	0.551323915466896	0.724761784600206	1
FAM76A	0.0172559442867386	0.0631929947638911	1	.	.	.
FAM76B	0.0507463426556674	-0.0449286378950439	1	0.893206293591647	-0.00670563525080775	1
FAM89B	0.00350367485835441	0.0678857292444299	1	0.00146142539134308	0.0929094437136709	1
FAM8A1	0.0109960773590353	0.0850731456692963	1	.	.	.
FAM91A1	0.00536104097347202	0.00445753781414071	1	0.992948800356141	0.0239984887563259	1
FAM96A	0.00336297620254749	-0.0951206016991391	1	0.933466135048211	-0.0995348907088165	1
FAM96B	0.0095479431905505	0.196036567928225	1	0.00397843152038527	0.129482892958251	1
FAR1	1.50963785602124e-08	0.113072816964935	0.000368578082547586	0.587986290658156	-0.0017670098588205	1
FARSA	0.0406721586985841	0.050981069059888	1	.	.	.
FAS	0.00104007633481686	0.136075065264223	1	.	.	.
FASTK	0.0225361364798476	0.0501779151426952	1	0.31192055540644	0.0691730607674031	1
FAU	5.53315687953193e-45	-0.43591961187782	1.35092025213772e-40	7.01655258840795e-25	-0.255919341707924	1.7130913144598e-20
FBL	0.000344124619479622	-0.183264094714578	1	1.1654811394611e-11	-0.207990594401953	2.84552220199428e-07
FBP1	0.00807651794432856	-0.0466600542766895	1	0.828123591316038	-0.0971691417911749	1
FBRS	0.489502177795063	0.0125439581507191	1	0.209264973426853	-0.0720913928235987	1
FBXL15	0.00146669975596204	0.136229358576553	1	0.347783165973744	0.0704673549133112	1
FBXL20	0.0604263896425966	-0.0848157208881476	1	0.449054429074296	0.0153331937238294	1
FBXL3	0.0679143272007735	0.00192555407280859	1	.	.	.
FBXL5	3.1356820965196e-05	0.199752051987803	0.765576783865261	0.336571047761206	0.0023373054762752	1
FBXO11	0.325422960581792	0.04453632001081	1	0.0154261430722414	-0.0404147766661408	1
FBXO33	0.158842326097507	-0.0980756067270077	1	0.0108673656835467	-0.0666233261686607	1
FBXO34	0.00609795332031494	0.0829001301935371	1	0.00177210836787339	0.105783479027247	1
FBXO6	0.00279819902719099	0.237931600749612	1	.	.	.
FBXO7	0.0791609266225929	0.0953353927592234	1	0.392109980453552	0.115954210778264	1
FBXO9	0.0145055522024911	-0.00309614522116375	1	0.321948167505889	0.0108787699816567	1
FBXW11	0.00791471183706292	0.111340492777531	1	.	.	.
FBXW2	0.385773979821595	0.00291473085618588	1	.	.	.
FBXW5	0.00609386704816396	-0.0311578333291013	1	0.21402962418904	0.00266131305069983	1
FBXW7	0.0177761315387818	-0.0436338770076645	1	0.265196487004073	-0.0356228878958785	1
FCAR	5.44415424355862e-12	-0.477873586806085	1.32919025856484e-07	1.56122072702498e-05	-0.20215572863014	0.381172040503149
FCER1G	2.17957069553931e-09	-0.150485926957094	5.32142185315922e-05	0.051636322264702	0.0875144927059268	1
FCGR1A	0.00479840229576395	0.307373297692167	1	6.95112261699496e-05	0.0177596550173369	1
FCGR1B	0.205566200743993	0.19030615390314	1	0.235261873427354	-0.0544727437172351	1
FCGR2A	0.000871444111673944	0.0259971315151499	1	0.0241347382229417	-0.17008914789534	1
FCGRT	9.8696754451982e-06	-0.28931008025614	0.240968125994514	5.25173666264427e-18	-0.496076197213121	1.2822115061846e-13
FCHSD2	0.316411197221315	0.0306965996254249	1	0.481352993748309	-0.0600440182208761	1
FCN1	3.3149021660617e-18	0.253599745397194	8.09333363843965e-14	0.267040849799134	0.00652170984920097	1
FDFT1	0.26245827522483	0.0626009229611595	1	0.0625940606612775	0.104516875962383	1
FDPS	0.00241780065733531	0.11385605121423	1	0.364524203250543	0.0804392198775127	1
FDX1	0.287512547807026	0.0746932179819574	1	0.820206909046614	0.0349524392413396	1
FEM1B	0.00128402354771694	0.0214398971636628	1	0.467984505451454	0.0509987387328171	1
FEM1C	.	.	.	0.033815359794992	-0.0604660695933611	1
FERMT3	2.46020713790042e-10	0.328815455413928	6.00659572718388e-06	1.58841370701508e-05	0.249365765065087	0.387811206567732
FES	0.00336095474219495	-0.00948523219554276	1	0.00578080040695427	-0.0264671741308591	1
FEZ2	0.0286521877802154	-0.0769433072156787	1	0.110156852418536	-0.00385303322500674	1
FFAR2	1.98442477168875e-14	0.409671124055917	4.84497308007808e-10	0.0169768191255431	0.131092411310539	1
FGD2	0.000200692765821068	0.184667839238009	1	0.308094534746396	-0.0013688595095806	1
FGD3	0.111749686436659	0.0536859556363094	1	0.49852056626556	0.0587715848410214	1
FGD4	0.000978478912473397	0.142519655299258	1	0.506742619113347	0.0576762476102414	1
FGD5-AS1	0.040605304527666	0.033689443618476	1	0.318020878701008	0.012427496773902	1
FGFR1OP2	8.30962809724434e-05	0.00913019720966013	1	0.0894667714602755	0.0669862754301284	1
FGL2	4.70602110741318e-08	0.344184228038323	0.00114897505337493	0.00015799217549598	-0.189729719188484	1
FGR	0.000490229598072753	0.161587653015596	1	0.117185261774018	0.143822272467255	1
FHL3	0.000762569073792811	0.0496825266846777	1	0.0751841826541027	0.0742256619213754	1
FHOD1	0.000333844130008153	0.0593737543304786	1	0.745068179842963	0.0705282811450505	1
FIBP	9.21107667222927e-05	-0.206447785345267	1	0.0676489937395823	-0.155123883779032	1
FIG4	0.129544907179167	0.0527904555257507	1	.	.	.
FIP1L1	0.138773984625411	0.0341467683422814	1	0.657444943691256	0.0185404537306809	1
FIS1	0.000592351795828984	-0.1265643543457	1	0.107695511300965	-0.151995215435482	1
FKBP15	7.00758940342047e-14	0.357732556304627	1.71090295284511e-09	0.00508067526490062	0.0820973327544675	1
FKBP1A	6.47246415038179e-08	-0.139304430638135	0.00158025212231571	0.125280144352263	-0.0189739559888307	1
FKBP2	0.069443099036353	0.0173641319762093	1	0.663803142979164	-0.00994111827194	1
FKBP3	0.000206999071606714	0.123566722505247	1	0.0701577260040069	0.0939061793512798	1
FKBP4	.	.	.	0.678630573644681	0.214100838803768	1
FKBP5	1.0034121308328e-20	0.557796762642591	2.44983071742828e-16	6.59821174115387e-06	0.0085610735365137	0.161095339660272
FKBP8	0.162971413987563	-0.000810331955740651	1	0.0207712205868387	0.0806275088107489	1
FLI1	0.0139074656558001	-7.47656653488082e-05	1	0.479102497371445	-0.0268045613944868	1
FLII	0.0540987801190197	0.0916055637404165	1	0.0762556958987259	-0.028713182841132	1
FLNA	0.0287405183386337	-0.0091876214757165	1	0.442964704610932	0.137822053905002	1
FLOT1	7.68091473576282e-07	0.250137634100701	0.0187529533273649	2.33207356978252e-09	0.302945192754825	5.69375762062401e-05
FLOT2	2.37472923430289e-07	0.139124761141504	0.00579790142555049	0.333721502335331	0.0672577244196096	1
FLT3	1.65930191650734e-10	0.31251232707767	4.05118562915267e-06	.	.	.
FMNL1	7.15082711652457e-05	0.00195280395363207	1	0.00020280743952736	-0.044737141591171	1
FMR1	0.0591055784152579	0.0198570141201811	1	0.199436257705212	0.0136277458513736	1
FNBP1	0.0200912198289556	0.04679149378731	1	0.00425034289127166	-0.099196755918068	1
FNBP4	0.0117978348096049	0.0121857563175609	1	0.00272141407292275	-0.186780692465964	1
FNDC3A	0.000114417652277173	0.0741830906963826	1	0.0835361707670543	-0.0416907892651774	1
FNDC3B	0.000106137041350225	0.215384720600655	1	0.173610894363496	0.0904514317015428	1
FNIP1	0.0108544559871609	-0.0645380282990502	1	0.675323951755315	-0.122109949048508	1
FNIP2	0.179502681380774	0.0408648539532174	1	0.678159253766675	-0.0458016431483278	1
FNTA	0.140313694432329	-0.0699588162359461	1	0.478149605479684	0.063147228113269	1
FOLR3	0.0386940743982215	0.0557166548516789	1	0.913039747657264	0.0491233871247145	1
FOS	4.00601107804954e-44	-0.508921512319634	9.78067604705796e-40	7.62209765646152e-11	-0.266125311584798	1.86093514282508e-06
FOSB	3.23400850889442e-31	-0.537244159385041	7.89583177446573e-27	7.0525800391162e-15	-0.381683756098231	1.72188741655022e-10
FOSL2	1.03096270326263e-07	0.151915710228875	0.0025170954400157	0.0902605444110229	-0.0115482013623747	1
FOXN2	6.74294179940108e-05	0.211930420700516	1	0.0544649252853206	0.060617423389003	1
FOXN3	0.00668703003338102	0.0117857474909315	1	0.000714763605147089	-0.0800275044888791	1
FOXO3	6.57677276837101e-05	0.00518721232936903	1	0.0213529998301604	-0.182595749712615	1
FOXP1	0.00198145033453223	-0.140085737505536	1	0.333441440355266	0.0758577407199721	1
FPR1	2.62203665309839e-10	0.225903607892467	6.40170248853971e-06	0.0772955769803767	0.14110342996081	1
FPR2	6.88889255777708e-08	0.301833788634612	0.00168192311798127	.	.	.
FRAT1	7.22537965213179e-05	0.032081670413415	1	0.00474746767454597	-0.016182607939518	1
FRAT2	0.111316790175182	0.032994167504387	1	0.371872512155595	0.00312511136829552	1
FRG1	0.00487857817533136	-0.0966409156762171	1	0.148466713036878	0.0214353880967117	1
FRMD4B	0.00693131024806644	-0.151462712113536	1	0.544830965709678	-0.0390930332178674	1
FRY	0.527755671266466	-0.0554744859844977	1	0.000172394102895245	0.0603255508542959	1
FRYL	0.0114925697246704	0.0526608292857051	1	0.371667256732808	-0.0365676442538785	1
FTX	.	.	.	0.65429784740142	-0.0400488608306791	1
FUBP1	0.00239716415336051	0.165097352578664	1	0.49957518145939	-0.0202087763672489	1
FUCA2	0.146994395969755	0.085255425713574	1	0.0204893043872752	-0.0721111380291625	1
FUNDC2	0.184906929687001	-0.0198792554676555	1	0.0312170894725377	-0.0829301087306232	1
FUOM	3.83275011613867e-07	-0.238292958888406	0.00935765940855256	2.46228353416494e-09	-0.224225001951677	6.0116652486637e-05
FURIN	3.62540119466494e-06	0.11625743342981	0.0885141701677444	0.0480348035211096	0.117826036045723	1
FUS	0.000711101531313249	0.00634124082108056	1	4.07631132066137e-08	-0.241594021145276	0.000995231408939473
FUT4	0.00026180740354979	0.0744805014580334	1	.	.	.
FXR1	0.00196293463146555	-0.115621127761761	1	0.547428683829546	-0.0896685829267911	1
FXYD5	2.01263744299665e-09	-0.294002210960999	4.91385431707633e-05	4.52890257349109e-18	-0.267942761138995	1.10573156331785e-13
FXYD6	0.386728483710373	0.0425748915869944	1	.	.	.
FYB	0.000400651316823656	1.54083099874701	1	0.490549262986434	1.52097488376458	1
FYB1	8.82056235587736e-20	-0.14449787596127	2.15354029918746e-15	7.20442002051744e-10	-0.442410701618728	1.75895914800933e-05
FYN	0.000420673101728615	0.0347809768326186	1	0.143924843699249	-0.0276901754014893	1
FYTTD1	0.0229213801861182	-0.000804819120261091	1	0.00656985243143262	-0.0143405063634719	1
G0S2	0.144034764587757	-0.436239581498624	1	0.191614054834756	-0.115286215467552	1
G3BP1	0.0373845480783876	0.0253908323404275	1	0.537539623721282	0.0884038315191329	1
G3BP2	0.000450448720348046	0.112763374543699	1	0.468116991628584	0.0524693327536191	1
G6PD	6.09062436741911e-07	0.207441175748522	0.0148702593930537	0.117702822573626	0.0708982203040154	1
GAA	0.19417524628198	0.0335593033519825	1	0.381684800754899	-0.0602271763209867	1
GAB2	0.169611990287144	0.0226284498368591	1	0.259114429693473	-0.0583681921726229	1
GABARAP	3.20790845535481e-18	-0.463140066320453	7.83210849374878e-14	0.257367263255724	-0.233082357720315	1
GABARAPL1	1.62784085628653e-06	-0.25251579172058	0.0397437345062356	4.52320467641694e-17	-0.33457050256389	1.1043404217472e-12
GABARAPL2	1.24130775501793e-05	-0.0407932633744847	0.303065288387628	0.0118560597126046	0.113669834303401	1
GABBR1	4.11463454907665e-06	0.162464475268653	0.100458802515706	0.0736628339723631	0.156712679122996	1
GABPA	0.0406974318588362	0.0700621093392499	1	.	.	.
GABPB1	3.69931833334728e-28	0.501215967226759	9.03188571086738e-24	0.626914467633778	0.146059293686594	1
GABPB1-AS1	0.000877207667095269	0.00313944360309915	1	1.3070045749255e-07	-0.139636077432147	0.0031910516696806
GADD45A	2.70992834727641e-05	0.155410094705096	0.661629005987535	0.00301688539059651	0.112181067744738	1
GADD45B	8.40703603168217e-07	0.336952060171593	0.020525778471352	0.295735591328169	-0.194071850258948	1
GADD45GIP1	0.000494460262526574	-0.0371598311132424	1	0.0117737634092246	-0.0391856069362891	1
GAK	0.000158323834012934	0.113370856750597	1	0.419093071638845	0.0112420180904059	1
GALK1	0.0501359282899741	0.0535520542687999	1	0.101740649919445	-0.0258548137823342	1
GALNT1	0.117623109246716	-0.0177738912572318	1	0.0296569180153664	0.00570142169470134	1
GALNT10	2.68027463649032e-05	0.160243291401026	0.65438905249911	0.00487429340579905	0.122143145658101	1
GALNT11	0.0407852466171623	0.101916218004498	1	.	.	.
GALNT2	0.0247804889806484	0.066476262827379	1	0.0159638075199604	0.0839156127752345	1
GALNT7	0.00211029821142807	0.0817695024402518	1	.	.	.
GANAB	0.0173807636125572	0.0488337826910971	1	0.278954331458752	0.0410351357304538	1
GAPDH	0.000656598518164656	-0.0632934353123504	1	0.000639865156125845	0.0150477058893008	1
GAPT	0.154493502674611	-0.0294709699271658	1	0.316250250518824	0.000749850927651008	1
GAPVD1	0.0146270013551301	-0.0777604466905401	1	0.201100984728363	-0.0781473801634649	1
GARS	3.37864389830876e-05	0.0493109873187222	0.824895907772085	0.113301830532629	-0.0385191593006612	1
GAS2L1	.	.	.	0.000299192733520435	0.192594025880584	1
GAS6	1.66256156397235e-05	0.170551140065289	0.405914405843849	.	.	.
GAS7	8.05771639571432e-05	0.166203219185415	1	0.254072628776699	0.133502882000926	1
GATAD1	0.000609569880898892	-0.12472075226516	1	2.62701009834137e-05	-0.155792773821084	0.641384515510045
GATAD2A	4.01143485284443e-05	0.089315927931704	0.979391819321968	0.220792348510048	-0.0262234791803467	1
GATAD2B	0.0451973180073777	0.0240232825669547	1	0.120624550469158	0.00136182340340002	1
GBA	0.000357853049915874	0.193314449770626	1	0.00236768204069352	0.143024733101668	1
GBP1	4.07646896340156e-23	0.935734233886121	9.9526989741449e-19	0.068364599007333	0.0939104586249827	1
GBP2	1.42173040206797e-12	0.366493069807629	3.47115477664895e-08	0.0994257859618993	-0.0497408156424406	1
GBP4	0.000609277450419401	0.313406892014157	1	.	.	.
GBP5	0.00618382881592878	0.233564573961863	1	.	.	.
GCA	2.66663711468137e-05	0.0798002474216619	0.651059451549456	6.04695191706594e-09	0.0543776818433104	0.000147636331055165
GCC2	0.000176565503664476	0.124145089978189	1	0.543701074062871	-0.036301793996305	1
GCH1	3.18852512594588e-10	0.255943231552092	7.78478409499686e-06	0.800405289050026	0.0237969814344061	1
GCHFR	0.0673738035103076	-0.130454391592702	1	0.0816451593783726	-0.0754827615970735	1
GDAP2	0.00151840540623644	0.0673972024752639	1	.	.	.
GDE1	0.00364071791720048	-0.0227655042685644	1	0.514773432903832	-0.0709216705034529	1
GDI1	0.00849455488318394	0.0105687259102222	1	0.476356437900244	0.0776611531392678	1
GDI2	2.921600836754e-05	-0.202527642447567	0.713308844293488	6.9924406823297e-15	-0.293201781977594	1.7072043925908e-10
GEMIN7	.	.	.	0.662428762901935	0.0505888719069045	1
GFER	.	.	.	0.00443617059364454	-0.0821882645230629	1
GGA1	0.00757510419829616	-0.059543195399036	1	0.105178517138519	-0.0653776851367665	1
GGA2	1.53560307942974e-05	0.130611601751826	0.374917491842771	0.905105389454451	-0.00122976087231319	1
GGA3	0.0611841013597876	-0.0531823497991927	1	0.358172112906959	-0.025639404682206	1
GGNBP2	0.013985591126988	-0.130163753288541	1	0.153037743713805	-0.0378603758712941	1
GHITM	0.00430122127275968	-0.0826344629727933	1	0.0222327767630774	-0.0714721737400084	1
GID8	0.0146406744585244	-0.0969038041369684	1	0.0472350855887833	-0.0423351032276911	1
GIGYF1	0.0777405788441796	-0.0593410512181962	1	.	.	.
GIGYF2	0.0756347592116696	0.0723958259196911	1	0.0196250672862048	0.03699362693185	1
GIMAP1	0.0183344008127077	0.0856296648774761	1	0.225264923556359	-0.0328725835996491	1
GIMAP2	0.0050097995653617	0.0693194487734136	1	0.520046617102105	-0.0654469316601058	1
GIMAP4	2.07911001684157e-16	0.716776511863365	5.07614710611869e-12	0.0386339732116284	0.124194204018711	1
GIMAP7	0.249262992417492	0.0290810860291943	1	0.0176697051540376	-0.0700012263840725	1
GINM1	0.0228410307669579	-0.0860281413278122	1	5.64154555574154e-05	-0.181718054971866	1
GIT2	0.0133285529252309	0.00284951411292345	1	0.976304722792016	-0.0115546978741664	1
GK	0.00431742665339908	0.104170313320628	1	5.37139183790812e-05	0.0880561896872833	1
GK5	0.0142364645645713	0.0724517824289413	1	.	.	.
GLA	0.00419651053485809	-0.0336909623515666	1	.	.	.
GLB1	2.401763358385e-05	0.124181916889514	0.586390523949697	0.697850466755204	0.0392555240753094	1
GLG1	1.28140980548562e-06	0.216919610510638	0.0312856204009315	0.41649441318919	0.00958157911236546	1
GLIPR1	0.0148739004994174	-0.0697551855109566	1	6.20757517786755e-05	-0.0146787667643946	1
GLIPR2	8.92828649454956e-11	0.325597698987173	2.17984114764428e-06	3.58696111754813e-16	0.239259741155941	8.75756556849375e-12
GLMP	0.00281349014122501	0.0944985155965034	1	0.0879254589826038	0.0156244869528019	1
GLO1	0.0691119133082304	-0.0330863602717411	1	0.00981810297559276	0.0297435636899526	1
GLRX	0.290114894644823	0.0243026762230052	1	0.0401329982840635	0.151237317575884	1
GLRX3	0.0134857587417894	-0.0819445900152064	1	0.0945903234882029	-0.0644942834255336	1
GLRX5	0.00276960121272849	-0.0901495095942619	1	0.391889775807398	0.0133988964949567	1
GLS	0.000198052674920043	0.168722176955277	1	0.366634380030411	-0.15605970945101	1
GLT1D1	5.31691487296445e-06	0.154734416019282	0.129812476623427	0.165698553693409	0.0141422052955131	1
GLTP	0.000134612910383634	-0.182492954807767	1	0.0167840148111228	-0.0191142615175013	1
GLTSCR2	0.00435473217859994	0.552992934861039	1	0.577342267562742	0.38545515437629	1
GLUD1	4.57158688132362e-05	0.0799408090723498	1	0.437223651437657	0.0283585911569091	1
GLUL	6.5435173563762e-15	0.49463433320788	1.59759976255925e-10	0.058485281712178	-0.0457931367481941	1
GLYR1	0.00169948447811488	0.0721978926658151	1	0.752787485533265	-0.0724964708780534	1
GM2A	2.04454057149833e-07	0.430621412766259	0.00499174580531317	0.164863211793492	0.130544431229916	1
GMCL1	0.00146901205800464	0.00652876728806007	1	.	.	.
GMEB1	0.00119078365074554	0.102009480406025	1	.	.	.
GMFB	5.30730517145043e-06	0.155161446658719	0.129577855760962	0.00175769796969752	0.0465030298405321	1
GMFG	5.80627678352085e-05	0.0391764777482995	1	0.58933309207298	-0.0968311394935988	1
GMIP	0.00251742380224012	0.126739419634256	1	0.604786147225065	0.0135435418045806	1
GMPPA	0.00115458758850171	0.0793790119940401	1	.	.	.
GMPR	2.49731336644148e-07	0.229761516506291	0.00609719058416688	.	.	.
GMPR2	0.0635891233752058	0.0938811634356378	1	0.0746463055531	-0.0650103825244811	1
GMPS	0.358905473342701	0.00184312975479212	1	0.176023356014368	-0.00370819330104621	1
GNA13	2.85643833821857e-07	0.0747930740741266	0.00697399420276064	0.0955914437780445	-0.104877806490112	1
GNA15	0.00912814399918788	0.00417258769940521	1	0.0494635686611201	0.0953647463981626	1
GNAI2	0.474189922520902	-0.0486127991831213	1	4.04780903136259e-05	-0.0978949278521637	0.988272575007177
GNAI3	0.0148355433660428	0.0917345135965171	1	0.00281305275276966	0.0719030781008019	1
GNAQ	3.08673763205997e-05	0.00219131061211741	0.753626992867442	0.00139227865345072	-0.12972199223936	1
GNAS	0.000142507279899759	0.0688279635122524	1	0.465204581137049	0.0966941262643033	1
GNB1	0.0195906461163468	0.111611029353302	1	0.0357049546883438	0.0574983583158966	1
GNB2	0.0153317587558841	-0.0598493659473531	1	0.150569561065984	0.0330197330330457	1
GNB2L1	2.26031110998094e-05	2.30217098331916	0.551854957501846	0.471219960733356	1.87170454436957	1
GNB4	0.00417613650597288	0.0734609871985986	1	0.393367312116922	-0.0326711573237076	1
GNG11	0.349933748925192	-0.0744988309385902	1	9.45329477934597e-17	0.623152061004125	2.30802192037732e-12
GNG2	0.000419182431791748	-0.0889800035775192	1	0.0942811280745017	0.0373186215058596	1
GNG5	0.00112593239709679	0.175495139522129	1	3.23739015276042e-09	0.189216760800741	7.90408805796456e-05
GNL1	0.119434435636334	0.00773622872750374	1	0.164623479552903	0.100480020567262	1
GNL2	0.0511362060519942	0.0499164896334146	1	.	.	.
GNL3L	0.0257419327334779	0.0732125187204667	1	.	.	.
GNPAT	0.00794829474836893	0.10911226362556	1	.	.	.
GNPDA1	0.0122435556188524	0.046396861962813	1	0.998802819203972	0.0478325913876468	1
GNPTAB	0.0691699101406721	0.020762697401615	1	0.827671123841679	0.0385146653575159	1
GNPTG	0.013589534469505	0.000751277188354216	1	0.0364889634181602	-0.0457853314554184	1
GNS	1.21266364683427e-07	0.256710294371817	0.00296071829374587	0.0337519707354465	0.125895631699739	1
GOLGA2	0.00539763670234246	0.0748760317197151	1	0.610646343515089	-0.0338278861317909	1
GOLGA3	0.00444796165752411	0.11781353921341	1	0.0935389123480853	0.0451072935075335	1
GOLGA4	0.0183621854755612	0.0625996271931627	1	0.000608949749238463	-0.152921628719614	1
GOLGA7	0.00295835717719238	0.0259046535704582	1	0.846099335184307	0.0583569746335155	1
GOLGB1	0.433306430879457	0.0866141799319321	1	0.161404806981398	0.0246009920147245	1
GOLPH3	0.00159772146139427	0.0734389637745505	1	0.087474619259375	0.0427278425288493	1
GON4L	0.0520301936895432	0.0476802508236308	1	0.876189054138421	-0.0267679243576398	1
GOSR2	0.35094380187246	0.00683181689660384	1	.	.	.
GP9	.	.	.	1.87146688430473e-07	0.271151971990053	0.00456918639802999
GPAA1	0.0388060403585258	-0.0481763051531235	1	0.990992693676598	-0.00881642499514024	1
GPANK1	0.000153537225856853	0.130153982260486	1	.	.	.
GPAT3	0.0858985091069493	-0.0111726391562348	1	0.599807482024186	-0.0718828851289897	1
GPAT4	0.0648152086704972	-0.0140320907972936	1	0.229433198170828	-0.088033749281632	1
GPATCH2L	0.0139285814938204	0.0342634725694519	1	0.912337027267113	-0.00637997416606878	1
GPATCH8	0.000811887358707331	0.0783807217908694	1	0.0948061156487703	-0.00727109965523559	1
GPBAR1	0.00303737200543934	0.164169208035389	1	0.218921981161976	0.0108270453478807	1
GPBP1	2.80896965959068e-08	0.251751658019567	0.000685809942389063	0.670803380416668	0.0233367339761446	1
GPBP1L1	8.22229189303621e-06	0.152955921864027	0.200747256568479	0.0175620900291125	0.108952020771263	1
GPCPD1	0.00838734672801498	-0.105177201770857	1	0.00128075360154689	-0.208383716012497	1
GPI	0.000195353573887856	-0.100870784771355	1	0.75728752632951	-0.0334917062620803	1
GPN3	.	.	.	0.122350778874934	-0.107491423659858	1
GPR108	0.0513193229501465	-0.134427244050015	1	0.113295770881174	-0.0119949504475252	1
GPR183	7.02951360553198e-08	-0.48498472469264	0.00171625574679063	4.85580448191934e-09	-0.228342552353158	0.000118554466426061
GPR35	0.00270699831911771	0.120257100091728	1	.	.	.
GPR65	0.0198080357609979	0.0868871058623572	1	0.124128992472563	-0.0394087032649686	1
GPRIN3	0.00353302132435323	-0.00849874594892397	1	.	.	.
GPS1	0.193912982179077	-0.060899251011644	1	0.00126392323747796	-0.0998104784924447	1
GPSM3	0.0819715941637532	-0.135099049768683	1	0.00428629064788154	-0.192036183171408	1
GPX1	1.87389857172502e-06	2.9611069610057	0.0457512336286663	0.414820415107113	2.38073019253414	1
GPX4	3.10082368583858e-10	-0.28006132369292	7.57066102897489e-06	0.000581267807287429	-0.0896716376271685	1
GRAMD1A	0.00350318171416324	0.00108738404127701	1	0.192015606149099	0.081803297672793	1
GRASP	0.000213325653799071	-0.203682732562872	1	3.59561476637299e-16	-0.329836229424464	8.77869345209965e-12
GRB2	1.99569486574591e-07	0.258761882651495	0.00487248901471865	0.219236575692196	0.0305136606749501	1
GRHPR	0.00449926368056643	-0.0144499689283748	1	6.94682882801168e-08	-0.0817678049607385	0.00169606825835905
GRINA	0.000156061267658503	0.0977791861306936	1	0.211600197579142	-0.0136006971050906	1
GRIPAP1	0.00673002379367255	0.110493516686739	1	0.990929914460512	0.0186831384368256	1
GRK2	1.02640147611248e-22	-0.453446197610409	2.50595920392863e-18	1.20004604836379e-06	-0.205846811579521	0.0292991242708021
GRK3	2.2079894017761e-07	-0.159475430643057	0.00539080612443636	0.0213532181370444	-0.125082367390685	1
GRK6	0.000726957246683963	0.0447250832751168	1	0.00883626682227765	-0.0243691198447282	1
GRN	5.48319471456058e-27	0.461370690521229	1.33872198955997e-22	2.09526746497704e-05	0.171993462137606	0.511559551574145
GRPEL1	3.73575642661669e-05	0.118576358555581	0.912084931558465	0.221412399260299	-0.0268898640383974	1
GRSF1	0.000432974055251485	-0.0708497416036746	1	0.0387750629002518	-0.0469198129331406	1
GSAP	0.000406496583648112	0.172519091595699	1	0.0942180035012651	-0.0854280603428865	1
GSDMD	0.161104397908255	0.0784953871487505	1	0.898967963450179	-0.0593780023115744	1
GSK3A	0.583242318692224	0.0345894445684591	1	0.279987577359888	-0.0359463138634112	1
GSK3B	7.14133396938338e-05	0.118015834541604	1	0.865779285553703	-0.0637055867024494	1
GSN	0.00290167645172672	-0.103962932866104	1	0.089454650625065	0.00355827154135602	1
GSPT1	0.00326431731863533	0.0749233309123122	1	0.372830547094861	0.0239812349376141	1
GSR	1.85523938275871e-07	0.248870070857216	0.0045295669530054	0.348288207506464	0.109289284638542	1
GSTK1	5.7950236475289e-06	-0.283109847990138	0.141485502354418	1.98865228002746e-13	-0.328369831546473	4.85529454168704e-09
GSTO1	0.000898823225654877	-0.012884223591783	1	5.11712394746014e-10	0.242276156400722	1.24934581177239e-05
GSTP1	1.20900920484677e-25	-0.538902946247352	2.95179597363338e-21	6.88336762663975e-48	-0.293954585488674	1.68057420604409e-43
GTF2A2	0.00140694055976792	-0.172862114117548	1	0.076468828438774	0.0440112411046288	1
GTF2B	0.0835298175131278	-0.0804892295817672	1	0.0224144465106914	-0.0929399338265904	1
GTF2E2	0.00118892058696924	0.0387373049945941	1	.	.	.
GTF2F1	0.000124962723261987	0.158211644231782	1	0.391842458115637	0.0199500045135863	1
GTF2F2	0.361446116197219	-0.0347966334864807	1	0.2656148041659	-0.0146031478992775	1
GTF2H5	0.00245013753869323	0.00194957045391764	1	0.00223116347134402	0.0958036860000481	1
GTF2I	0.000185004905972771	0.0795076484056185	1	3.99520614045837e-08	0.282352064588161	0.000975429579192911
GTF3A	0.00894038274832437	-0.015995542767973	1	0.0121022835082389	-0.0612984329913342	1
GTF3C1	0.000184850024861685	0.127551046290104	1	.	.	.
GTF3C6	7.1471678613795e-06	0.179520771711136	0.17449810333558	0.00361359095017627	0.139537321032692	1
GTPBP1	0.00947638446555093	0.0757914980309159	1	.	.	.
GTPBP2	0.000933567850649357	0.0955610007440837	1	.	.	.
GTPBP4	0.00233577851467075	0.107797178327572	1	0.169204355730311	-0.0697401351694732	1
GTPBP6	0.00246576111270408	0.0199884545337979	1	0.0070901942616431	-0.125795577631271	1
GUCD1	0.0225422390870206	0.0946828798357688	1	0.150325004773172	-0.00624834068714519	1
GUK1	0.000393021533611731	-0.0566222873641189	1	0.179634038620296	-0.0265147182314047	1
GUSB	0.00860032436666616	0.0494482339761708	1	0.393144142350998	-0.00947657179558242	1
GYG1	0.0520750122646999	0.00206343950276566	1	0.363585447217481	-0.0381932899351252	1
GYPC	0.00427179452169553	0.152945411167489	1	5.33727815000975e-09	0.233740657519652	0.000130309646032488
GZF1	0.00118924242716156	0.0874120457835759	1	0.142589018518692	-0.0445052481899949	1
H1F0	1.60409634274341e-14	0.520983249606334	3.91640122080804e-10	0.00164602630464383	0.135727912832411	1
H1FX	1.05787702489843e-19	0.562357058650512	2.58280675628952e-15	7.76632474624147e-14	0.644449623759194	1.89614818679486e-09
H2AFJ	1.35161923128166e-17	0.442481509866761	3.29997835317417e-13	1.15933125978451e-12	0.313789637439266	2.83050727076389e-08
H2AFV	7.81107070737346e-06	-0.00208806870737543	0.190707291320523	0.0537302460835651	0.0511715414721992	1
H2AFY	3.50958735048578e-05	0.1438502559775	0.856865751621102	9.66072803064793e-05	-0.0576784061591447	1
H2AFZ	0.0213012396776831	-0.0319713241905091	1	0.0417868493574571	0.0933688342700705	1
H3F3A	1.60507585709856e-18	-0.298586781830647	3.91879270510614e-14	0.000980513660652863	0.0307497927988907	1
H3F3B	0.000437224623274408	0.0527933912113596	1	0.000186408731836935	-0.180892704504001	1
HACD4	0.000413374085011621	-0.108720820215405	1	0.206450355830762	0.159062540987595	1
HADHA	2.27232113999819e-06	-0.0706842145826387	0.0554787206330558	0.00407610330036468	-0.147171620595151	1
HADHB	0.00131347564794856	0.025239702769238	1	0.0253120738606483	-0.100192022819492	1
HAGH	0.777514167804118	-0.0260044679870938	1	0.0489806162802436	0.0221451231177836	1
HAT1	0.278981339634275	0.0357358453186088	1	0.241761259757469	0.0724429322857988	1
HAUS1	0.00470257430944337	-0.117671230772594	1	0.975694113147537	-0.00644799640339677	1
HAUS2	0.00215495774756484	0.0625735524168406	1	.	.	.
HAUS4	0.835461512067049	0.0333601161840046	1	0.112359280643232	-0.064151596848357	1
HAVCR2	0.0014213310383578	0.159102138868542	1	0.695363727183518	-0.173293650767576	1
HAX1	0.407473334611922	-0.051859594644415	1	0.574555260605272	0.019804148269747	1
HBEGF	0.00279310187677254	0.0593092108585127	1	8.21244096533016e-09	-0.154839693778342	0.000200506746168536
HBP1	0.00330133110649769	-0.01083003665318	1	0.228359425411538	0.0384608941894359	1
HBS1L	0.00201929411527375	0.100139055615567	1	.	.	.
HCAR2	.	.	.	0.00108860354252236	-0.238804494978917	1
HCAR3	0.00839793490720874	-0.00181821017503891	1	0.0332543810059796	-0.237779562350066	1
HCFC1	0.00815766723341061	0.136738504623422	1	0.141508676673437	0.10325647520698	1
HCFC1R1	0.222863042709748	0.100644112484702	1	0.0227464640245112	0.125565915995645	1
HCK	3.34532393346657e-08	0.2265555862121	0.000816760838355863	0.0232140283647763	0.178206114992582	1
HCLS1	8.56814278842876e-06	-0.0126417416388704	0.209191206179488	0.0036599521120342	-0.13839839211452	1
HCST	0.0035103639001394	-0.0395674246517821	1	5.91539090451806e-22	-0.427570354910101	1.44424268933808e-17
HDAC1	0.0183707977408906	-0.00654842711979037	1	0.0915465331423819	0.0883628775871949	1
HDAC2	0.416711183137325	-0.0442459232369181	1	0.930218633972599	0.0365452242273184	1
HDAC3	0.100555022082379	-0.108850065971444	1	0.305602872163075	-0.00994387350018805	1
HDAC4	0.000818930446593039	0.129585621134032	1	0.089431213215545	0.011399202342197	1
HDAC5	0.0286462919952548	-0.0804402310101315	1	0.582994677143692	0.0497958434594644	1
HDAC7	0.0249345120488332	0.00285678375359122	1	0.0010685232659388	0.00784950202340207	1
HDAC9	0.000204694763744084	-0.221947483948954	1	2.64364859636891e-09	-0.224279390253076	6.4544680480347e-05
HDDC2	0.01461775123368	-0.0910504033948523	1	0.0330563881648425	-0.09171979501021	1
HDGF	0.0116812539251621	0.07192773753174	1	0.196110238197085	0.068584928090508	1
HDHD5	.	.	.	1.73306854016815e-08	-0.16638125163732	0.000423128684082054
HDLBP	0.000139068506394544	0.189608563333036	1	0.133520793427097	-0.0177205812654037	1
HEATR3	2.60739780297609e-05	0.158614842621914	0.636596173596613	.	.	.
HEBP1	0.125514466248612	-0.1183114203274	1	0.00463862418147177	-0.0103027096553033	1
HEBP2	0.000284313320035687	-0.0349724008099761	1	1.77323760531944e-05	-0.182413043725181	0.432935961338742
HECA	4.35080027622399e-05	0.181562184609218	1	0.436939179592673	-0.0330023570669873	1
HECTD1	0.000304457125088192	-0.0133049365978102	1	0.00345522646404797	-0.098628893435166	1
HELZ	0.00173965453678291	0.0921553427515873	1	0.0259410788498998	0.130809085593221	1
HELZ2	2.11860728010205e-06	0.257237605888815	0.0517257967436914	.	.	.
HERC1	0.000286691145882503	0.0739093913775693	1	0.405635085609915	-0.0639946457267825	1
HERC3	0.00901405474331723	0.0994115140011647	1	.	.	.
HERC4	4.36805214402999e-07	0.190057532157213	0.0106645993096492	0.358554285252675	0.0864155439210396	1
HERC5	1.45496251599507e-11	0.906652428277816	3.55229098280197e-07	.	.	.
HERPUD1	2.33721587818955e-05	-0.275274859799457	0.570631256659979	9.85371739302206e-08	-0.267460441439866	0.00240578510150634
HERPUD2	0.516420975247521	-0.0649896447455945	1	0.0250901682268882	0.00452083984391954	1
HEXA	0.0230009990116226	-0.116854021141586	1	7.49476724254661e-07	-0.261144532480957	0.0182984742226775
HEXB	1.27340294020038e-05	0.0568673403103325	0.310901327849924	0.00231224292197853	-0.020269886135018	1
HEXIM1	0.0298353509827279	0.0755391267072533	1	.	.	.
HGS	0.00645958972554475	0.0621145468386813	1	0.510404863246155	-0.0417007652554521	1
HGSNAT	0.00151134911490182	-0.163625108134203	1	1.71192058623099e-06	-0.158632979208894	0.0417965411128296
HHEX	0.0696900852041771	-0.024124864696041	1	0.423942904526588	-0.00986406643989407	1
HIF1A	1.11053078208579e-07	0.114520537388673	0.00271136090446246	0.109351020869161	-0.150626769496676	1
HIGD1A	0.239579232707167	0.0766117730486462	1	0.0281582309612135	0.0672847051908601	1
HIGD2A	5.16903921139744e-16	-0.357964314100809	1.26202092346268e-11	0.00411745119852777	-0.175207993358333	1
HIKESHI	1.0155613528868e-08	-0.186910231572749	0.000247949304307311	0.377400467356511	-0.13434070007377	1
HINT1	2.33186986509299e-17	-0.385380179370003	5.69326027562453e-13	0.0483630543649371	0.0394927527563214	1
HINT2	0.0193235092092834	-0.135543832606128	1	4.15164421737261e-07	-0.200900356849552	0.0101362393567152
HIP1	1.52232525215773e-09	0.224890688533755	3.7167571031431e-05	0.0250854401450363	0.214640930960457	1
HIPK1	0.000773171559878855	0.0413819016929273	1	0.00279252236304442	0.112853490557818	1
HIPK2	0.0144859013148494	-0.0119686416481456	1	0.00630333850279056	0.142392323901973	1
HIPK3	0.000148806198139407	0.0909833576048911	1	0.0131928874297028	-0.0411647616550492	1
HIST1H1C	1.38308899080592e-25	0.574975351360188	3.37681177105266e-21	1.81582149088026e-06	0.379230951584599	0.0443332816998415
HIST1H1D	1.86977496227512e-31	0.658315538492818	4.5650555703947e-27	4.31733867431553e-10	0.664999851893807	1.05407823733414e-05
HIST1H1E	5.47800728225304e-59	1.08590356840348	1.33745547796208e-54	7.00593038129067e-12	0.325068500500892	1.71049790259212e-07
HIST1H2AC	7.33221079434964e-12	0.280396131850726	1.79015926544046e-07	2.20840672479457e-06	0.387492578107192	0.0539182501858593
HIST1H4C	0.00139129650983888	0.0407014628614802	1	0.446202292753615	0.0629553479369525	1
HIST2H2AC	1.98755508151908e-12	0.294894918593599	4.85261573152883e-08	0.0166602452214019	0.094093087026281	1
HIST2H2BE	0.000804955201420687	0.137369647398383	1	.	.	.
HIST3H2A	1.32340152924799e-06	0.131392240829711	0.0323108483365897	.	.	.
HK1	0.0120616183087771	0.133411610139582	1	0.0258223224035678	0.172434873000414	1
HK2	0.000367488000591787	0.0610418422463628	1	0.0502055617496204	-0.0453882035843962	1
HK3	3.30659759713408e-05	0.145232314761163	0.807305803340285	6.76729323217791e-05	0.151481964582394	1
HLA-A	9.6287963116438e-08	0.256266193380375	0.00235087061948783	3.29028384313006e-25	-0.253544654223477	8.03322800300204e-21
HLA-C	0.00890603761693031	-0.037839221209397	1	1.98525749337127e-65	-0.478583062583709	4.84700617006595e-61
HLA-DMA	2.06087117253217e-18	-0.609318836708727	5.0316169677373e-14	1.16385359761139e-42	-0.653332369908327	2.84154855856822e-38
HLA-DMB	3.02278649013207e-24	-0.686034059242379	7.38013321565745e-20	5.98811909088583e-34	-0.554071420171508	1.46199927603977e-29
HLA-DPA1	4.29674226949639e-37	-1.00297011524703	1.04904962509754e-32	1.44245951637739e-108	-1.25405083257581	3.5217649092354e-104
HLA-DPB1	7.37537336635581e-29	-0.851293873099622	1.80069740739577e-24	6.23358520210507e-81	-1.08571093337775	1.52192982709395e-76
HLA-DQB1	1.81651878060546e-13	-0.572034482510524	4.43503060284823e-09	3.2363336781227e-30	-0.0926920629779826	7.90150867513658e-26
HLA-DRA	1.22584099034007e-59	-1.08292120885716	2.99289077791529e-55	7.41094971984854e-128	-1.17184088945583	1.80938337410102e-123
HLA-DRB1	2.08366711366243e-24	-0.79931548402177	5.08727325800683e-20	8.5845048205778e-59	-0.741370648108657	2.09590685194407e-54
HLA-DRB5	0.00765811130595612	-0.302928492822819	1	1.74322452044761e-10	0.137353034227651	4.25608266667284e-06
HLA-E	0.0145003553819631	0.00721721778432682	1	4.6095838037693e-18	-0.245305097457871	1.12542988569028e-13
HLA-F	0.142620964722547	0.0256846470081182	1	2.88488385799671e-15	-0.265515367248341	7.04344393929896e-11
HLX	2.8995347857751e-08	0.220126161379444	0.000707921417946991	0.0010361147626415	0.204613795816869	1
HM13	0.00351792461642823	0.0318456295793521	1	0.0158943440609489	0.0286596789384304	1
HMBOX1	0.00182576771547195	0.0689851407709747	1	.	.	.
HMG20B	0.0120287743420265	-0.100907821668992	1	0.0428000867291524	-0.0505608727429674	1
HMGA1	0.0190486136894269	-0.00906642589970708	1	0.344275974806	-0.038554082089039	1
HMGB1	0.02893942566463	-0.149809931167132	1	0.0274487738249521	-0.0550696148813445	1
HMGB2	2.84095832324817e-26	0.595802756208637	6.93619974621041e-22	5.06447940755091e-25	0.50375526862679	1.23649264735356e-20
HMGB3	.	.	.	0.0486777371961684	0.104181749865139	1
HMGN1	0.000290508201908891	-0.249477660734722	1	1.42247265643634e-11	-0.342103252019054	3.47296699068932e-07
HMGN2	0.000314221506366835	-0.139105502489494	1	2.28198363189886e-20	-0.292786647948765	5.57146303728107e-16
HMGN3	0.00011157556856882	-0.215376538252334	1	0.00292039538278783	0.0227954479432075	1
HMGXB4	6.38258467012115e-05	0.120414936477608	1	0.0279456540362519	-0.00645741920774523	1
HMHA1	0.00516315211988896	0.497277755255477	1	0.581224822533639	0.36195042161137	1
HMOX1	5.73112916622791e-20	0.561164336742458	1.39925518593454e-15	6.20614629739118e-06	0.407003313342035	0.151523061850806
HN1	0.00621996390988186	0.453305544150748	1	0.581611383635115	0.397401092567473	1
HNMT	0.0735848075867309	-0.0952944335181728	1	0.0132287849017079	0.0150787308406242	1
HNRNPA0	0.00123158467736436	0.0140919161305008	1	0.117877181276387	-0.0562366444792228	1
HNRNPA1	4.10693820920721e-18	-0.34561346173499	1.00270896377794e-13	9.41374608551519e-11	-0.338888228234363	2.29836610677853e-06
HNRNPA1P48	.	.	.	0.168191352598345	-0.0946281886831149	1
HNRNPA2B1	1.22615370516938e-14	0.341875051516567	2.99365427117105e-10	4.79803758340525e-19	0.245754932913873	1.17144087598839e-14
HNRNPA3	0.00205169937958836	0.115555516560313	1	0.154131638983608	-0.0563324737571875	1
HNRNPAB	0.00106194104434605	0.157660630481176	1	0.582117034855399	0.0128953151787491	1
HNRNPC	7.51591656186154e-06	0.191608452107216	0.18350110285785	0.0122625170217302	0.0945225213861383	1
HNRNPD	0.00334222478366267	0.14691865655545	1	0.281488176368592	-0.0959583104229071	1
HNRNPDL	0.00040418933037508	-0.0120958397377631	1	5.41589064210056e-07	-0.279080406893445	0.0132228970026885
HNRNPF	0.0393744930678785	0.0873803072639436	1	0.341119137331168	0.00465448401543944	1
HNRNPH1	7.97798329007767e-05	-0.0842750085191646	1	0.0929289666056551	-0.0428494672665254	1
HNRNPH2	0.00545675220077974	-0.00661029824191339	1	0.0162339923970191	0.000560427206945602	1
HNRNPH3	0.00223557638727249	0.0573382315832042	1	0.00450144619445217	0.0872707788008005	1
HNRNPK	1.1302070459758e-05	0.115451231694756	0.275940050274991	0.103518795021045	0.0390846975030001	1
HNRNPL	0.00579119494197262	-0.0147407596041705	1	0.117897699920223	-0.0206781838073411	1
HNRNPM	0.000789521255062743	0.0324828312052177	1	0.121792565000439	0.0238503495716367	1
HNRNPR	0.000195112895518588	0.0688242213909392	1	0.517816128395274	-0.0310728674753041	1
HNRNPU	0.0206340387709499	0.0712257125920694	1	0.125928572764273	-0.131191041845472	1
HNRNPUL1	9.84685406813575e-05	-0.159171027136367	1	0.00377581366351846	-0.0639130012965666	1
HNRNPUL2	0.0211000504359346	0.0877552245912382	1	0.735376120190048	0.0377971308814501	1
HOMER3	5.96189958781507e-05	0.0274931574239432	1	0.00216839548494195	0.195342358064677	1
HOOK3	0.0126651554212218	-0.0115700980792708	1	0.0430521999420688	-0.137414171092778	1
HOTAIRM1	0.071462704861951	0.0189518081033029	1	0.0305770454394614	-0.00842833360038209	1
HP	1.81191547272474e-18	0.502782988455661	4.42379162665744e-14	0.0614040650168148	0.14313023385778	1
HP1BP3	1.5469116927653e-05	0.0983107922170869	0.377678489788649	0.0913092624264449	-0.0141768753327107	1
HPCAL1	0.00216841873365039	0.109757076799716	1	0.059649046263667	0.107077639554007	1
HPRT1	0.220917878565145	0.0590132657270404	1	0.145016034040438	0.0450740852059175	1
HPS1	0.027579112541267	-0.0740094084603826	1	0.341097228468833	0.0519401864308341	1
HPS3	0.0248592708915496	-0.00855526906887361	1	0.961901034815205	0.0339597337817892	1
HPSE	4.58357553377686e-09	0.35228999973762	0.000111907996657162	0.0137636420462429	0.0895002713597706	1
HRH2	0.00921429956608463	0.0449950197213181	1	0.000451820879987606	0.152972071307796	1
HSBP1	2.18013753796487e-09	0.379221197062541	5.32280579894123e-05	5.29879552590771e-05	0.214673337269534	1
HSD17B10	0.00288409355015669	-0.0561762349692878	1	0.127288220873032	-0.0795449968650248	1
HSD17B11	0.000675243258413052	-0.16441646337811	1	4.16899629703465e-12	-0.312646444171425	1.01786044592101e-07
HSD17B12	0.0703214131506244	-0.0575113255725714	1	0.240785796659087	-0.0602755481370715	1
HSD17B4	0.00909526574530163	0.108754023572741	1	0.768380259531154	0.0222282369076385	1
HSDL2	0.342121844510618	0.0580280692768123	1	0.044982096365434	-0.0794486425313042	1
HSF1	0.15956447436559	0.0235730547512989	1	0.0360506836620508	-0.0680322480089801	1
HSH2D	9.22450479712346e-06	0.26244176664356	0.225216284621769	.	.	.
HSP90AA1	3.45964894013303e-19	0.405692285429684	8.4467328873348e-15	0.180954346449214	0.452134438862356	1
HSP90AB1	0.000523894386020506	0.191853538981221	1	7.02438048597303e-11	0.191045718094701	1.71500249565031e-06
HSP90B1	6.62804351672756e-05	0.318513962904863	1	9.80563302751885e-07	-0.0866285206742055	0.0239404530366873
HSPA1A	0.114099801052089	0.0331385207675034	1	3.09789604955934e-05	0.153327666989515	0.756351320499913
HSPA4	0.0345694274320996	0.0703067299531044	1	0.594756841256603	0.0270731470678763	1
HSPA5	1.75092484717379e-09	0.464878218085198	4.27488301437482e-05	0.00467491169167199	-0.140695067591176	1
HSPA8	0.147934281197557	0.131144571884164	1	0.00582757294335953	0.118616160558053	1
HSPA9	0.00149849408666354	0.119664597581758	1	0.0065088301524081	-0.119163636523303	1
HSPB1	4.09106835585036e-06	0.242701800349603	0.0998834339080865	5.36918351787606e-07	0.786413122479353	0.0131088615588944
HSPB11	0.21573443972328	-0.0894600608108689	1	0.550637237331145	-0.0550077999273795	1
HSPD1	0.0148553205443865	0.118807641823348	1	0.133239317441236	0.10044878453085	1
HSPE1	0.00860795873748655	0.039432838387463	1	0.0608470880052432	0.0848687731762854	1
HSPH1	0.000241192601358781	0.156429743811248	1	0.0299113241471454	0.231377531605453	1
HTATIP2	0.00066107094188616	0.0993021569671588	1	6.36952562717034e-05	0.21422339769573	1
HTATSF1	0.0512602480703922	0.082938338562035	1	0.0792841216144216	-0.0780899500908899	1
HTT	0.00104430536178458	0.112581925544703	1	0.508517355791109	0.00773097328012134	1
HUS1	0.00194096908453428	-0.00977016866062791	1	0.000769633112862235	-0.0524207329097998	1
HUWE1	0.0233717785352712	0.0217378473136539	1	0.295741623143246	0.0675291204867601	1
HVCN1	0.00217314194941273	-0.046456009768723	1	0.27462965047481	-0.0487834348092456	1
IAH1	0.0669056400183399	-0.0811430337709984	1	0.640888605069058	-0.0239874157706801	1
IARS2	0.0259277387906793	-0.00682105100761798	1	0.603836427914635	-0.0424506109002012	1
IBTK	0.371074611984283	0.0454333820318613	1	0.836784730717391	-0.0131028422489561	1
ICAM1	0.00640415283895442	-0.0581630369779654	1	0.0858593648493908	-0.062658593429233	1
ICAM2	0.00234516348981827	0.168411960379388	1	0.25094173415145	0.0635427172777877	1
ICAM3	0.00261513864647657	-0.128858585649386	1	2.34823131999446e-05	-0.280768474850325	0.573320676776648
ICE1	0.105674528245122	0.129505941593448	1	.	.	.
ID1	0.00042104103309716	0.0154665334475592	1	0.0413525197248239	0.167896668315565	1
ID2	0.0248058824204121	-0.125692475464837	1	0.00577046969928158	-0.0103318021251506	1
IDH1	3.68114612439535e-09	0.317453632735139	8.98751826271125e-05	0.000367195596902223	0.145459496588863	1
IDH2	0.00166744886875418	0.0589611886750667	1	0.0133007532421748	0.00482630115523963	1
IDH3B	0.00508981390254763	-0.0480120653763183	1	0.0065873696774738	-0.0394927537760261	1
IDH3G	0.0643666035368426	-0.0087345652136176	1	0.0465553008686854	-0.0334003763912495	1
IDI1	0.000864633077873123	-0.0365336455389814	1	0.0229732001126999	-0.0661415722344878	1
IDS	2.92580514256414e-09	-0.325469334439982	7.14335325557034e-05	0.0586597034027947	-0.0689667172269091	1
IER2	1.13929789294249e-10	-0.298670050297974	2.78159580561909e-06	0.00819198721087066	-0.21430018043721	1
IER3	0.00403440406090789	0.168374858551019	1	0.0331460332517105	-0.483141660046484	1
IER3IP1	0.0567096046160071	0.0140282456479495	1	0.265886665036773	-0.0399254132786101	1
IER5	0.000281218943023482	0.0905264196273312	1	0.436114513023021	0.194985845633973	1
IER5L	0.00338402551533257	-0.00624532964595792	1	0.0775974802184108	-0.0345813408269322	1
[truncated: 3,188 more rows]

## Sheet: CD14+_resting
Gene	Admission – Deceased vs. Alive			Follow-up – Critically vs. Moderate
	p-value	Log2FC	q-value	p-value	Log2FC	q-value
A1BG	0.0144845542816369	-0.151982979647635	1	0.010871900160739	-0.0738673943748885	1
AAED1	0.0580230162465192	-0.0116898738447824	1	0.370259316187357	-0.00281507207235815	1
AAGAB	0.0836846943755532	0.0255475802270573	1	.	.	.
AAK1	7.17228789817089e-05	0.0889818103630303	1	0.0182111790511899	0.0462588002842604	1
AAMP	0.00923062172087515	0.170142753211251	1	0.452021280776397	0.0837154513040888	1
AASDHPPT	0.405124235505842	0.0631187241315134	1	0.0846421356287234	-0.0548908449821186	1
AATF	0.233436153659843	0.0410431762720753	1	0.200008419964307	-0.0292982390422413	1
ABCA7	0.0125487347195523	0.0447660857298641	1	0.0186215043540394	0.148046247220417	1
ABCB7	0.536627242716543	-0.0535823175263449	1	0.00124838418789356	-0.099063733640502	1
ABCC1	0.0519884279361901	0.120463965788037	1	.	.	.
ABCC3	0.000160003513816667	0.131175829891139	1	0.0293895054851127	0.232874192104429	1
ABCD1	0.135389143237038	0.0274690598947912	1	.	.	.
ABCE1	0.115942548783556	-0.072776140864821	1	7.96451114864478e-05	-0.1278630993082	1
ABCF1	0.00540976031893788	0.116616940621055	1	0.797704907439326	-0.00445150651315651	1
ABHD13	0.562865496665884	-0.0423213519989511	1	0.210841282686492	0.100226055191602	1
ABHD14B	0.000395150939020778	-0.197222538465384	1	1.14428220132161e-07	-0.205542088117244	0.00279376499452671
ABHD17A	0.00281069812018341	0.126489941285926	1	0.224973128077283	0.0308208159571823	1
ABHD2	0.00425394360365132	0.0854967764847595	1	0.0808087357464261	-0.0968983510977557	1
ABHD3	2.76623998410563e-05	0.0976283000958226	0.675377492119391	0.0226889359011374	0.0956099492178954	1
ABHD5	1.33001985242018e-10	-0.69799286271773	3.24724346968387e-06	0.255727472686141	-0.16314103866577	1
ABI1	0.000408984821920653	0.0136054814591657	1	0.900430861606557	0.0145769084388239	1
ABI3	0.116804134310406	0.00350552818712757	1	0.172334109793421	-0.0642014733537541	1
ABL1	0.0101680141343314	0.110950366521103	1	.	.	.
ABL2	0.0836529094087061	0.0291178800523621	1	.	.	.
ABR	0.000254913882377493	0.147901274201007	1	0.374146456151072	0.0751196452292435	1
ABRACL	0.0155289200036064	-0.0278883884704222	1	2.27081836714757e-06	0.234863939586455	0.055442030433908
ABT1	0.011248800441383	0.0965593586928782	1	0.298914339708327	0.0633323011350138	1
ABTB1	0.0249436893386297	-0.0948221897010081	1	0.61077133696869	0.105934549693902	1
AC004556.1	.	.	.	0.726785688281127	-0.267711737164819	1
AC004687.1	4.90529108409132e-18	-0.606852944369603	1.19762681818089e-13	2.6331725539063e-09	-0.217348733761749	6.42889079036223e-05
AC005280.2	1.86451506530653e-11	-0.281724612216214	4.55221353194589e-07	0.326247243448879	-0.109550021849587	1
AC007032.1	1.84624063942261e-06	-0.231793430950279	0.045075965211503	0.881766340961883	0.0110462800589413	1
AC007952.4	3.22915641620984e-10	-0.305682948955515	7.88398539017633e-06	0.000183309940477655	-0.334533893958949	1
AC008105.3	.	.	.	0.00167219848323738	-0.110034065535318	1
AC010642.2	.	.	.	0.756786555157537	-0.0231581302273981	1
AC012615.1	.	.	.	0.0142562341229028	-0.0761544326637366	1
AC013461.1	0.0147148969143535	0.450450285991617	1	.	.	.
AC015912.3	2.18289080466677e-05	-0.150196950368016	0.532952789959392	0.228923796273399	0.0329064993357391	1
AC016831.1	.	.	.	0.111509155429303	-0.109267112904668	1
AC016831.5	6.42044719594667e-11	-0.532804452204486	1.56755218289038e-06	3.33900918339959e-07	-0.21322296663481	0.0081521909212701
AC020656.1	0.0163901972336908	-0.228613017400347	1	0.170465412073913	0.00240575223506867	1
AC020916.1	6.92582612632799e-22	-0.854533401231832	1.69094044874298e-17	3.55682308530333e-10	-0.24944897662147	8.68398356276809e-06
AC023157.3	.	.	.	0.399440749600208	-0.132658991201584	1
AC025159.1	0.000123208524221621	-0.19126832845219	1	.	.	.
AC025164.1	8.93915729659742e-13	-0.384502963353014	2.18249525396426e-08	1.43473058318283e-05	-0.156404430254301	0.350289471884089
AC026979.2	2.97077515553903e-05	-0.219672224357366	0.725314754224855	.	.	.
AC027644.3	0.0009689816141585	-0.132956926726417	1	0.51948406636947	-0.0676896984298544	1
AC044849.1	7.1593924583755e-07	-0.298495177667293	0.0174796566871238	0.123358308553089	0.115255264687111	1
AC087741.1	0.000119500688211831	-0.201899329335765	1	4.75488289133205e-05	-0.139022863512743	1
AC090498.1	0.0191143574733726	0.315466684052919	1	.	.	.
AC091271.1	0.000133382888204897	-0.273961679021302	1	0.154832982247565	-0.0500679638664071	1
AC093673.1	7.18339737625679e-06	-0.201941517086619	0.17538264694131	0.879211139002937	0.011641073765242	1
AC096667.1	3.4123621892575e-05	-0.235412088771825	0.833128228507218	0.739580674427516	-0.0343733970515151	1
AC100810.1	1.67901067774616e-08	-0.267058313228587	0.000409930456971724	0.0735904696474493	-0.0927073687718365	1
AC103591.3	1.36213750936597e-23	-0.872571993263765	3.32565872911703e-19	0.0109069188397441	-0.10725061790631	1
AC116366.1	3.15791504753106e-05	-0.244775455794936	0.771004958854709	1.47903081795982e-06	-0.250539419330756	0.036110537420489
AC144652.1	.	.	.	8.90667508350346e-05	-0.089556276665648	1
AC245014.3	4.19030233895952e-12	-0.35542810359655	1.02306231605697e-07	0.0129026258910684	-0.14211923605024	1
AC245128.3	4.81651596204566e-39	-1.17178801545982	1.17595237213345e-34	1.40517742488105e-06	-0.330192575452874	0.0343074068284707
AC245297.3	8.35785977485527e-06	-0.302829381242076	0.204057146403091	0.00393867882335942	-0.0662060154340534	1
ACAA1	0.00116694594250996	-0.0052105925734186	1	0.573712039844409	0.0279846952302814	1
ACAA2	0.16019395980044	0.0694085439217551	1	0.462971321767148	-0.0204111818786357	1
ACADM	0.0269009900373635	0.122405223755451	1	.	.	.
ACADVL	5.69093896436932e-06	0.216689207527037	0.138944274815077	0.0137284737888593	-0.065036056317241	1
ACAP1	1.34905493326789e-06	0.214717488634225	0.0329371761957356	0.000802700363123189	0.178379170427838	1
ACAP2	0.00595582685606033	0.0581009959514371	1	0.00494184981122646	-0.0367581348482515	1
ACAP3	0.000104459812577658	0.108835506477003	1	0.119255232145851	0.0937882821221124	1
ACAT1	0.0109228614464707	0.0793713204719793	1	.	.	.
ACBD3	0.914867619579127	0.0166725550599567	1	0.601259243415755	-0.0145700257695693	1
ACBD5	0.329640186284448	-0.0290929984715843	1	0.152741631507201	-0.0144381227754247	1
ACBD6	0.852227160756694	0.0097940888601229	1	0.0647964276952805	-0.0620350291301361	1
ACER3	0.000734975787671038	0.241166462371872	1	0.465302519820433	0.0642621754591985	1
ACIN1	4.62737127708508e-07	0.313733163449592	0.0112977269730032	0.140411239333941	0.0795831472841273	1
ACLY	0.00140205594314216	0.0315897156042407	1	0.0582735410655772	0.104278367590636	1
ACO2	0.0862451720840788	0.0581032907554173	1	0.7283943519316	0.0465710681380428	1
ACOT8	.	.	.	0.689515907100617	0.0346731651316624	1
ACOT9	0.111623330663807	0.0903315897482488	1	0.205177429290407	0.0683341116867756	1
ACOX1	0.00571331261051229	0.0676876741196393	1	0.0795019695420131	-0.00632057193002733	1
ACP1	0.0843778409640656	-0.113244784732296	1	0.0934896833576459	-0.0553011253431261	1
ACP2	0.00961286236961385	0.135164584966749	1	.	.	.
ACP5	.	.	.	0.420732719649693	-0.0703179405888408	1
ACPP	0.259359590926929	0.0652202142697251	1	0.636823659250875	0.0303758846143282	1
ACRBP	.	.	.	3.09585554274799e-05	0.274230407247525	0.755853130761921
ACSF3	0.0526516213955508	0.0190181782597705	1	0.998079795067774	-0.0407188028546457	1
ACSL1	2.9169522782439e-13	0.394388153537891	7.12173898733247e-09	0.614614633226352	0.0156594691823162	1
ACSL3	8.9381716899639e-05	0.147154105338957	1	0.203203520353889	-0.015453494528519	1
ACSL4	0.0181622203918713	0.165658973015511	1	0.132851256913358	-0.00575064721551588	1
ACSL5	.	.	.	0.203381174393925	0.0727040529935946	1
ACSS2	0.0747657797180915	0.117428392681957	1	0.240408579384225	-0.0324407346497769	1
ACTG1	7.1189744662812e-10	-0.20433458824752	1.73809761594256e-05	0.408295377604678	0.0332462730683476	1
ACTN1	0.0186180837164473	-0.0703302591160775	1	0.0537348149848962	0.128987082270756	1
ACTN4	4.08831401275038e-10	0.393868217370328	9.98161866213005e-06	0.00772651164201514	0.165338301394556	1
ACTR10	0.100891298946701	0.0977551519923855	1	0.633961032725596	0.0202272214400607	1
ACTR1A	0.0857652141456727	0.00076795864319229	1	0.524511300314581	0.0171934217213671	1
ACTR2	3.55593886701272e-06	0.168879323309823	0.0868182474381155	0.000178434558338085	0.0614198352231323	1
ACTR3	1.32097613186426e-08	0.236350300480817	0.000322516322594659	9.67318085551154e-08	0.199256890300472	0.00236170710587314
ACVR1B	0.105639355121945	0.0120017747932404	1	.	.	.
ACYP2	.	.	.	0.222163246260244	-0.0278409502597272	1
ADA2	3.26698055294479e-16	-0.48750745332584	7.97633302001471e-12	2.34020256249357e-25	-0.605375153882084	5.71360455632806e-21
ADAM10	5.89967433360752e-07	0.205629233386057	0.0144040548855028	0.354953343801247	0.0682562233979986	1
ADAM15	0.259156488883763	-0.101994206095892	1	0.164536560058551	0.0108270984512088	1
ADAM17	9.72229558806286e-05	0.171867336989705	1	0.00674001256025441	0.169775993096447	1
ADAM8	0.018203657946317	0.0901565745149677	1	0.651274978139014	0.0518148634603537	1
ADAM9	0.00113448421320622	0.147176276776	1	0.0195358084607354	0.102443140410887	1
ADAMTS2	3.82059245739317e-06	0.153426502301951	0.0932797648472543	.	.	.
ADAMTSL4	0.933431043899574	0.0367107954535784	1	0.0485942160841933	0.0645231767595375	1
ADAP1	4.05533825372484e-05	0.181629453677297	0.990110834646919	0.240065554578938	0.0342305284446562	1
ADAP2	0.000101785360706822	0.282126834573596	1	0.0598781469958851	0.0650774157618309	1
ADAR	5.55207626617246e-06	0.311522281332648	0.135553942038601	0.45854263755037	0.126960497701331	1
ADCY7	0.00128320079551131	0.0654374107060323	1	0.343138479720267	0.110262866506404	1
ADD1	0.0322777619099754	0.107118043542004	1	0.330296835364688	0.0578192023412141	1
ADD3	1.03915001332084e-08	0.35370822426199	0.000253708475752283	0.424919873283855	0.0302865740666707	1
ADGRE1	0.249450796779382	-0.00549659977518221	1	.	.	.
ADGRE2	0.00331065318931636	0.219908754864762	1	0.0317041298103062	0.132105122433766	1
ADGRE5	0.00016129856539852	0.102593489775077	1	1.38356705517482e-11	0.404667253946677	3.37797896520933e-07
ADH5	0.101867174507306	0.00641605578960142	1	0.011870149355417	0.0490349640166137	1
ADI1	0.0172727882627737	-0.0193523866629099	1	0.00145999614069898	0.145280532353801	1
ADIPOR1	0.000565094936047835	-0.156017079270277	1	0.386255826017157	0.0388278524266372	1
ADIPOR2	2.24564208237371e-07	0.119549275512964	0.00548273514411542	0.12831762902916	0.0390505751974123	1
ADK	.	.	.	0.0227466756918454	-0.096162909195975	1
ADM	4.65255433438692e-13	0.224081367003784	1.13592114074057e-08	0.139670029346664	0.0388911764706087	1
ADNP	0.0745703831580905	0.0811168433445811	1	0.403023263608308	-0.0277988542154872	1
ADNP2	0.0464954503127589	0.0122621971618301	1	0.163316414749918	0.0581407563615921	1
ADPGK	0.00083643376684654	-0.0294796793692624	1	0.0159695020062685	-0.0626755732148802	1
ADRBK1	0.00451380110743619	0.995250246044354	1	0.579607507724841	0.50561329447532	1
ADRBK2	0.0101866613171582	0.580882828024885	1	.	.	.
ADRM1	0.189320852825556	-0.114199914766139	1	0.282298768252472	0.0635759727280142	1
ADSL	0.18460600196825	0.0572898496836936	1	0.605707911508502	0.0313468272450402	1
ADSS	0.288943160986968	0.0941750601263721	1	0.977544158323034	-0.0693432104394167	1
AEBP2	0.0184111240289731	0.0500183929921022	1	0.648898083056251	-0.0103587474052655	1
AES	8.45074783346647e-05	0.189509678209784	1	0.00316462427192703	0.145951613638804	1
AFF1	0.00013431364377234	0.174080451184911	1	0.0319009404133873	0.0456678589835963	1
AFF4	0.000670185361565462	-0.0352376238324924	1	0.136759788673349	0.032526610633637	1
AFG3L2	0.139528823946917	-0.0441472616189589	1	0.920725083665592	-0.0069990400663521	1
AFTPH	2.42394832859761e-06	0.257013030955869	0.0591806984427106	0.00338729574959921	0.184924896101619	1
AGAP3	0.0159301673228254	-0.00499537761045299	1	0.532437008795902	0.00367133332919223	1
AGFG1	2.06719182159303e-18	0.536634152181976	5.04704883241939e-14	5.42314706602424e-07	0.129357418825194	0.0132406135616982
AGGF1	1.0844482858671e-06	0.179691435330264	0.0264768048994452	.	.	.
AGO1	0.14155055413204	-0.0337982453697573	1	0.371871914286492	0.0390472217038769	1
AGO2	0.014865094846199	-0.00329045733140909	1	0.0244171595058171	0.114495699206178	1
AGO3	0.100365157164952	-0.0228108812607922	1	0.48654005876557	0.0275044488116203	1
AGO4	0.000485165931055173	-0.115460180101255	1	0.620034571341594	-0.0541768154634787	1
AGPAT1	0.214061681157997	-0.0306050738936017	1	0.25803920976383	0.106257420597081	1
AGPAT2	8.29760445826098e-05	0.0797433193844976	1	0.0351667663165607	0.102441053406673	1
AGPAT3	0.00496133628329631	0.175671927060243	1	0.0903712597920819	0.114104895511248	1
AGPAT4	0.0789302985933115	0.0926334952390043	1	0.15280300532325	0.105023475285735	1
AGPS	0.303786386799628	0.0634604954324628	1	0.686318306817757	-0.0185734468166681	1
AGTPBP1	0.00172553601831035	0.0344027099117521	1	0.0174197633177139	-0.178550088291214	1
AGTRAP	0.0186318246542614	-0.0673694352725773	1	0.237829267111314	0.110307472740609	1
AHCTF1	6.73137053249803e-06	0.12936480650653	0.164346411550939	0.744788882374761	-0.115743632821622	1
AHCY	0.00898541930445746	0.0218456581550783	1	.	.	.
AHCYL1	0.018251199930165	-0.105670628615812	1	0.0667552177252215	-0.0584040254366728	1
AHNAK	0.000773795963094869	0.13383580853466	1	0.00105124058215696	0.152701938116837	1
AHR	0.00940068585774594	-0.127547171728688	1	0.609819471372851	0.0722148895659336	1
AHSA1	0.000523462351169477	0.193715857455426	1	0.022720446140857	0.13765711059023	1
AIDA	0.00187826189851045	0.163865527061808	1	0.824066720927804	0.0184375772356304	1
AIF1	1.51677005868786e-10	-0.314261474306403	3.7031940982864e-06	2.56010350361786e-06	-0.155314244350476	0.06250492704083
AIFM1	0.106974630678456	0.00549805699813588	1	.	.	.
AIM1	0.0249081423491982	0.244415524347534	1	.	.	.
AIMP1	0.00167336011117281	-0.0252606204952875	1	0.0333131893705744	-0.106744462396439	1
AIP	0.00232920346228668	-0.0905355201106135	1	0.703303347726373	0.0552653986664098	1
AK2	0.000385312906675426	0.0880685001408064	1	0.479699954742283	0.03757219282042	1
AK3	0.0212822510421323	0.0705862165321392	1	.	.	.
AKAP10	0.218760962109324	-0.0898950450710364	1	0.754942833827153	0.0648123544984573	1
AKAP13	8.84322996633851e-13	0.435719063418216	2.15907459628155e-08	0.0313043248015235	0.0450256714558597	1
AKAP17A	0.0833927251800471	-0.127801372782464	1	0.190068556701426	-0.104853425757409	1
AKAP8	0.00692084511960132	0.0821726629727672	1	0.699738962737137	-0.0208132301689101	1
AKAP8L	0.000436807895046659	-0.0399135273039367	1	0.0104214878492657	-0.0884748526700601	1
AKAP9	0.0158077942809835	0.0718989081071343	1	0.0104997529365433	-0.0875687233282496	1
AKIRIN1	0.00659795479546107	0.0710092661142475	1	0.55009444318628	-0.0211600040326038	1
AKIRIN2	1.29484555368397e-07	0.200331158700024	0.00316136541931941	0.000118387783602581	0.107794264814155	1
AKNA	0.138787767341725	0.0201826960324718	1	0.220585970619882	-0.0134538886343322	1
AKR1A1	0.0276224642235277	0.0205166085545474	1	0.806272717025983	0.046639959042847	1
AKR1B1	0.00998863494103019	-0.175729088626896	1	1.38044249299623e-06	-0.187184802295656	0.0337035034665031
AKR7A2	0.0326676657818578	-0.104933272641499	1	0.0256102284604643	-0.0794234110350895	1
AKT1	0.0138554690592326	-0.0239811322926956	1	0.513117383087994	0.0330719998539615	1
AKT1S1	0.00356353144796977	0.0261950659192472	1	.	.	.
AKT2	0.00451370418546684	0.0595695815876933	1	0.637224545518274	0.0727706130469588	1
AL034397.3	0.000283933990573622	-0.144487140785919	1	0.139809376642415	-0.0150047281158768	1
AL118516.1	3.6341863477298e-05	-0.213069793685274	0.887286596798231	0.00300461618407988	-0.0817698498546789	1
AL136295.5	0.000133527474294227	-0.113580679818875	1	0.817230404512777	-0.0549725385243284	1
AL139246.5	.	.	.	0.00306144172460062	-0.076235972126425	1
AL390728.6	3.31657127575405e-05	-0.187566703550281	0.80974087697535	0.830029125972441	0.0441494980802509	1
AL445524.1	0.0547408382726106	-0.124775615660549	1	0.791725996065486	-0.0269927389346188	1
ALAS1	0.0382599949341767	0.064935825533083	1	.	.	.
ALCAM	0.0125850770259906	0.0784910148794699	1	0.00591453067040014	0.124752485859844	1
ALDH16A1	0.130185917547959	-0.0571763728638648	1	.	.	.
ALDH1A1	0.0107846183549411	-0.101912463686456	1	2.85818904618967e-09	-0.244670529460327	6.97826855627209e-05
ALDH2	1.20504160590144e-09	-0.475910111136379	2.94210908080836e-05	3.23796454832271e-05	-0.222532083791496	0.79054904447299
ALDH3A2	0.0789704346082553	0.0824816134339777	1	0.973059420808659	0.0131656394473564	1
ALDH3B1	0.116069412521466	-0.14208244108324	1	0.0140181045025102	-0.12501750290485	1
ALDH9A1	0.153815898340029	-0.0586427873420263	1	0.238677063541448	-0.0553879619823381	1
ALDOA	7.88553165512123e-45	1.71019386133728	1.92525255359785e-40	0.00191471219012161	1.13505352173846	1
ALG13	0.0488803607540683	-0.0193984036775923	1	0.0177498509794053	-0.111499916937418	1
ALG3	0.143440832406468	-0.0632946093970193	1	0.613298062312586	-0.0030206401434324	1
ALG5	0.892249966678045	0.0139798249847179	1	0.0479649407221219	-0.0294694465227691	1
ALKBH5	0.0658595050081533	-0.0063073501619626	1	0.0781709734030509	0.0727891279948226	1
ALKBH7	2.22920633949009e-05	-0.294519498237928	0.544260727786506	4.35337288310427e-10	-0.342843177392429	1.06287598940991e-05
ALOX5	2.809673180669e-06	0.196371401372321	0.0685981707060337	0.209361587498358	-0.0163910216817162	1
ALOX5AP	0.00512878588486601	-0.0504846049983024	1	5.38661696028595e-11	0.487589892720766	1.31514253085381e-06
ALPK1	0.045796796265636	0.00205554711050421	1	0.459411969987627	-0.0136859329229604	1
ALYREF	0.231820178861711	-0.0271009257239916	1	0.844586190016364	-0.0646873878854966	1
AMD1	0.0508268459772923	0.0100079884630851	1	0.00866896701520363	-0.0560061131697003	1
AMFR	0.345571471148719	-0.0905443396896062	1	0.76152979533376	-0.0035626225745462	1
AMPD2	0.00228850498111896	0.0205373769809734	1	0.0183820423235697	-0.0768200125763403	1
AMZ2	.	.	.	0.0684168131388529	-0.0667477998418824	1
ANAPC11	0.100945283838978	-0.0857602977070603	1	0.176019586991781	0.100834410674093	1
ANAPC13	0.000175425059714115	0.04562480902967	1	0.732155191428029	0.0431618237350233	1
ANAPC15	0.0246217021531233	-0.121030185460562	1	0.473682192359453	-0.0132366812696203	1
ANAPC16	0.139988681673378	-0.0595391444148832	1	0.0281338007856711	-0.0569616668905928	1
ANAPC5	0.0127693351097297	-0.0755372248499114	1	0.0302678222440459	-0.0522840626760986	1
ANGEL2	0.516565625307444	-0.00749416093993721	1	0.206434648940265	-0.0440109883938435	1
ANKDD1A	4.22750329747914e-05	-0.0124440648894266	1	0.210795711897902	-0.0742178603567607	1
ANKFY1	0.142823689733255	0.119391700878444	1	0.688199678887617	0.0856153177899367	1
ANKH	.	.	.	0.136179302469441	-0.025040397069335	1
ANKHD1	0.897371928275695	0.0046283139284235	1	0.595608142188003	-0.043688115105123	1
ANKIB1	0.0247260900308236	0.116502074631978	1	0.853676465777792	-0.0462365266096372	1
ANKLE2	0.18494139326559	0.0411825837271458	1	0.370209316534267	0.0581600490644942	1
ANKRD10	1.97738977836222e-05	0.00447543149115626	0.482779714387136	0.018016959527745	0.0958564751457046	1
ANKRD11	0.000455619128230582	0.195102683468576	1	0.172555539566642	-0.145515020522604	1
ANKRD12	0.15324606006847	-0.0939659675879689	1	0.260092778722997	-0.0512468153651242	1
ANKRD13A	0.0057415190307911	0.0133143418216106	1	0.0785095053646482	-0.0140067675709388	1
ANKRD13D	0.440884830049709	0.0340940853448952	1	0.00030937240485029	-0.0415716931284181	1
ANKRD17	0.0210780842085194	0.0588367539157007	1	0.497019150597149	0.055371466675991	1
ANKRD28	0.00142163817910178	-0.124131945628858	1	0.000546574729983095	0.207012452398592	1
ANKRD40	0.00751996463028098	0.0582044118049348	1	.	.	.
ANKRD44	0.00126868311594993	-0.0494881257081282	1	0.790152025938975	-0.0572810617923124	1
ANKRD49	0.0229718127674176	-0.00363062673905656	1	0.463772409415043	0.0637356968232547	1
ANO10	0.00382871698592113	0.0989796887846724	1	.	.	.
ANO6	0.0017315009695437	0.147603243315882	1	0.405879966515902	0.0668968725865562	1
ANP32A	0.00784846693128081	0.0227902271110598	1	0.00898151685080229	-0.0465259402272604	1
ANP32B	0.0167039011122151	0.0516030023658141	1	7.70341862970701e-08	-0.231023507296367	0.00188078965844297
ANP32E	5.86162145844748e-05	0.307649103082605	1	0.431057909145559	0.0547108710513797	1
ANPEP	0.00563262053707106	-0.322488116764494	1	0.000590359839184907	0.323196815801674	1
ANTXR2	0.131053193415541	0.0557530943223097	1	0.000162195588240263	0.208272517052006	1
ANXA1	2.02801760388528e-05	0.0613798120645286	0.495140497988591	5.0435333309298e-36	0.214680126350655	1.23137866274651e-31
ANXA11	0.0287748864050585	-0.0454653249056913	1	0.330564915304228	0.00648006746494989	1
ANXA2	2.28622532822246e-22	0.446025584058384	5.58181913885514e-18	2.75904217887269e-18	0.377590957088217	6.73620147971768e-14
ANXA2R	0.50347906752135	0.0404381801583249	1	0.0114403738603539	0.121343783633025	1
ANXA4	2.109114545387e-05	0.299965264317449	0.514940316256235	1.67326354412612e-16	0.422505396818306	4.08527294298392e-12
ANXA5	1.50356850197974e-08	0.292308278046678	0.000367096249758353	1.1229079460799e-07	0.241904047159651	0.00274157975035406
ANXA6	8.2177888739291e-08	0.360984882643983	0.00200637315356979	2.2307230390632e-05	0.340128346246381	0.54463102998728
ANXA7	0.170984316382171	0.0156791819627407	1	0.966074523216972	0.0221012517427982	1
AOAH	0.732960251276219	0.0309632189357201	1	2.81724730992693e-10	-0.264799564063622	6.8783093071866e-06
AP001157.1	.	.	.	0.869283243515716	0.0185029655708605	1
AP1AR	0.355864459755053	0.0693559969081207	1	.	.	.
AP1B1	0.325955986515043	0.0767316942881619	1	0.146812865898596	0.00310519381157848	1
AP1G1	1.6765555536342e-06	0.14298068577494	0.0409331038419791	0.222546770029373	0.0266496067376273	1
AP1G2	0.113138042308002	0.0440331456551479	1	.	.	.
AP1M1	0.000521077627793393	-0.0220002203994462	1	0.107913409739804	0.0599681044711871	1
AP1S1	0.0136843864410127	0.108960869972733	1	0.0711633829776692	0.0803005279611192	1
AP1S2	1.28115131299227e-39	-0.906855998672893	3.12793093067064e-35	3.74925966980229e-30	-0.67174995856932	9.1538174838223e-26
AP2A1	0.0123874947886365	0.138878544044716	1	0.464269344686974	0.105690730800105	1
AP2A2	0.0226747262321988	0.141677520063718	1	0.0629039260328918	0.149157367235164	1
AP2B1	0.0120125702497858	0.108045562063407	1	0.0472216505956757	0.152925710707701	1
AP2M1	0.0328742315934078	-0.0783954863444951	1	0.172103877975353	-0.0379788173984186	1
AP2S1	6.23552337024513e-08	-0.23836468201618	0.00152240303084535	0.0967489349747136	0.0169590885137123	1
AP3B1	0.000424683064511445	-0.125325850716784	1	0.0441476894473182	0.0289357759755183	1
AP3D1	0.596287029970689	0.0618630252710688	1	0.5321876737038	-0.00223585193871317	1
AP3M1	0.0193381511414409	0.128713392483111	1	.	.	.
AP3S1	0.0106912697771519	-0.134626011536257	1	0.910898208463476	-0.0146799725160763	1
AP3S2	0.115708889309254	0.0472538142966799	1	.	.	.
AP5B1	2.46268436760599e-06	0.176265819485469	0.0601264388351003	0.0701190095890711	-0.0783458793530025	1
AP5M1	2.02921118698342e-05	0.145490147864349	0.495431911302001	.	.	.
AP5Z1	0.143574906535607	0.0583476603462337	1	.	.	.
APAF1	6.79550518402858e-07	0.284949770778544	0.0165912259068058	0.446628083123707	0.0444961657114584	1
APBB1IP	6.66564712759298e-08	0.341045271141706	0.00162741774620183	0.000337045838435859	0.213518497540462	1
APC	0.0189674077330401	0.053911371411843	1	0.402175052438823	0.0714341934053833	1
APEH	0.0050108462998915	0.0760843607000411	1	0.3350346583875	0.00576142115267858	1
APEX1	1.97433401843592e-09	-0.465970418155349	4.8203365060113e-05	2.03176194035375e-18	-0.403625194394874	4.96054677737368e-14
APH1A	0.00937154070790446	-0.195639174967841	1	0.0164345168386577	-0.025560869374154	1
APH1B	.	.	.	0.416906811121002	0.0366699116029363	1
API5	0.00676391295544885	0.0268896258355399	1	0.764638203543874	0.0381167572367002	1
APIP	0.00329499285898806	0.0484689988911998	1	0.464741219833381	0.0197730534731856	1
APLP2	6.06665567943286e-10	0.361819639942857	1.48117398413353e-05	1.68984120048328e-07	-0.169769496768423	0.00412574729097993
APMAP	0.0474645280434701	-0.0580926566402397	1	0.176228097503952	0.0530514424537984	1
APOBEC3A	3.33812935559985e-39	1.57880925387566	8.15004282169702e-35	0.00227666180437941	0.632852842933052	1
APOBEC3C	0.0558159734049112	0.135462338890912	1	0.317451256638852	0.0399594845751989	1
APOBEC3G	0.00140114102389175	0.167637102083512	1	0.612100474280633	0.00466391924058429	1
APOBR	0.015763738618083	0.118095727006746	1	0.00773242967242118	0.138086279336084	1
APOL2	0.000100926938403691	0.109637078130082	1	.	.	.
APOL3	0.0250112326924006	0.0696028146665996	1	0.0559116966895578	-0.0714219668266869	1
APOL6	6.7375666686367e-10	0.425461766200639	1.64497690214765e-05	0.751508629987265	0.00361981168979841	1
APOPT1	0.0513853477766667	-0.147341565413863	1	0.164821186503092	-0.0863503631937432	1
APP	0.000303518407592158	0.0535666602363456	1	0.881855133500851	-0.0376195915799834	1
APPL1	0.0356266874179033	0.0870316969449672	1	0.00589793361605128	-0.142775875920983	1
APRT	1.76827490357539e-07	-0.36630359507933	0.00431724317707932	2.90743153293121e-12	-0.373872175890453	7.09849408765154e-08
AQP9	1.15541773136871e-15	0.48410267434162	2.82095239113671e-11	1.92190040730033e-05	0.163282753311455	0.469231984442375
AQR	0.00173383871996508	0.074327569835721	1	0.0252411453205897	0.0336326935753943	1
ARAF	0.0132839390968426	0.0505805237489151	1	0.0164986154829978	-0.0293838672269998	1
ARAP1	1.33909049288621e-05	0.134729448374567	0.326938943838169	0.106718106041158	0.0396591906364525	1
ARAP2	0.0139206303126997	0.116784322132128	1	0.0785661502145588	-0.0113711563860982	1
ARCN1	0.0124583114365216	0.084796440859818	1	0.511032000416721	-0.0517697523144048	1
AREG	0.000216341208160895	-0.314487845741624	1	0.643499177282951	-0.235657131595813	1
ARF1	6.49922388540767e-06	0.145613361115403	0.158678551162228	0.964597774686191	0.0460603722490651	1
ARF3	0.000103861234934659	0.0560216252154128	1	0.978904336450623	0.0554333593008143	1
ARF4	0.0133039479267049	0.0596183062072899	1	0.306381891397402	0.0770776617313023	1
ARF5	0.00153530617752506	-0.212554414161632	1	0.0194532053381544	-0.183893728946909	1
ARF6	7.03027266829852e-06	0.154936473436393	0.171644107196508	5.70437053113174e-06	0.261181229482323	0.139272206517582
ARFGAP1	0.000983614384691481	0.0915824890998349	1	.	.	.
ARFGAP2	0.00108728280721294	0.0935981894269995	1	0.0693414620834991	-0.0975036272190994	1
ARFGAP3	0.0284644775738319	0.197033165332886	1	0.358229230229888	-0.0329500659890314	1
ARFGEF1	0.00351000193982901	0.0962020594915823	1	0.0934487185267035	0.066610172514419	1
ARFGEF2	0.000475661819075675	0.0977929611497047	1	0.085991831005663	-0.103943567124525	1
ARFIP1	0.0282225279463759	0.041414206276598	1	.	.	.
ARFRP1	.	.	.	0.0694499896176612	-0.022592264066113	1
ARGLU1	0.0594117913148453	-0.0652783419233962	1	0.140514865845074	-0.0298204275391711	1
ARHGAP1	0.355131095975915	-0.0538489127783404	1	0.508220019752498	0.00837825236006184	1
ARHGAP12	0.00055014678214533	0.0956590124071867	1	.	.	.
ARHGAP15	0.533146975074259	0.0542570362526513	1	0.827733753013655	0.0104198070855161	1
ARHGAP17	0.0148561741382437	0.102216213340826	1	0.0800448919216128	-0.069931772181915	1
ARHGAP18	0.00037747278595508	0.160861140169654	1	0.000704577690999272	0.169250195356663	1
ARHGAP21	0.177711543652376	0.107721224698095	1	0.0325515947377389	0.10808410797606	1
ARHGAP24	0.122288937417116	-0.095893975074415	1	0.864364299930739	-0.0924053847960527	1
ARHGAP25	0.227985236405184	0.103642216168265	1	.	.	.
ARHGAP26	4.88064191048126e-06	0.235019060715141	0.1191608722444	0.614353499206726	-0.0468673269040709	1
ARHGAP27	0.368838734774601	0.104285621161878	1	0.036296610232985	0.0896358579749934	1
ARHGAP30	0.00209165588158957	0.15461341329224	1	0.0382043695816158	-0.0163200324786932	1
ARHGAP35	0.0446904827424041	-0.0125073927261559	1	.	.	.
ARHGAP4	0.000887478698070472	-0.223349357357661	1	0.00122370330754006	-0.0709896489846091	1
ARHGAP45	2.65581660121946e-12	-0.407231658309998	6.48417623187732e-08	0.00184717890452192	-0.130079782037495	1
ARHGAP5	0.0260552244972283	0.0586277729128513	1	0.0433729456346799	0.118369589442492	1
ARHGAP9	0.00383513230135361	0.154748909085728	1	0.00157867044382934	0.232503177693007	1
ARHGDIA	0.000125759615838367	0.125243851081873	1	6.49734999877073e-05	0.264040898505588	1
ARHGDIB	5.44616156438603e-07	0.136779837854486	0.0132968034594485	4.71954193027477e-18	0.350536863848789	1.15227616227658e-13
ARHGEF1	0.0336296013497801	0.0851805015277234	1	0.017444667038595	-0.00743657588844182	1
ARHGEF10L	0.0176247674954117	0.077471709849209	1	0.0912773891945147	-0.0275008785197658	1
ARHGEF11	0.0465697614477339	0.106889898336361	1	.	.	.
ARHGEF2	0.451105893283308	-0.0403249381368342	1	0.0733735822992377	0.112402499971385	1
ARHGEF3	0.00207770346256457	0.146636983665344	1	0.0377460879444256	0.129523082107093	1
ARHGEF40	0.000699388451964963	-0.382490856652454	1	0.0175718522203985	-0.0729999604022763	1
ARHGEF6	0.175344179089812	-0.0189476429178335	1	0.0236060697216135	-0.0723265478961506	1
ARHGEF7	0.117161917198925	0.00173038673099274	1	0.137012473683472	0.0597904904321136	1
ARID1A	0.0472274681112311	-0.0822113098644817	1	0.00209870522462053	-0.150401150313544	1
ARID1B	0.000939855106967976	-0.275884638313937	1	0.329701618201271	-0.0381401995642003	1
ARID2	0.147521079522454	0.0786530810674568	1	0.788216434986206	-0.0487682500584176	1
ARID3A	0.0195918518559955	-0.15057541649507	1	0.101913576415024	-0.0416431884989574	1
ARID3B	0.0364828886324645	-0.0178304037815712	1	0.0332967302483997	0.090487723868749	1
ARID4A	0.00494893306401583	-0.0587646984142604	1	0.252250581357208	0.0315464560640536	1
ARID4B	0.000107737990614044	0.03748494754569	1	0.60945758653387	0.0365170034594524	1
ARID5A	0.050353927982665	-0.0782728369881077	1	0.0294598303497761	-0.0761595773575805	1
ARID5B	0.000147974485935948	0.173649240123857	1	0.132305754998081	0.0795007918211986	1
ARIH1	0.00578789520271539	-0.0962144887627669	1	0.0308853417825178	-0.10284199905444	1
ARIH2	0.0959962157132258	-0.00955474298804415	1	0.383352127193896	-0.0118831960294084	1
ARL1	0.113292792895363	0.0760791132716186	1	.	.	.
ARL11	0.052819634127291	0.0758993422572521	1	0.0181509586435082	-0.0937142530865906	1
ARL14EP	0.100827672133624	0.0273548098815282	1	.	.	.
ARL16	0.000615907343758794	-0.183984088913008	1	0.448059516597092	-0.0102576395519226	1
ARL2	0.910818566234444	-0.00115357474355876	1	0.176488305290347	0.0575469519290314	1
ARL2BP	0.00257553859975719	-0.128026711737189	1	0.959236862984458	0.0513008362594199	1
ARL3	0.16038234902972	-0.0181493307794564	1	0.958980084966841	0.062192760510624	1
ARL4A	0.013971018862287	0.0745806251295986	1	0.364765286128071	-0.0227594006342842	1
ARL4C	5.20172705594766e-08	-0.740998539206557	0.00127000166070962	4.75540197340945e-21	-0.421041899039077	1.16103139180792e-16
ARL5A	0.00037700327296478	0.139655012765314	1	0.0813020724090876	-0.0383503539843449	1
ARL5B	0.232664473794881	-0.00755803722008674	1	0.0592965801843533	0.0133075136312807	1
ARL6IP1	0.486046058958848	-0.00169740258951723	1	0.336481461160206	0.0186860150389025	1
ARL6IP4	0.000466477524317311	-0.125717342824849	1	2.12976635241491e-07	-0.235539615089104	0.00519982454942099
ARL6IP5	0.00971682074279026	0.0161627843895289	1	0.00655757971041985	0.209530052742212	1
ARL6IP6	0.00904084818061666	0.0411595122769149	1	0.164563449148019	0.0552617059565799	1
ARL8A	0.0327270901834766	0.125135601340171	1	0.126121697752471	0.0180952614455115	1
ARL8B	0.0800651200706853	-0.0573467525680064	1	0.504267558408504	0.0156505950447035	1
ARMC10	0.188369078168309	-0.0267765006581633	1	0.885131061497642	0.0123962376931002	1
ARMC8	0.0142099141907967	0.0596550926791437	1	0.174533653667627	-0.0999770329780729	1
ARMCX3	2.67512718323793e-05	0.0761125868537694	0.653132301787541	0.703039514055067	-0.0135869981845206	1
ARMCX6	0.83674048413218	0.000607934556225403	1	0.0232574216807112	0.0640238463222878	1
ARMH1	3.1428444109054e-07	-0.275959872322114	0.00767325462922554	0.00782381754578342	-0.077076325881868	1
ARMH3	0.000349087254991545	-0.180376009599904	1	0.886705030958942	-0.0120143450659656	1
ARMT1	0.394027750473426	-0.0522402573997423	1	0.110833283082301	0.072410719209736	1
ARNT	0.801469219660822	0.0366962308750721	1	0.216205529624239	-0.0267448044814944	1
ARNTL	5.37818949397006e-05	0.0885001997325595	1	0.700950252452079	0.00349519107707005	1
ARPC1A	0.0852682164186064	0.104848162786706	1	0.00173491790070423	0.156198641065727	1
ARPC1B	1.08689742692194e-11	0.162868977471891	2.65366006782992e-07	3.39450374249289e-05	0.119449188598283	0.82876808872964
ARPC2	7.5040063557675e-07	-0.149554745354589	0.0183210315176063	4.26812394296448e-06	-0.0523600046949051	0.104206246067478
ARPC3	7.82447552398364e-20	-0.2400869922391	1.91034569918061e-15	0.0229055593572159	-0.112058848626565	1
ARPC4	0.00957694687178257	-0.159569720207651	1	0.300253338532274	0.0183757527224566	1
ARPC5	5.24687337922674e-17	0.360891466051742	1.28102413553821e-12	1.12888228367821e-19	0.380195555306784	2.75616609560034e-15
ARPC5L	0.417546844556826	-0.0357783377588499	1	0.296842197321218	0.0850775377372895	1
ARPIN	0.0633810421492835	-0.141114773455264	1	4.76276003990549e-07	-0.198887579882434	0.0116282786374293
ARPP19	0.0041780181240788	0.127543018589603	1	0.472473093856472	-0.000631567263190747	1
ARRB1	0.415156285414067	-0.0508223570248178	1	0.0127288722079538	0.172333860333826	1
ARRB2	0.00164246539442906	0.0301542232157939	1	0.00591573384479377	0.0511006656307009	1
ARRDC1	0.214603019510553	0.0488040747798468	1	0.894301724098522	0.0254954035199203	1
ARRDC2	0.556436526905786	0.00591628054751431	1	0.0209635725297759	-0.0212611021836718	1
ARRDC3	1.89586248440392e-06	0.118392356978258	0.0462874825567217	0.238147203160837	0.132951372404544	1
ARRDC4	0.037216865570148	-0.119556413420048	1	0.172522684844948	0.0223042263664156	1
ARSA	0.000286211017270605	0.047176792388102	1	0.943999886398425	0.0828297498935472	1
ARSB	0.00219432363412988	0.147617089505522	1	.	.	.
ARSD	0.00294690391477268	-0.0224569810993974	1	0.975874030775712	-0.059119238992976	1
ASAH1	9.75986446722454e-17	-0.568575852782212	2.38287090967287e-12	2.91146246936324e-08	-0.209507432658504	0.000710833561895034
ASAP1	0.00135154443837488	-0.200338628562548	1	0.0685356864511864	0.0283084705389949	1
ASB6	0.00170860663623467	0.142607558644869	1	.	.	.
ASB8	0.025196962212621	0.0653695432660266	1	0.498202427160322	0.0648952989349013	1
ASCC2	0.421167336993901	-0.0416751996766823	1	0.928474405895114	0.00271014838927475	1
ASCC3	0.0016330546720967	0.157682488136974	1	0.771439566608463	-0.0434171264555552	1
ASCL2	0.824112704408545	0.0398130119869812	1	0.984017157663347	0.00477090516372236	1
ASGR1	0.000209036435627403	-0.0914771982018729	1	0.000208443258767276	0.0296013043036787	1
ASGR2	9.25871106559227e-11	0.488133325196464	2.26051430666435e-06	0.00131971767636644	0.109915644667117	1
ASH1L	9.68255024052801e-05	0.154091093786828	1	0.24475578261107	-0.0822729295496024	1
ASL	0.667110563638079	-0.0231322590092314	1	0.0108789744725689	-0.0764097888065596	1
ASNA1	0.000967575616851409	0.0362580034410746	1	0.0126223269031546	-0.129739808320489	1
ASNSD1	0.26485269712244	-0.131198803916673	1	0.0930284086109498	-0.0896851929845197	1
ASPH	0.000774861851891673	0.238314839308351	1	0.0909815365121386	0.0591655561006931	1
ASPSCR1	0.498904587997345	0.00342407786311599	1	0.933255893139724	0.0214113029586331	1
ASRGL1	0.00296029095903329	-0.0583949488707787	1	0.00187452164686955	-0.0667755884217387	1
ASXL1	0.00573064420216087	-0.0974864134956101	1	0.909880646773219	-0.00165417428928949	1
ASXL2	0.101555445280427	0.0380686393765671	1	0.742336281068715	0.0442842758422207	1
ATAD2B	9.55815289025758e-07	0.258103467469846	0.0233362302815639	0.662372214734215	0.0159392802066449	1
ATE1	0.083162769954441	0.0332826867911773	1	0.117147366505917	-0.0926812551799774	1
ATF1	.	.	.	0.14388963425395	0.0882303500405932	1
ATF2	0.680690095145375	0.026663819312783	1	.	.	.
ATF3	0.000482058530228265	-0.246142669888525	1	0.0684770089801269	-0.324533093546057	1
ATF4	0.224250310220701	0.0245587658233586	1	0.0280123231392336	-0.116836020929072	1
ATF5	0.704362680385401	0.0042268228048476	1	0.377284568906111	-0.0395117610266703	1
ATF6	0.0101874940523967	0.185886650739181	1	0.55001372369431	-0.0523605612976149	1
ATF6B	0.0347977217784378	-0.0744670509190204	1	0.462787552862859	0.0563950516564323	1
ATF7	0.051553358042816	-0.0757914231992491	1	0.100011015688898	0.0651379410666612	1
ATF7IP	3.58701056683072e-06	0.242430412528799	0.087576862989172	0.259770962187164	0.115838284957823	1
ATG101	0.000632280035676867	0.12043751256205	1	0.844285331869072	0.0124697168342077	1
ATG12	0.000435562049316302	0.123164036871137	1	0.178661452758634	0.124925732270874	1
ATG13	0.114141992560523	0.0553891580989699	1	0.206360721524556	0.0617157318588055	1
ATG14	0.216111516738506	-0.0861328645896204	1	.	.	.
ATG16L2	0.0782814639059115	0.00664184302377435	1	0.261224068328055	0.0323055916905205	1
ATG2A	0.00229468472199773	0.110800236032956	1	0.313670051427226	-0.0611693335147383	1
ATG3	0.0120143688468648	0.0594681550985305	1	0.374985768351246	-0.0171167470190956	1
ATG4B	0.0599837256122928	0.0523036329091162	1	0.969481200259293	0.00133214553252442	1
ATG5	5.21492256118938e-06	0.24875194946774	0.127322334331439	0.702498231676503	0.0407452925053858	1
ATG7	0.00598244376796734	0.154684058342656	1	0.477816802866903	0.0836744849352541	1
ATL3	0.257427140895748	0.0418898333541381	1	0.292054166229011	-0.0204648012598768	1
ATM	0.423992197321931	0.0738015534204176	1	0.15556080011504	0.0911936808168945	1
ATMIN	0.00156053183571509	0.17129200135966	1	0.916966194372022	0.0382402416029518	1
ATOX1	3.92895663268461e-10	0.37792816690808	9.59254761869949e-06	6.90393251899345e-06	0.257281822102269	0.168559512451225
ATP10D	0.194180462058491	0.0866800855546572	1	.	.	.
ATP11A	1.50724942214861e-06	0.235013192259086	0.0367994946417584	0.00334885596356341	0.0241518978824273	1
ATP11B	0.000150236113625702	0.123452894391793	1	0.2315196606575	-0.00019903917327535	1
ATP11C	0.0187786519356838	0.074030522171817	1	.	.	.
ATP13A1	0.00771461280300208	0.106743737137891	1	.	.	.
ATP13A3	0.00145193708133707	0.0446665249126617	1	0.0176886798103706	-0.361366405927585	1
ATP1A1	8.8665642285076e-07	0.173922158507019	0.0216477165639013	4.39335642321414e-05	0.25231722891419	1
ATP1B3	0.00118220900538641	0.0117346709630597	1	0.0547360398465895	0.0876192270553307	1
ATP2A2	8.19464773965467e-06	0.113649179589452	0.200072324563669	0.121128572161704	0.0285479424068491	1
ATP2A3	0.00489686357895342	-0.0323929361530212	1	0.0152705002597001	0.184998195715993	1
ATP2B1	0.504514693079411	0.0106124328342836	1	0.00121163675289571	-0.131494237257004	1
ATP2B1-AS1	3.46658451390803e-28	-1.2439194217258	8.46366609070645e-24	0.000262991049332764	-0.185517974462872	1
ATP2B4	0.00578603122740911	0.0782701927908945	1	0.369528405115967	0.0711056601576704	1
ATP2C1	0.729499643420848	0.00633348878092807	1	0.00911909922452902	0.130899033365719	1
ATP5A1	0.00644424884267224	0.799368768557311	1	0.583563337186367	0.463570894390462	1
ATP5B	0.00662145631022259	0.783103909111601	1	0.582787579851689	0.46089183907915	1
ATP5C1	0.00626987502158162	0.760895259126808	1	0.591723020767512	0.392220671481683	1
ATP5D	0.0031223653022115	1.15592531700907	1	0.572771537233857	0.56555920130676	1
ATP5E	5.88058312290608e-06	3.12459564096405	0.143574436945752	0.395571419491429	1.996211345929	1
ATP5F1	0.0064442488426763	0.809659208060615	1	0.590280420833507	0.392827974536733	1
ATP5F1A	3.80999363374026e-23	-0.72499376540847	9.30209945677686e-19	6.48605699171381e-11	-0.333560227465752	1.58357081452693e-06
ATP5F1B	1.44227982472582e-13	-0.433864784092187	3.52132619206809e-09	1.77446076058587e-10	-0.359854813126264	4.3323459469704e-06
ATP5F1C	1.07078177864014e-11	-0.365538217706285	2.61431371254991e-07	8.89005086693499e-08	-0.278832612355505	0.00217050591916218
ATP5F1D	6.5911962493355e-22	-0.729023138488286	1.60924056427526e-17	4.45525344051613e-15	-0.413396784011814	1.08775012750201e-10
ATP5F1E	1.17486110425623e-23	-0.893265397108577	2.86842338604159e-19	0.323764537135435	-0.23078767446572	1
ATP5G1	0.0167218775461429	0.345430616162137	1	.	.	.
ATP5G2	0.000608865352161902	1.72160553732498	1	0.522409871843262	1.22986874682933	1
ATP5G3	0.00755370031186618	0.642624634402153	1	0.587346866347011	0.418308004806407	1
ATP5H	0.00422190962840875	0.962259784741328	1	0.57960750772507	0.494723877937716	1
ATP5I	0.00338776056111421	1.16693384938288	1	0.5650008907973	0.597699950806777	1
ATP5IF1	2.02861929211384e-11	-0.357938043186839	4.95287400169595e-07	0.348613504414591	-0.0141424301137394	1
ATP5J	0.00946604663059861	0.63461674850694	1	0.591003494723082	0.379993436365049	1
ATP5J2	0.00775020037625416	0.692991463242091	1	0.570933943658959	0.51747380511399	1
ATP5L	0.000219230112929617	1.94007671332819	1	0.506383561535822	1.20366395979055	1
ATP5MC1	1.320809384886e-07	-0.258850682896186	0.00322475611319918	0.00462085446193358	-0.0690987862326786	1
ATP5MC2	1.85264128776948e-32	-1.13803537299868	4.52322370408917e-28	1.28390776359225e-14	-0.593923061465479	3.13466080481049e-10
ATP5MC3	8.81471393690209e-24	-0.625547477533699	2.15211240769464e-19	2.50927358778444e-08	-0.229218088287956	0.000612639146457571
ATP5MD	3.31890187612374e-12	-0.329244156054366	8.10309893055612e-08	0.015046195872378	0.00473628273263493	1
ATP5ME	1.81735962622047e-27	-0.759107678842279	4.43708352741729e-23	0.000208969565099621	-0.132496587002765	1
ATP5MF	5.21162785507121e-14	-0.32284518602313	1.27241894081563e-09	0.00384508028446248	-0.0878906746357477	1
ATP5MG	1.16952067464246e-18	-0.866518933704524	2.85538472713958e-14	1.82875383065781e-05	-0.30293995876676	0.446490247755104
ATP5MPL	9.51904073792122e-19	-0.850842473383093	2.32407379616346e-14	2.91750147697714e-06	-0.211316924455315	0.0712307985603968
ATP5O	0.00879027543479575	0.671333105947632	1	0.58808704441623	0.412620399035937	1
ATP5PB	4.03577586142933e-25	-0.82994217872366	9.8533467656797e-21	2.31689512316514e-08	-0.317233786326637	0.000565669944320768
ATP5PD	3.24814943088137e-12	-0.312849848459177	7.93035683549687e-08	0.0093997737198989	-0.0815768633011944	1
ATP5PF	5.27342960420972e-17	-0.534359334147745	1.2875078378678e-12	0.000154949604335692	-0.0480622413508947	1
ATP5PO	8.77139707407148e-19	-0.654090096617537	2.14153659563455e-14	1.3479111217267e-10	-0.321659087965765	3.29092500369575e-06
ATP5S	0.0163609197287812	-0.14386456039525	1	0.0139628304411308	-0.108635999410835	1
ATP6AP1	0.000592113313632676	0.180389268215323	1	0.340141702926791	0.0186174693741717	1
ATP6AP2	0.000706994212919503	-0.271565533375208	1	0.000375777957075239	-0.0657092639757484	1
ATP6V0A1	0.100733167402283	0.0680380214483041	1	0.410247199681796	0.0091610076593418	1
ATP6V0B	0.000255558971926143	-0.096948354071642	1	0.115906884761279	0.206668859940587	1
ATP6V0D1	0.000158262632191809	-0.140667155694034	1	0.00145275252940467	-0.0361734595174765	1
ATP6V0E1	1.85342001115558e-09	0.30837883309237	4.52512495723635e-05	3.16800786080821e-16	0.450960354268557	7.73469119216325e-12
ATP6V1A	0.0424544529165134	0.134362497885793	1	0.857900288537872	-0.0174993370488739	1
ATP6V1B2	1.02705930882101e-06	0.267802396041912	0.0250756530248649	0.034241316696038	-0.0232504605026806	1
ATP6V1C1	0.0161656638608271	0.164571653493806	1	0.00581982671427571	0.12864553306354	1
ATP6V1D	8.26597918395882e-05	0.200225583136343	1	0.0279127178314403	0.115670981370942	1
ATP6V1E1	0.00011809563875439	0.115371233699592	1	0.00674501868692469	0.236451255865216	1
ATP6V1F	7.28962778485808e-05	-0.155419105166515	1	0.0976462772753253	-0.00987772071292214	1
ATP6V1G1	0.0026098597760943	-0.207650092565156	1	0.100203124889476	-0.012895179130447	1
ATP6V1H	0.0476920327579322	0.0097863991051696	1	0.803392815408358	0.0113433770033481	1
ATP8B4	0.000502139827729441	0.0517942689484109	1	.	.	.
ATP9B	0.000452984427074226	0.0368685881960168	1	0.169861500907536	-0.0456896566792308	1
ATPAF1	0.0986450198047304	0.00708676583248449	1	.	.	.
ATPAF2	0.060272926355587	0.0396431096476357	1	0.844085069056634	0.00338294124291161	1
ATPIF1	0.00994112675760276	0.625551119508742	1	0.59028042083338	0.399683635893716	1
ATRAID	0.012847440989536	-0.14247089961339	1	0.203091890812833	0.0353080126497722	1
ATRX	0.00249263852080517	0.185839084031743	1	0.138245118610001	0.00410948294435243	1
ATXN1	0.000626707727013436	0.161180163171034	1	0.0501655286523699	0.0748833515467381	1
ATXN10	0.984268476073654	0.00479835772345161	1	6.58881553429139e-05	-0.201416345527152	1
ATXN1L	0.00185950045301401	0.0114458673729123	1	.	.	.
ATXN2	0.173766323499554	0.0984550901697918	1	0.00487526436211337	0.137032644577983	1
ATXN2L	1.22959137684649e-05	0.105735120663362	0.30020473465707	0.740499838662113	0.0778828678451233	1
ATXN3	0.0106034737041827	-0.123941520625922	1	0.0011439075727001	-0.11646173550019	1
ATXN7	3.89996330840624e-13	0.461886310392132	9.52176041747383e-09	.	.	.
ATXN7L1	0.421460321148408	0.037276200410275	1	.	.	.
ATXN7L3	0.122733435859629	0.0773734717279923	1	0.238923216821379	0.06051751698567	1
ATXN7L3B	1.0628221244568e-07	0.141259851496352	0.00259488021686128	0.691546386030525	0.0330549366266966	1
AUP1	0.00050160399157175	0.194037541793934	1	0.387048590097119	0.05171475438595	1
AURKAIP1	0.00666557287623879	-0.144816235740001	1	0.0316291252454622	-0.10959284215907	1
AVL9	8.90742371282732e-06	0.0967668116947439	0.217474749948679	0.013023879746559	0.124107295669465	1
AZI2	0.00476160192989561	0.0495255364462428	1	0.0627101246573388	-0.0996932619844901	1
AZIN1	7.32888086437001e-06	0.219547997258084	0.178934626303594	0.12252042809372	-0.118254804827135	1
B3GAT3	0.256147365173752	0.0131444776264828	1	0.854161418901078	0.0203805612581091	1
B3GNT2	0.000606842242591354	0.156562990792541	1	0.468920649528877	0.0421635673980945	1
B3GNT5	0.0860740241313148	-0.00507842745085074	1	0.471115658169763	-0.0164345180000875	1
B4GALT1	0.00332376395626729	0.13376952445339	1	8.27327657237666e-06	-0.165842530417879	0.201992047514576
B4GALT3	0.154095389945498	-0.0847251183607114	1	.	.	.
B4GALT5	2.48113858327251e-06	0.310487438546568	0.0605769985105984	0.00348616666612312	0.175115022849335	1
BABAM1	0.0393152417481155	0.068905808424899	1	0.504396158072166	0.0121204193882563	1
BABAM2	0.00137321008525049	-0.0957291091916371	1	1.14206367589241e-05	-0.218810276607763	0.278834846469133
BACH1	2.54047032681461e-13	0.532719373919423	6.20255830291786e-09	0.526702161892943	-0.0204741176170546	1
BAD	0.054371965808197	-0.051877972446251	1	0.100489103489562	0.101208071855227	1
BAG1	0.00770610895049549	0.0455377180947329	1	8.53887985786721e-05	-0.206788428733247	1
BAG4	0.0842877710691145	-0.0456940358946014	1	0.494319272101282	-0.0238972346104062	1
BAG5	0.00127875558375235	0.025160289812525	1	0.812437750177781	0.0373707751084444	1
BAG6	0.117562240310669	0.0308419253431828	1	0.0101251727704126	0.119684043297874	1
BAK1	0.0456712206384918	0.0421478031890784	1	.	.	.
BANF1	0.0225468492309831	-0.0706458455540987	1	0.63607635698241	0.102474944957127	1
BANP	0.738968143301469	0.0180890121227402	1	0.105171960678448	0.0271768444941811	1
BAP1	0.272577805994216	0.0109141195298498	1	.	.	.
BARD1	0.00348572120299546	0.0495363446941461	1	.	.	.
BASP1	0.0141253631148781	-0.062015286278947	1	0.559543576417376	-0.210048584941277	1
BAX	0.000293199218059277	0.019993054268834	1	0.0232513539015641	0.104302385750576	1
BAZ1A	6.19052436569018e-06	0.190133259672096	0.151141652388326	0.65075284108589	-0.0212005438475673	1
BAZ1B	3.05905054590455e-05	0.182352106384395	0.746867190782595	0.533607186032965	0.0649270577741545	1
BAZ2A	0.02138087894118	0.10007748946908	1	0.0396702196491448	-0.0284994872853268	1
BAZ2B	0.0128433780106717	0.102870045832484	1	0.165502200249419	0.0248018670332772	1
BBIP1	0.307397890942839	-0.0161219491224871	1	0.587267407036001	0.0367058603111279	1
BBX	0.0139552056156443	0.0563480986915338	1	0.211893090455582	-0.0381942127494088	1
BCAP29	0.0117527930606406	-0.00113759342301034	1	0.45909109843257	-0.03548141558735	1
BCAP31	1.55729756794863e-05	0.218308178953661	0.380214201214659	0.594804996289744	0.149995254069379	1
BCAS2	0.0300637685439835	-0.0356340600616721	1	0.0543703504360618	-0.064388912881528	1
BCCIP	0.104602338870645	0.084348990080741	1	0.472477436305023	-0.00946936841751395	1
BCKDK	0.0017061122928823	0.118769999910294	1	0.148831323659855	-0.069256264389205	1
BCL10	0.0662023578312794	-0.0282749274229334	1	0.383512196552511	0.0356668018072269	1
BCL11A	0.353229306297121	-0.0106001226596586	1	0.061647715764649	-0.0779229728925425	1
BCL2	0.00600306071119428	0.0687065559456915	1	.	.	.
BCL2A1	3.72271114628911e-06	0.136222040613971	0.0908899926366487	0.142957739137371	-0.0398924277992032	1
BCL2L11	5.0127767934175e-06	0.145555779011123	0.122386945411288	0.0309374270961048	-0.0295571583377331	1
BCL2L13	0.0379653681832289	0.043050151091986	1	0.805679799208652	-0.0173009796247589	1
BCL3	0.0244737130462353	-0.169514757188356	1	0.194898338016743	-0.0598969991278968	1
BCL6	0.00253427995084656	0.148047584955756	1	0.171546711153216	0.112602760494088	1
BCL7B	0.0838452912813125	0.083125963277107	1	0.323876742114422	-0.00702087994008627	1
BCL7C	0.65739253407971	-0.0683950947236972	1	0.949934549020659	0.0084762491462741	1
BCL9L	0.119101433428187	0.0217170600967265	1	.	.	.
BCLAF1	0.00556315414133281	-0.142485708834858	1	0.138421541696394	-0.103516708327855	1
BCR	0.00561016497629243	0.103618713225439	1	.	.	.
BDP1	0.00752242463302555	0.0697669577789817	1	0.0972694800858092	-0.0455919224886686	1
BECN1	0.00302196494935475	0.0414427895957166	1	0.700857399167579	-0.0283476590321514	1
BEST1	0.0362044439599218	-0.104872688071075	1	.	.	.
BET1L	0.0653422813195769	0.0614868167527636	1	.	.	.
BEX3	0.00207022722545245	-0.294735095690956	1	4.44371467442554e-12	0.443203514788246	1.084932937761e-07
BEX4	.	.	.	0.00394177021495136	-0.0681928459115065	1
BFAR	0.00709198716602277	-0.148751438286772	1	0.214722831024357	-0.0642818437015623	1
BHLHE40	0.0150939289040388	-0.181807611228719	1	0.450846990269492	0.168079083690272	1
BICD2	0.0697167222580396	0.0505419414804453	1	0.0850078634819794	0.0771140059931394	1
BID	0.00336885107033458	-0.0626298936753544	1	0.00205059211998701	-0.0834580357784143	1
BIN1	0.0324870171694511	0.0715205187086199	1	0.254247551318812	0.105299951114443	1
BIN2	0.0093199001858345	0.089086386157647	1	0.00979599812419604	-0.00355839489468845	1
BIN3	0.216904721629182	-0.0494168866006056	1	0.664975228885693	0.0391363304407338	1
BIRC2	0.0103437939925501	-0.166099891153186	1	0.00339110951678663	0.0456735502586492	1
BIRC3	0.13441101897755	-0.0142604517686399	1	0.00731924047857617	0.130267710116204	1
BIRC6	2.15126089871534e-12	0.376373425218996	5.25230348421349e-08	0.0762430864981541	-0.0910620945835882	1
BISPR	0.270920901527714	0.0326838393582245	1	.	.	.
BLCAP	0.635466268579439	0.0153228139524786	1	0.00627228156708913	0.00753999079654488	1
BLMH	0.00932709117284135	0.0476392081370701	1	.	.	.
BLOC1S1	0.0139057130188091	-0.0233187418425225	1	8.54932709074146e-06	0.177327688139696	0.208731820920453
BLOC1S2	0.101674750587319	-0.0505941824226017	1	0.0219739776450596	0.08318144286356	1
BLOC1S6	0.00531743008063789	-0.216491020284443	1	0.274625278211346	-0.0770975793992514	1
BLVRA	5.70017745674184e-07	0.410981268563769	0.0139169832606352	0.291512244084535	0.123938735889755	1
BLVRB	0.000277274750444199	-0.199786104483275	1	0.00703988074197191	-0.0427356292624856	1
BMF	0.00514037100794382	-0.0251429742365244	1	.	.	.
BMP2K	0.101527937979139	-0.0862690985351763	1	0.443075071488985	0.0435254951192694	1
BMPR2	0.00923293960417971	0.107309127067551	1	0.709760758385891	0.00271223321283415	1
BMS1	0.00158623448774178	0.0439050076826271	1	.	.	.
BNIP2	0.000815676821504628	-0.0224042458772629	1	0.0218972502491025	-0.106534450101414	1
BNIP3L	5.00799835110969e-07	-0.307747355988045	0.0122270279742343	0.000792149530941551	-0.0453554396661164	1
BOD1L1	0.0261130951125271	-0.0580460019976876	1	0.131115432270741	-0.141014157049838	1
BOP1	0.00948213771884649	0.0756790831118911	1	.	.	.
BORCS7	0.00224232338034312	-0.133571507549999	1	0.0789576470767778	-0.0506153172770538	1
BORCS8	0.115471470696773	-0.11241484964224	1	0.815441205412506	-0.00590265736923912	1
BPTF	0.00213040511744977	0.158711152949708	1	0.628130240751987	-0.00585067659288319	1
BRAF	0.224043221256297	-0.0644809812471916	1	0.855477312152716	-0.0613734800364661	1
BRAP	0.114470008521739	0.0752074339905378	1	.	.	.
BRCC3	0.00171620722755415	0.0332769884613297	1	.	.	.
BRD1	0.0217136735697369	0.0847604433176429	1	0.989793312641972	-0.0342824410885847	1
BRD2	0.010538773296538	-0.0142659356197524	1	0.280311432783149	-0.114047638924497	1
BRD3	0.00330491448615255	-0.0564553109211236	1	0.361899520682647	-0.0575816705730139	1
BRD4	0.000510459345811459	0.0857968322121818	1	0.131417242230416	-0.0625332083607015	1
BRD7	1.71106273530911e-06	0.302797874192948	0.0417755966825718	0.0821649677931309	0.0810424639645266	1
BRD9	0.052689907745637	0.0301172723705366	1	0.778754501629831	0.0200311606822081	1
BRI3	1.18236221226072e-05	-0.17683269014347	0.288673734123455	0.0280721543253824	-0.0321454095803344	1
BRI3BP	0.000804965906572983	0.118468744404737	1	0.00389060421322173	0.118333271803697	1
BRK1	3.82244161662906e-12	-0.347094739828321	9.33249120699984e-08	0.169816854931378	-0.115211778021313	1
BRMS1	0.0410137847746246	-0.126284185703774	1	0.00118345971381318	0.0824644427937253	1
BROX	0.00421551245445138	0.11468224705901	1	0.0821663606226211	0.129105643914591	1
BRPF1	0.437537802876128	0.0294145805314213	1	.	.	.
BRWD1	0.000254162703490503	0.0138135436226705	1	0.704071331610927	-0.093246737153849	1
BRWD3	0.000293472767348214	0.188993287634432	1	0.133932886793992	-0.0087409557774093	1
BSDC1	0.00017144870143186	0.0727778623757186	1	0.728897377057615	0.0412529846760456	1
BSG	2.6079038174605e-06	0.251644200117434	0.063671971703298	0.0212979997140076	0.0902738633928126	1
BST1	0.000558911707314915	0.152201452837656	1	0.000223382669066349	-0.0153041881447102	1
BST2	2.66031454207224e-22	0.721791701527423	6.49515795446938e-18	0.091054291165444	0.191224418000156	1
BTAF1	0.0722775266026554	0.102527607354903	1	0.339814366185034	-0.101845554279757	1
BTBD1	0.133756394569591	0.0673721702171136	1	0.708167122088174	0.0351263915023272	1
BTBD2	0.505380006230773	-0.00706684095920257	1	0.377545104957295	0.0186862822821202	1
BTBD7	0.00816890211055415	-0.00692175828908798	1	0.235785377166666	-0.0406681442524208	1
BTF3	2.06305458437846e-24	-0.589120955171337	5.03694776776001e-20	1.60844510465826e-18	-0.396951740323673	3.92701872302315e-14
BTF3L4	0.00283870524759515	0.0480833519083763	1	0.218493885532961	-0.0155198573355834	1
BTG1	6.90560070988479e-10	-0.449977649753373	1.68600241331837e-05	1.22480114040097e-24	-0.43051667967134	2.99035198428896e-20
BTG2	0.000218922285991786	-0.40862242365442	1	0.0174320930965447	-0.0425606931078677	1
BTG3	0.000726889007313398	0.162011068733897	1	.	.	.
BTK	0.663791928547532	-0.0238619224910034	1	0.0503165911339275	0.00945047520118092	1
BTN2A1	3.05995870489416e-05	0.150769814286793	0.747088917799909	.	.	.
BTN3A2	0.0311933573197654	0.136144150245436	1	0.108170297172625	-0.052094175721591	1
BTN3A3	0.000195243709766738	0.141375004755798	1	.	.	.
BUB3	0.0536533159197043	0.117402176489955	1	0.759421603518626	0.0102968079321832	1
BUD23	0.0259550226985781	-0.0923280451251667	1	0.482152410986571	-0.0280530576930171	1
BUD31	0.0176190575333698	-0.0242701893896227	1	0.000760717296881558	-0.0123394941036543	1
BX284668.5	9.89464103278869e-14	-0.326056681703355	2.41577660815536e-09	0.856938511750113	-0.102276978451293	1
BZW1	0.0114465561632144	-0.0915204160142793	1	0.0137547513161254	0.0321752392942756	1
BZW2	0.0029242519287479	0.0437452647933137	1	0.0813739180828336	-0.0553822638479106	1
C10orf54	0.000436897973904304	1.81140084368612	1	0.511104141728293	1.07138213709136	1
C11orf21	0.115184133430269	0.0218696427590457	1	0.268342610008051	0.0410681587779625	1
C11orf31	0.0115039774336261	0.506016287211337	1	0.59947804288182	0.345622658390222	1
C11orf58	0.0476994783475882	-0.00323000474871726	1	0.459605283902919	0.0240037427476765	1
C12orf10	0.00789175887506065	-0.133923203732076	1	0.625407247809642	-0.0586531017367964	1
C12orf57	0.000348685338853912	-0.337246655244316	1	0.653355108104918	-0.198658654347493	1
C14orf119	0.15596636176792	0.0821497192687747	1	0.245627966806437	0.0470248316415904	1
C14orf166	0.0104378305255316	0.553940653961714	1	0.598780642432238	0.304816706819839	1
C14orf2	0.00120629976606285	1.43430059028708	1	0.553009013415816	0.756633902653537	1
C15orf39	0.000422606434034536	0.0567959803154725	1	0.000702276849923473	0.192775662226029	1
C15orf40	0.0209291277138709	-0.0515185635617672	1	0.816698991551179	0.0201103464959431	1
C15orf61	0.0792966298586122	-0.123317738697135	1	0.0443250489283388	-0.0437304266619705	1
C16orf13	0.0150905676122252	0.44677307400759	1	.	.	.
C16orf54	0.431211563957399	0.0295216028257462	1	0.00457488077622247	0.145732740070734	1
C16orf70	0.302414551816906	-0.117362001670872	1	0.104067575844888	-0.0374878535170943	1
C16orf72	0.0560924056749743	0.0316538739819971	1	1.13495133102316e-05	-0.0962379781705889	0.277098367469304
C16orf87	0.0291578732919828	-0.0817667881952623	1	0.583172679265206	0.0675181005099097	1
C18orf21	0.318914895453904	-0.0763315514933353	1	0.690115853833753	-0.0398987407063755	1
C18orf25	0.000178116742700849	0.164215991337992	1	0.181807740936716	0.0596260178665414	1
C18orf32	0.318055617935424	-0.0350389576448282	1	0.0780913787651659	0.00543894486580182	1
C19orf24	5.92799689464045e-05	0.102693234579533	1	0.204993886656814	-0.0314599013878197	1
C19orf25	0.0316594006224812	-0.0159741425041605	1	0.903521824411235	0.0421151892359808	1
C19orf38	3.54666308312674e-05	-0.241509639912634	0.865917791745394	6.11924132853896e-07	-0.355834638190808	0.0149401277036279
C19orf43	0.00407868326023031	1.0592632333521	1	0.563938400676004	0.629714375343154	1
C19orf53	0.00465113946267667	-0.129296705466803	1	0.0128199257407879	0.0129606116501784	1
C19orf60	0.0154783791702732	0.397043494655509	1	.	.	.
C19orf66	1.82378487465075e-07	0.21999696982624	0.0044527707714598	0.885542742391219	0.054664266122834	1
C19orf70	0.174518428046018	-0.111045401237581	1	0.00293530981298568	-0.160976005803012	1
C1D	0.0401987978715237	-0.039095400152639	1	0.57248585822958	0.0212881760682588	1
C1GALT1	0.00453447940751343	0.118083825187611	1	0.141597797700676	0.0863829020702078	1
C1GALT1C1	0.00302758249305182	0.153623683062688	1	.	.	.
C1orf122	0.000514134817652427	-0.0253773219839364	1	0.609515992285036	-0.0111812659820946	1
C1orf123	0.0282667035523169	-0.00823478371200781	1	0.905783131467155	0.0162388760375669	1
C1orf162	0.00433596155756524	0.0326629883958396	1	0.00294710757909174	-0.0910450010935304	1
C1orf174	0.295508309805364	0.0719758757133996	1	0.0297474099404533	-0.0267601106683104	1
C1orf43	0.0293125692263042	-0.025012710285197	1	0.120920833086656	0.0656547931589635	1
C1orf52	0.11252566134882	-0.0832109581504072	1	0.118655537187236	0.00513628028710489	1
C1orf56	0.000226388848414317	0.0427715046254859	1	.	.	.
C1QBP	0.793343892641867	-0.0526693308872168	1	0.497742470357516	-0.071460750475955	1
C1RL	0.410960199128547	0.0170048003250083	1	.	.	.
C20orf194	0.607516134293469	0.0501186856086836	1	.	.	.
C20orf24	0.00795034652078124	0.748211711900771	1	0.578790920661371	0.464659788724043	1
C20orf27	3.26076205367396e-05	-0.324033853129725	0.796115055404497	1.59597705279757e-06	-0.236327057306217	0.0389657797440526
C22orf39	0.0306791263226882	-0.0941295528827214	1	0.0286064425911017	-0.0397357260618927	1
C2CD2L	0.879455787509958	0.0315372581840284	1	.	.	.
C2CD5	0.021076241415091	0.100790804840732	1	.	.	.
C2orf49	0.00168876240855645	0.0518883546928017	1	0.21897700313165	-0.0185192199156072	1
C2orf68	0.0152279078184589	0.103463926448273	1	0.0840651801910155	0.0331578163097152	1
C3AR1	2.31191806473014e-15	0.447379833063816	5.64454795503864e-11	1.71119957470889e-12	0.302431396953834	4.17789376165177e-08
C3orf38	0.162415498482039	0.0297081320892251	1	0.186410217964603	-0.0642792879721858	1
C3orf58	0.000737752840407345	-0.0639138782010412	1	0.309669083477159	-0.0692156893313053	1
C3orf62	0.178895731005871	0.0480281357128049	1	0.0223073825855825	-0.058311869748962	1
C4orf3	0.000176198756614551	-0.125049444549427	1	0.947941477438054	-0.0296666692317413	1
C4orf33	0.908722843120197	0.00174713928035825	1	0.757593036012443	0.0369560781901166	1
C4orf48	0.00206211237649436	0.107645383371662	1	2.94742960921744e-10	0.337985926122582	7.19614939090438e-06
C5AR1	0.0754944377598122	0.124032379157079	1	0.0217343441762577	0.0177481077732393	1
C5AR2	0.0336327731081004	0.0919152307825241	1	.	.	.
C5orf15	0.0101122921177673	0.104217136791612	1	0.882016229266844	0.0459780070880083	1
C5orf24	0.107553740715378	0.037171898419855	1	0.444919939073322	0.0404860288873908	1
C6orf106	0.00117643350570731	0.114325144456767	1	0.330333944548189	0.0377154296284603	1
C6orf120	0.138214986566311	0.100746332040981	1	.	.	.
C6orf226	0.152165559938459	0.00123519653258597	1	0.735148758344708	0.00476103389881632	1
C6orf48	0.43729889586488	0.0771377080919928	1	0.0326933247937275	0.108504955167812	1
C6orf62	2.90298200931316e-09	0.297014964366413	7.08763057573807e-05	0.0239219710388125	0.106028840408012	1
C6orf89	0.454528987288537	0.0576405207876907	1	0.30868912017752	0.063521354475815	1
C7orf50	4.42899713817125e-06	-0.317421397049574	0.108133965128451	6.35124389706748e-15	-0.345373625429557	1.55065619746903e-10
C7orf73	0.0060982380704429	0.865201075843769	1	0.584332238387019	0.380757176694972	1
C8orf33	0.16576921073855	-0.0158436921720333	1	.	.	.
C8orf59	1.14738372580921e-05	-0.234192759517899	0.280133736656319	0.00531425700879017	-0.118526531301461	1
C9orf142	0.026580265542375	0.212890732411414	1	.	.	.
C9orf16	5.71847444088586e-05	-0.23908746387276	1	0.241501583635584	0.0139330362490069	1
C9orf47	.	.	.	2.25785572520631e-07	-0.168125103562051	0.00551255475309121
C9orf72	0.000340110677646069	0.102576098577055	1	0.210229442290274	0.055528768636758	1
C9orf78	2.41281956872789e-05	0.125335166293245	0.589089897704915	0.254529972376504	0.0229522715219398	1
CAB39	0.153820959068544	0.0101845979138785	1	0.176993757925209	0.0312036580196003	1
CABIN1	0.0328010951816188	-0.109618010982663	1	0.836915107537566	0.0499766317301615	1
CACNA2D4	.	.	.	0.0288735764692519	-0.111393710599217	1
CACUL1	0.00194541491782311	-0.0822318009488237	1	0.0131791688326277	-0.00938012688837842	1
CACYBP	0.118467868811281	0.111563057727022	1	0.306269163381442	0.115472726099785	1
CALCOCO1	0.0320981945276513	-0.0252518392859971	1	0.705136220636236	0.0627519168777556	1
CALCOCO2	0.0511127215456022	0.104359155123826	1	0.630912095956241	0.0108823208590965	1
CALHM2	0.00741973775534704	0.151871792261773	1	0.00449215195284069	0.0996985658389199	1
CALHM6	0.0764295832186915	-0.136434737739186	1	0.247782810575388	-0.199087132139603	1
CALM1	2.96820004035046e-11	0.414172558450366	7.24686039851566e-07	7.38759102741018e-11	0.320197289364555	1.8036803493422e-06
CALM2	0.00256421641656343	0.0920533271095487	1	2.30999450799232e-21	0.364825143675151	5.63985159126326e-17
CALM3	0.00385529943373831	0.0311376178640834	1	0.000134472028238066	0.200173645140278	1
CALR	3.94099860401332e-15	0.78115722308732	9.62194809169851e-11	0.0414544746043525	0.0901390572682954	1
CALU	0.184132142769861	0.0353636364369198	1	0.912674241780054	0.0174360054274304	1
CAMK1	0.00123675633510383	-0.211481670471929	1	0.0167277559348438	-0.0307763485913822	1
CAMK1D	0.0302153772665013	-0.137047919211129	1	0.0373707572918049	-0.0977287136238124	1
CAMK2D	0.25079877868377	0.0100331502422209	1	0.49355580997111	-0.0825322691395271	1
CAMK2G	0.0779892538366161	-0.0165896086243121	1	.	.	.
CAMKK2	0.0615607576658923	0.0275915732884764	1	0.405045744169967	0.0112102458383684	1
CAMLG	0.0106386251351649	-0.175999748010547	1	0.000570263859294304	-0.185698802898919	1
CAMSAP1	0.157982970439311	-0.0395226079830155	1	0.884723670898398	-0.0226910767377379	1
CAMTA1	0.106283766967315	-0.114492240452315	1	0.00127625677922597	0.105052411722279	1
CAND1	0.872170312654363	-0.0329628101614876	1	0.49231550651356	-0.0828426035580247	1
CANT1	0.00694985075496187	0.082638596594822	1	0.411661821710991	0.0492659637152384	1
CANX	2.69362941246195e-05	0.131782470132137	0.657649621052584	4.79065652720864e-05	-0.285719944288592	1
CAP1	2.11349919459066e-06	0.198746461485266	0.0516010828359309	0.00481931788445839	0.124258325371882	1
CAPG	2.05536310814946e-07	0.1859416338681	0.0050181690285469	0.00274805325110715	0.282656593815554	1
CAPN1	7.08776410134104e-05	0.0859025330390868	1	0.0420941763779423	0.107927701771057	1
CAPN15	.	.	.	0.622235167496686	0.0386501888018782	1
CAPN2	4.79338750452775e-10	0.396865318349295	1.17030555923045e-05	0.000274508109894453	0.23856371184949	1
CAPN7	0.566739512767927	-0.068660422767984	1	0.317762961079761	-0.00501615728747262	1
CAPNS1	0.147509655077989	-0.0743845034154935	1	0.00821499264193278	0.0608896410755897	1
CAPRIN1	0.00891320272752761	0.120018904697264	1	0.215846766433819	-0.0675745328392845	1
CAPZA1	4.04180344035164e-07	0.301318163869381	0.00986806309961854	2.42415214256998e-05	0.124327039802871	0.591856745608461
CAPZA2	7.00185246388408e-06	0.2503744519655	0.17095022790573	2.64548000011461e-07	0.20431313006742	0.00645893942027983
CAPZB	1.30602101907483e-06	0.195519755297691	0.031886503180712	0.000570489246383789	0.148541312243267	1
CARD16	0.0691584196816223	0.0567781348406715	1	0.00660061730521721	-0.0719250252942669	1
CARD19	0.025149275047749	0.0108874890486391	1	0.00275154884964013	0.115177309660952	1
CARD8	0.00841952992324115	0.12295120161733	1	0.0347169422226029	0.0472672872971986	1
CARD8-AS1	0.132952775389481	0.0720328080869662	1	0.0341192516747718	0.050876090153092	1
CARD9	.	.	.	0.190797084414787	-0.0542488791350173	1
CARHSP1	0.506521345200479	-0.064477754874595	1	0.245052621613319	0.062811923461493	1
CARM1	0.082284104939604	0.0586775696867887	1	.	.	.
CARS	0.547216966989165	0.071011926514443	1	0.182334914937289	0.036414855639563	1
CARS2	0.003477561538545	0.0109926408686646	1	0.0824648049241346	-0.100031743721803	1
CASC3	0.0225353057509334	0.0744947291467599	1	0.748886254368031	-0.0177813616876183	1
CASC4	0.152297679837123	0.0425598354186919	1	0.0500098818260042	0.0910261195232978	1
CASP1	0.00150363321917673	0.0503509160300464	1	0.00434191459933399	-0.100214606560675	1
CASP10	0.012387378775809	0.166740692320629	1	0.176123009722944	0.0344717449970346	1
CASP3	0.0230917380712327	0.0541468538013058	1	.	.	.
CASP4	0.000615159109945367	-0.181433337456696	1	3.86245551839644e-06	-0.206354211457848	0.094301851481649
CASP7	0.0014815138550575	0.164771295886863	1	.	.	.
CASP8	0.0788142887871633	-0.00271232482020578	1	0.104372830993459	0.0735134295548588	1
CASP9	0.00207321127901244	0.0856922621434981	1	.	.	.
CAST	5.70621125924282e-07	0.0215848614803376	0.0139317147894413	0.263151856871294	-0.00308972366616933	1
CAT	0.000876435683346113	-0.027681830187688	1	0.1133941546091	-0.0780840815915542	1
CATSPER1	0.0137024234240141	-0.152522070331932	1	1.94289180713102e-08	-0.25661088942559	0.000474357034711038
CAVIN2	6.84759517961187e-06	-0.406065999690384	0.167184036310224	2.05820760448376e-06	0.465116553560331	0.0502511386634711
CAVIN3	0.287940463228128	0.0129749585631786	1	.	.	.
CBFA2T3	0.0165962640957387	0.112779885324809	1	0.196945284348431	0.0465905174320716	1
CBFB	0.00166868918200511	0.0764920566120235	1	0.0769328045674429	0.0754596443952612	1
CBL	0.00824074131319592	0.0806306966776197	1	0.483231025383736	0.050172982464214	1
CBLL1	3.05776584764047e-05	0.125571274003699	0.74655353170142	0.111659359230161	0.104537415005806	1
CBR1	0.00145961730175679	0.18940370635032	1	0.495569139745292	0.049492938647227	1
CBWD1	0.00293213630698696	-0.00714415225213966	1	0.301941146857171	-0.0139131688062528	1
CBWD2	0.00228512204393501	0.204249332745896	1	0.806759543210616	-0.0173263791451968	1
CBWD5	0.578640798192243	0.0551754636056776	1	.	.	.
CBX1	0.0141788105286121	0.168720549320305	1	0.836513624477388	-0.00254909174019596	1
CBX3	0.000872132515542743	0.175623419572956	1	0.0246452804551515	0.0615331339420184	1
CBX4	0.000676836858068177	0.0978562081222062	1	0.00201340625194451	-0.0660765380715701	1
CBX6	7.92821192155327e-09	0.284902714513799	0.000193567294064723	0.185838267687663	0.037758183271059	1
CC2D1A	0.0485697091244685	-0.0170359081984625	1	.	.	.
CCAR1	0.0128399611885596	0.0962862708961701	1	0.570788657294475	0.00284067231861462	1
CCDC107	0.0095080499639821	-0.104592378857696	1	0.239338929059232	0.0773597052026656	1
CCDC109B	0.0112276698557547	0.555900498644809	1	.	.	.
CCDC112	0.0171229330611371	0.0601668549935442	1	0.0606222610159483	-0.0417982738752126	1
CCDC115	0.438348207264798	-0.0550284890852467	1	0.615140042216557	-0.0260535698383871	1
CCDC12	0.000626951860891796	0.146978565430117	1	0.615540909938327	0.0457930409589486	1
CCDC124	0.0180815910436858	0.0121649798901954	1	0.796496057058012	0.0625801402643352	1
CCDC130	0.484509735918756	-0.00610798395963721	1	0.0366843677497433	-0.080996786607167	1
CCDC149	0.176526716011419	-0.0721316092968743	1	0.256778861591382	-0.100200914938853	1
CCDC159	0.166838139459264	-0.0762635358457665	1	0.0701346409346493	-0.0241496748167624	1
CCDC174	0.0104770552948961	0.0562714041811883	1	.	.	.
CCDC18	0.0311504629057066	0.0428186019710423	1	.	.	.
CCDC186	5.51058909524689e-05	0.176069932015525	1	0.132213783363602	0.11160263484848	1
CCDC22	0.118497299762809	-0.0949908016068778	1	0.26214895310883	-0.00239763461293568	1
CCDC25	0.00227048649340654	0.103296768410721	1	0.303174431548017	-0.0486869210933221	1
CCDC28A	0.585143694676864	0.0628711768709152	1	0.224593051201498	-0.00981023873739251	1
CCDC43	0.0386711634669622	0.123527763187393	1	0.672046961348183	0.025022118651184	1
CCDC47	0.0026712075212655	0.077898951885947	1	0.815901539481822	0.0190341184398422	1
CCDC50	0.183396404618162	-0.0811776433237674	1	0.471399985421627	-0.0829738288144811	1
CCDC57	0.315104710563067	-0.0566621212290662	1	0.00397741225725211	-0.0794689990724369	1
CCDC59	0.000136851350296862	-0.15806063921162	1	3.27563421697706e-07	-0.179580956475378	0.00799746094074948
CCDC6	0.0891350469649039	0.113827810261151	1	0.383587623827696	0.00732424685806232	1
CCDC69	0.000110425513983089	0.236226917488884	1	0.00496411150763304	0.125613274437413	1
CCDC71L	0.0973388988785313	0.0325703545500128	1	0.00505257371591848	0.0691563060835726	1
CCDC82	0.0664651265520661	-0.0315437539924158	1	0.409075701536137	0.0250367603539396	1
CCDC84	0.0606947743722113	0.058201647655128	1	0.861387093377564	-0.00193761297756195	1
CCDC85B	0.366904094958059	-0.0741954672518539	1	1.44378721190173e-06	-0.160827867053954	0.0352500647785807
CCDC88A	0.00723370400274916	-0.0619211363810612	1	9.64318552679254e-05	0.113225502412826	1
CCDC88B	0.0167312386487021	0.0402559545062714	1	0.135908537589418	0.0137898218153116	1
CCDC88C	0.00127538869837303	0.121843806260531	1	0.690702476108121	0.050914035691585	1
CCDC90B	0.0210019052818871	0.10768214765811	1	0.394899077119734	-0.0295478728651799	1
CCDC91	0.842798272758707	0.0015880025951561	1	0.697815363300503	-0.0107934500433701	1
CCDC93	0.00290569992490533	0.12977959325888	1	0.200646107573828	0.0618301161276817	1
CCL3	0.106278957305124	-0.271781367212007	1	2.04226469671879e-05	0.403984175442348	0.498618925703892
CCL3L1	0.011726206638674	-0.488603522608041	1	0.221237184644481	0.307405339559641	1
CCL5	0.468614450732056	0.0764316531236221	1	2.65094834777618e-06	0.499097663740053	0.0647229039109554
CCM2	0.463717566037835	0.0672917671758626	1	0.00396291123195431	0.144301448975209	1
CCNC	0.879519041456955	0.00956990795275903	1	0.763105672765955	-0.0414021186968447	1
CCND3	7.39423172736101e-12	0.452918951951816	1.80530167623519e-07	3.60960670080429e-05	0.283628930106347	0.881285476001366
CCNDBP1	0.0434430660485469	0.126623114274202	1	0.488166221060121	0.128383329940709	1
CCNG1	0.0541511385940227	-0.0779792329414792	1	0.816648585504802	0.00314779438343143	1
CCNG2	0.0458538467944728	-0.0981543442939855	1	0.763902793276998	0.0327078106505511	1
CCNH	0.0410151813104863	-0.0992559183930242	1	0.000411873424277523	-0.272679070342217	1
CCNI	1.07064928048174e-06	-0.175714253867154	0.0261399021829617	2.87688630804849e-16	-0.235457524510128	7.0239179211004e-12
CCNK	8.53555095122515e-05	0.189012547703626	1	0.657207066772722	0.012431865403678	1
CCNL1	0.00021544588382098	-0.206425507672375	1	0.328739031921828	-0.0282177865832853	1
CCNL2	0.0552037426419993	0.0780294957747885	1	0.128886637167303	-0.0198550237112568	1
CCNT1	0.00310695391924203	-0.0250521475780308	1	0.540534006422624	0.00587084266380944	1
CCNT2	0.000402797273483267	0.07629872491266	1	0.186826363181177	-0.0271259685034154	1
CCNY	4.79872319266733e-09	-0.326049730884685	0.000117160826748973	0.00576762020313225	-0.151733306317166	1
CCNYL1	0.269152156254006	0.0746994953104768	1	.	.	.
CCPG1	7.38176246650029e-07	0.167799162826504	0.0180225730619605	0.131361236589405	0.0949825827375514	1
CCR1	1.20514819520607e-06	0.388893843082959	0.0294236931859562	9.39945572071775e-09	0.322006322573988	0.000229487711421324
CCR2	1.02942660428455e-09	0.368201369760827	2.51334505436072e-05	0.0239894310740742	0.0523714151010095	1
CCS	0.0194354309830553	0.0187359678438002	1	0.046708332979798	-0.0068385495063264	1
CCSER2	0.493643190521804	0.063279541481467	1	0.0184735105700458	0.00805574255073466	1
CCT2	0.069792618497346	-0.064127318129082	1	0.0566963781949769	-0.0041125200797193	1
CCT3	1.96098038349314e-05	0.270098172310128	0.478773360629851	0.427393238972166	0.0252377847255653	1
CCT4	0.116328745717935	-0.0343862990382087	1	0.805082802203058	-0.000118930445780929	1
CCT5	0.0787699749003042	0.155482573563834	1	0.0252423358569708	0.170658995522432	1
CCT6A	0.123365901562067	0.0650376348995356	1	0.203024265602791	-0.0453635445130796	1
CCT7	0.0177223903509576	0.0156653836073895	1	0.5897482609728	-0.00380465748171083	1
CCT8	0.0493963880074433	-0.0562038026269684	1	0.0539234652141004	-0.00923202542514623	1
CCZ1	0.0249118380250196	0.0879282959662907	1	0.595023415170027	0.093370704117343	1
CCZ1B	0.343674824320737	-0.0402121920216357	1	0.692917905112644	-0.0858335855863886	1
CD14	9.56831284510318e-31	0.8225365667325	2.33610358113194e-26	4.51972260455453e-22	0.56750287528664	1.10349027390199e-17
CD151	1.96553248233954e-05	0.211984314473994	0.479884755563198	0.0191836131135834	0.226639615972968	1
CD163	0.00283234920074144	0.33573499140834	1	0.0130712133853938	-0.190925759575688	1
CD164	2.91363477657857e-05	0.249748224797224	0.711363930701657	0.0777088451539373	0.141301051586765	1
CD180	0.0374244045116033	0.0908215140440252	1	.	.	.
CD1D	0.0421384326373363	-0.105118046317423	1	5.20320271550956e-06	-0.194692209030882	0.127036194299166
CD2AP	0.0290960899148703	0.201443559948446	1	0.0882249480841825	0.0946740049250843	1
CD2BP2	0.376604508439293	0.0210741593874554	1	0.152872587450949	0.0510269316914323	1
CD300A	0.0165675464519794	0.109052509834296	1	0.0753932090750773	0.023637632193606	1
CD300C	0.0526274344174748	0.0946830103241187	1	0.321658467479721	0.0607357803166901	1
CD300E	4.74233905400138e-06	0.34888108099428	0.115784208003444	0.0347217712257726	0.0616143793386161	1
CD300LB	0.679085956421805	-0.0109534232678217	1	0.0909097670538068	-0.108130368511737	1
CD300LF	0.00151232488760002	-0.197489537967854	1	0.000781462000400858	-0.110374016544157	1
CD302	0.00474120277654822	-0.145886062731729	1	1.12181043760929e-10	-0.340755523661159	2.73890018342308e-06
CD33	0.0648722436572925	-0.0652819324340254	1	0.251358485794318	-0.0725986463148377	1
CD36	5.22691847557507e-09	0.296562625795403	0.000127615214581165	0.000203759765993022	-0.0813528412853111	1
CD37	1.01221397573102e-10	-0.358783953165365	2.4713204217473e-06	9.60987955350275e-17	-0.332616359498459	2.3462520929877e-12
CD4	2.61018807090864e-08	-0.410636208905182	0.000637277417512344	1.79721776801702e-14	-0.342340876270195	4.38790718061355e-10
CD44	0.020167129494869	-0.10864780825853	1	0.0695348977174852	-0.10561351756341	1
CD46	0.00159858108283221	0.0111299788336026	1	0.230775264110726	0.0237048539318965	1
CD47	0.20846405052982	0.0357522202778753	1	0.0214649820918719	0.213263192957301	1
CD48	0.000112387588387533	-0.227733187206024	1	4.00795065386189e-11	-0.271353134335273	9.7854115214038e-07
CD52	3.18661139899888e-05	0.19820950615059	0.778011173065577	0.00355501834218137	-0.0810195614352991	1
CD53	4.29981623099865e-21	0.518163450299469	1.04980013279832e-16	5.76005900653163e-08	0.283396482749789	0.0014063184064447
CD55	3.31683299644881e-06	-0.130932062430465	0.0809804776082978	0.0570161811457557	-0.335527419026968	1
CD58	0.000547183024273216	0.089312882782671	1	0.315283651473416	0.0917570454474052	1
CD63	1.45768928772762e-10	0.37091132380095	3.55894839598698e-06	2.46826797888155e-19	0.571973637828548	6.02627627043931e-15
CD68	0.0665246904168598	-0.0753937966556748	1	7.01914239376671e-05	-0.127851635355159	1
CD69	0.0582684597346875	-0.236656519083406	1	0.00683029027157089	-0.105003581310817	1
CD74	1.06458777923928e-22	-0.629305554696334	2.59919106301271e-18	3.4366990758098e-51	-0.649385370797548	8.39070079358962e-47
CD81	0.0266576929501887	0.0204299856141369	1	0.385995376950328	0.0787888366566726	1
CD82	0.000147023625271044	0.190518136790801	1	0.000326273108273573	0.210829638416549	1
CD83	8.09512564996575e-05	-0.45748653315748	1	6.43583577467243e-15	-0.444655594850164	1.57130930438627e-10
CD84	0.213621000275558	-0.0809134382280702	1	0.384987174993042	0.0229810157271018	1
CD86	0.2429621043306	-0.0131231795175606	1	7.0826501645062e-05	-0.213920458844825	1
CD9	0.00258571894915877	0.164980031210143	1	7.38401457821269e-10	0.376434369821618	1.80280715927063e-05
CD93	0.0118453812359372	0.221877571680637	1	1.18826885155599e-11	-0.280305408485521	2.90115840107396e-07
CD99	0.0012947308236222	0.201618036670956	1	1.21434491939895e-24	0.562972071551028	2.96482312071253e-20
CDA	0.0967712175937352	-0.143258901284548	1	0.0338458388358537	0.0289128951901014	1
CDADC1	1.51564250797487e-05	0.132703044864014	0.370044118322065	.	.	.
CDC123	0.0174105991825035	0.0681156981136499	1	0.0252169153767944	0.136277963529429	1
CDC16	0.0177554651405071	0.0878955828390474	1	0.28140221488641	0.0785149723287202	1
CDC26	0.971209634685564	-0.00917778529338531	1	0.787301754570696	0.0308926917587929	1
CDC27	0.269538463254554	0.0677240799517024	1	.	.	.
CDC34	0.0318052135244188	0.0689578461595775	1	0.340436132178145	0.0410504596909531	1
CDC37	0.00480609374041973	0.122187721086561	1	0.605025602586043	-0.0664663375834983	1
CDC40	0.000191922369928793	-0.0290234259155331	1	0.555404752432379	0.0315760613205864	1
CDC42	0.000131108253060949	2.39821439294019e-05	1	0.00145441528398187	0.0895109999965071	1
CDC42BPB	0.0267421622686353	0.126454142778154	1	0.06427872986071	-0.0391698788915923	1
CDC42EP3	0.103561020563131	0.0968299815764728	1	0.694779520877176	-0.0241795066356694	1
CDC42SE1	9.5032717640055e-06	0.187633116116726	0.232022380118194	0.213296951660038	0.106397221224429	1
CDC42SE2	0.00140415624525141	-0.0750651773816361	1	0.24096333971788	0.0211213834878958	1
CDC5L	0.0144894380979571	-0.0987204827573862	1	0.978372925086681	0.0456989806849185	1
CDC73	0.00496751790016766	0.0639023231636592	1	0.213873568148935	0.0202157509786781	1
CDH23	0.309516259914755	0.00958681829722891	1	.	.	.
CDIPT	0.0218729962892101	-0.0273002860163063	1	0.774520169355564	0.0229881416557456	1
CDK10	0.000440571972785784	0.0901501863640419	1	.	.	.
CDK11A	0.0483998386138327	0.146421328810165	1	0.019323474060914	0.123784062480915	1
CDK11B	0.0175253583493311	-0.00136240265728582	1	0.0310184067122328	0.078918119826604	1
CDK12	0.199490701604018	-0.0153293085127413	1	0.12908237168253	-0.105548388728669	1
CDK13	0.144165488868743	-0.115799255540334	1	0.492913254345847	0.0297950301468515	1
CDK16	0.0235182725338317	0.0574010502322014	1	0.0726226162956682	-0.0706355855037837	1
CDK17	2.39454014398253e-05	0.158305122383282	0.584626976153334	.	.	.
CDK19	0.000101422980697979	0.112002661667162	1	0.650337358732648	0.0401743961474955	1
CDK2AP1	0.00959503431354738	-0.140280818558621	1	0.0248722591187747	0.107732835787939	1
CDK2AP2	0.0013701243214035	0.230817257499096	1	0.0148417350861962	0.108142686504067	1
CDK5	0.0235533007181582	0.0707724199334657	1	.	.	.
CDK5RAP2	0.0137567673573362	0.0492303220217707	1	.	.	.
CDK5RAP3	0.0109179411124252	0.0296212457510037	1	0.151746010835729	0.0359748441377288	1
CDK6	0.00826533016427478	0.10948066850581	1	.	.	.
CDK9	0.0473400116144639	-0.0463401548645617	1	0.875916774225489	0.00683334827307913	1
CDKAL1	7.7686495517475e-05	0.157833055298963	1	.	.	.
CDKN1A	2.68893748123454e-05	-0.341527526935725	0.656504086043412	1.82731396458997e-17	-0.287584125490751	4.46138704454642e-13
CDKN1B	0.113699127669095	0.0478653313515345	1	0.0378318652984085	-0.0809526994146396	1
CDKN1C	.	.	.	9.05680592710124e-05	0.381910219462094	1
CDKN2D	0.00928000620383631	-0.100212637794866	1	0.0422150072842752	0.181197338532085	1
CDS2	0.000792758049205869	0.11161848159707	1	0.0174069631170538	0.209061696773585	1
CDV3	1.08892004922022e-09	0.139601444792071	2.65859830017116e-05	0.081089669678568	-0.0844233669981738	1
CDYL	0.751754681224483	-0.0120553223298092	1	0.265882724441609	0.0371416232305213	1
CEACAM4	0.221861674238496	0.0866665763847962	1	.	.	.
CEBPA	0.697309721383749	-0.028240902992859	1	0.00283913025214932	-0.0284436198816977	1
CEBPB	2.87338554716633e-08	0.20441302187246	0.000701537081340661	1.94922284916274e-09	0.268497048182194	4.75902758623083e-05
CEBPD	2.87551857739883e-08	-0.357864848343011	0.000702057860671923	5.4835270890916e-05	-0.230265877334013	1
CEBPG	0.168295089158557	0.0244634649866275	1	0.514201788354361	-0.0141306775374881	1
CEBPZ	0.0364504022646226	0.0987149147740922	1	0.316422435349568	-0.011763379799658	1
CEBPZOS	0.27399066524044	0.0383284263048218	1	0.166024915954366	-0.0202366997296118	1
CECR1	0.00543726243616897	0.937954771679789	1	0.583563337185994	0.483411086847185	1
CELF1	0.0331319432794213	0.0860932293467438	1	0.0710731781407206	0.175254042919466	1
CELF2	0.106003547074288	-0.0629101754167265	1	0.000608926654286454	0.0994355412007206	1
CEMIP2	4.1913630635268e-06	-0.130493210829605	0.102332129196007	0.636847361069395	-0.0788714285370778	1
CENPB	0.328483966658075	-0.000409466549575466	1	0.177346663851223	0.0365653035817986	1
CENPC	0.0484660733859518	0.0984236699114103	1	0.240479500031656	0.0655547822710278	1
CENPX	0.0780821032663573	-0.0677192693350384	1	0.0159185815860413	-0.032924825583985	1
CEP135	0.0292556707226819	0.106650710720469	1	0.237688976417175	0.026316483295258	1
CEP164	0.429938999425723	0.020140568468569	1	0.445439103258425	0.0675700763824564	1
CEP170	0.0415105825407193	0.143732107796935	1	0.873912514383707	-0.0118437325218614	1
CEP192	0.225220364898219	0.0443120425741424	1	0.247831553842215	0.0106859318524956	1
CEP350	0.0119673241476597	0.170192147379857	1	0.274961366812107	-0.0759057126664096	1
CEP44	0.254616324842763	-0.0521867186432774	1	0.575757714175531	0.00863913650988224	1
CEP57	0.0792875336036187	-0.019236014346819	1	0.0109480110384437	-0.109725081934831	1
CEP63	0.328685763028987	-0.0102307952752698	1	0.00112265610499377	-0.0709138497564042	1
CEP85L	0.0126317078390403	-0.104814493506677	1	0.00252753354963759	-0.0749121217516637	1
CEP95	0.0319263596249836	0.0085952235792276	1	0.0341696811381277	0.0346685637063365	1
CEPT1	0.0459215045272309	0.0973541865137534	1	0.254012235036901	0.0758388412999233	1
CERK	0.000344947075617387	0.0988166993702018	1	0.159729285084878	0.0884472880475009	1
CERS2	0.0894345693319304	-0.00958093941180471	1	0.00036285572225576	0.208394504661992	1
CERS6	0.0128098038422662	0.113913988443985	1	0.727238966692163	-0.0472364294609117	1
CES1	0.00569664833360893	0.35531730899985	1	0.0446567892764442	-0.16480629931717	1
CFD	0.15971528354059	0.0842687633880146	1	0.0920772729836369	-0.0474770242355489	1
CFDP1	4.92245185882576e-07	0.181490991749773	0.0120181662133231	0.274846969519075	0.0855437135569062	1
CFL1	3.01563595469013e-13	0.226449801988033	7.36267518337594e-09	2.58801407734928e-09	0.218795217671944	6.31863636984827e-05
CFLAR	7.56765911281048e-13	0.45251545171007	1.84764397239268e-08	5.47981672536112e-07	0.242521719929821	0.0133789725349692
CFP	0.0008533479695688	-0.164198236479598	1	3.79499205077299e-05	-0.125921078858218	0.926547309196226
CGAS	0.247901137182539	0.0143032206312238	1	.	.	.
CGGBP1	0.000213733380183272	0.166479984167218	1	0.0241996179414286	0.194787234432186	1
CGRRF1	0.00228142478907072	0.0890451277750972	1	.	.	.
CH17-189H20.1	0.0234023372364014	0.288121953945587	1	.	.	.
CH17-373J23.1	0.0196506686322405	0.393361903662486	1	.	.	.
CHCHD1	0.025452651056023	0.145936180198032	1	0.000227146878135975	0.231381071175196	1
CHCHD10	0.000259867177911463	-0.277785158500571	1	9.7051448793995e-05	-0.230370706762064	1
CHCHD2	2.8796096327733e-05	-0.184477813505092	0.7030566918416	1.42836268215174e-08	0.101843845217054	0.000348734748847347
CHCHD3	0.163665839092748	0.0020786733681869	1	0.123983750520067	0.00978032179638066	1
CHCHD5	0.000174821152259981	-0.248358824703721	1	0.00990904088268718	-0.16707402601282	1
CHCHD7	0.395062714781484	0.0396634935179714	1	0.333827271020653	0.0737631906653405	1
CHD1	0.00321467615300755	-0.0441228369783857	1	7.46057776870067e-06	-0.338488831294932	0.182150006222827
CHD1L	.	.	.	0.0968281668663551	-0.076443014469979	1
CHD2	0.0586752589003656	0.0045709173298818	1	0.00119360971469947	-0.129040624507371	1
CHD3	0.0124043663848502	0.0956106158064282	1	0.811086860376988	0.0113874156678843	1
CHD4	0.000965153510209835	-0.0658263617444188	1	0.587081213950436	-0.0344580038870681	1
CHD6	0.00375310836854884	0.0328973796152198	1	0.107690682774092	-0.0570256675117641	1
CHD8	5.66677005673068e-05	0.192898872964728	1	0.894498415097649	0.00235766474104371	1
CHD9	0.031717892645565	0.0633044852359034	1	0.485705248961291	-0.0622877474834178	1
CHFR	7.29052090650057e-06	0.177852620956341	0.177998067932211	0.00603602791681377	0.11213414702124	1
CHIC2	0.188047176124914	0.0738395459547076	1	0.688157975078842	-0.0138929753349193	1
CHID1	0.00967332980226323	0.0554152210705211	1	0.839601778550311	0.0166223249134792	1
CHKA	0.0262301385845611	-0.0901460727903256	1	0.000115369583903709	-0.075788092939555	1
CHML	0.155769229664873	0.100769552287093	1	0.0588659277114325	-0.0654407504022609	1
CHMP1A	0.066737845412816	0.0093058386156642	1	0.0353568282543979	0.103193433770904	1
CHMP1B	7.63331100934547e-10	-0.385851393728635	1.8636728829317e-05	0.00301105546624414	-0.328420322004005	1
CHMP2A	0.0156917050284283	-0.0151093873554673	1	0.0192118698237355	0.102010590216467	1
CHMP2B	0.0483871642623038	0.00575730810473951	1	0.442250074388387	-0.0781154881125838	1
CHMP3	0.029827636240162	-0.04130844254885	1	0.166959259196955	0.0463673184340782	1
CHMP4A	0.0666514473738435	-0.0832868924242025	1	0.000727221391388404	-0.133324419527551	1
CHMP4B	0.000220715452939498	0.215032765366881	1	0.0158737356344676	0.0957148880110757	1
CHMP5	0.00383285336296735	0.326214828773387	1	0.372625863767059	0.0696087354371037	1
CHMP6	.	.	.	0.737364142983858	-0.00227847057283972	1
CHN2	2.22301902994762e-06	0.170119530073456	0.0542750096161713	0.333595468056998	0.116356324889836	1
CHORDC1	1.3142977946824e-07	0.2284423677588	0.00320885806571709	0.653187512461722	0.00401177714257289	1
CHP1	0.173180022813272	-0.0189668035735306	1	0.974292859369285	0.0358901175419295	1
CHPF2	0.0272441882543906	0.0955022536318256	1	0.487114909004626	-0.0168887255276768	1
CHPT1	0.00308103870035894	0.158326429782393	1	0.264305384436947	0.0447001152772226	1
CHRAC1	1.60381863337652e-05	-0.298534767993644	0.391572319338877	0.0145402003538626	-0.07853073927603	1
CHST11	0.0309908621787287	0.0534308747905772	1	0.40309996560221	-0.0560991639120121	1
CHST15	7.35357413896548e-05	0.254675322236461	1	0.0806937153466317	0.123926406705924	1
CHSY1	0.000612552560929028	0.0818061254124174	1	0.0010417413071016	-0.114391758432827	1
CHTF8	0.0566171561410024	0.0601904970469631	1	0.115137219997241	0.0893924581168636	1
CHTOP	0.000201910887877237	0.223477417687802	1	0.546160337932695	0.062023462505696	1
CHUK	0.424310506823035	0.0465516042628729	1	.	.	.
CHURC1	0.130203929017004	-0.126129181394173	1	0.104405135417221	0.0340217023999384	1
CIAO1	0.281719244687859	-0.00504086448794028	1	0.954645517656922	-0.0293582341394024	1
CIB1	0.155453048431963	0.0113196186521267	1	0.00147236433372092	0.0902478152023367	1
CIC	0.018569072530747	-0.00821191846652022	1	0.799695637217184	0.0638959640601063	1
CIDEB	0.004752483622598	0.0871888444125962	1	.	.	.
CIITA	0.0163832557070525	-0.197377625567358	1	0.0214696661688973	-0.143013756116353	1
CINP	0.847017823035732	-0.0071286918064089	1	0.00338075057080616	-0.118030173641118	1
CIR1	9.35860625663568e-05	-0.179436039212638	1	0.0360241949654996	-0.0604025355980322	1
CIRBP	1.0306612717583e-08	-0.422198451838255	0.000251635949499788	4.44536354175086e-06	-0.228768079322924	0.108533550871847
CISD1	0.000624229384218464	0.12510939312058	1	0.729544144398945	0.0716647295887133	1
CISD2	0.533317413969637	-0.0503073864806937	1	0.670956308660418	0.0529741551543925	1
CISD3	0.113888662474994	-0.071512054714752	1	0.00147492539054089	-0.121924944612364	1
CITED2	1.48468370613556e-05	-0.0976404928634877	0.362485526852997	0.000486834906396544	0.178021392376924	1
CITED4	4.72728029978536e-07	0.217100603126048	0.011541654851926	0.0115029344626887	0.163403361475757	1
CIZ1	0.215448661609708	0.0558160271850819	1	0.134092061138032	-0.0256368113769924	1
CKAP2	0.0102661056852346	0.0303767057413496	1	.	.	.
CKAP4	1.83184074674514e-09	0.304637010159185	4.47243918317827e-05	0.0879988977768006	0.0212402016360878	1
CKLF	0.00149115029888966	-0.216240334869615	1	0.00187458055847919	0.186523690892044	1
CLASP2	0.00146460802475959	0.115835516474963	1	0.870136647148948	0.00484663755821468	1
CLASRP	0.518875325610811	0.0092355356162373	1	0.624441334146562	-0.0358046019168829	1
CLCN3	0.118993608291407	0.0873390878961068	1	0.831254872415544	-0.00660425853560787	1
CLCN5	0.063820522790655	-0.0265433717820484	1	.	.	.
CLCN7	0.2458821224771	-0.0480411928832571	1	0.0349708670708232	0.0906614835745935	1
CLDND1	0.0139813216028705	0.152559222939549	1	0.0354890795572819	0.131778551893264	1
CLEC11A	.	.	.	0.00972571374622488	-0.0589784837348758	1
CLEC12A	6.10569465403851e-05	0.0390677099942816	1	0.0990288882312048	0.147060808757896	1
CLEC2B	0.0746577617547902	-0.0484680206636321	1	0.0257241999832086	-0.0328332400133605	1
CLEC4A	9.94465012093971e-08	-0.305367139401745	0.00242798632702743	0.0257260192043001	-0.196704379990741	1
CLEC4D	0.399408624138973	0.0499747716952616	1	6.04015938016189e-06	-0.131324124939427	0.147470491266652
CLEC4E	0.239046769788376	-0.145959143307209	1	0.105235796641127	-0.338557808245093	1
CLEC7A	0.00178540168284316	-0.269683303170419	1	2.76892309816074e-09	-0.330257648853794	6.76032574415944e-05
CLIC1	0.00648306579323878	0.0421105367809744	1	0.167043654374781	-0.0611647826030719	1
CLIC4	0.15427461815565	0.0887853649846994	1	0.619220210525941	0.0582710939731655	1
CLINT1	0.000255377030062591	0.178960552652126	1	0.0126728150254845	-0.0289999633697032	1
CLIP1	0.000882121257550739	0.13262873010363	1	0.0255358891154058	0.104010968095503	1
CLIP4	0.000714989392232354	0.149851913416235	1	0.00380994023480119	0.10659749041061	1
CLK1	5.75869675033897e-05	0.0144134064430066	1	0.10817378023301	-0.118955047572066	1
CLK3	0.00670956344264719	0.0428808903341437	1	0.550739208574776	0.103008462291336	1
CLK4	0.0700842670576693	-0.010560464440148	1	.	.	.
CLMN	0.00186315520609609	0.0690710665745112	1	0.623554140036478	0.0551825536660224	1
CLN3	4.55004731512341e-08	0.180471737005452	0.00111089405198738	.	.	.
CLN8	0.00695984287216684	0.0227984437976311	1	0.726740142792164	0.076197409259085	1
CLNS1A	0.92373376737238	-0.0225232424559936	1	0.179077082296192	-0.0716043511019	1
CLPB	0.769758338968967	0.00540349575289767	1	0.497642372478539	-0.0714407622517472	1
CLPP	0.0250211208253375	-0.102518946593579	1	0.923756580382317	-0.00907806208696471	1
CLPTM1	0.0130871137269824	-0.0356710330989611	1	0.776382314112629	0.005679005961156	1
CLPTM1L	0.108426500017989	0.110545719100277	1	0.881507446191469	0.0143183506927222	1
CLPX	0.226405992036196	0.0660600649729485	1	0.247881886601491	-0.0401141315810649	1
CLSTN1	0.555314636127732	-0.00740563597774907	1	0.658864293095027	0.0280772901082956	1
CLTA	0.00288379716492131	-0.0112640667028854	1	0.067624013834967	-0.00326084088584611	1
CLTB	0.00511288029891272	-0.0456202257102647	1	0.0679976084161562	0.105504027239666	1
CLTC	0.000253965116827278	0.155778587383237	1	0.00010149541283731	0.221721207411625	1
CLU	6.37258130754478e-27	0.873130790263555	1.55586572623706e-22	7.79907556281269e-62	1.09191525353048	1.90414429866072e-57
CMAS	0.663351176233353	0.0290694776477289	1	0.0885542564470396	0.0644743377366598	1
CMC1	0.242901368099491	0.0985146704250701	1	0.449833562788034	0.0245704567921874	1
CMC2	0.31211870565261	-0.00421805050429447	1	0.904455354713741	0.0192235612890537	1
CMIP	4.46253296384165e-06	0.177533884585908	0.108952742312194	0.224984180173015	-0.00486244694804983	1
CMPK1	0.409863392607825	0.0569327115372861	1	0.204190297874841	-0.0491419171974417	1
CMPK2	0.000105992127011101	0.631450464482688	1	.	.	.
CMTM3	1.63617150119605e-05	-0.312829522744088	0.399471272017015	0.000959872224900332	-0.166522638156923	1
CMTM5	0.0162098253808552	0.163934427141297	1	1.03778984958135e-15	0.541386410087466	2.53376391775286e-11
CMTM6	0.152712846777438	-0.0192735480703643	1	0.0313497946345575	0.169148321979456	1
CMTM7	0.218296062546615	-0.0686946634792297	1	0.340081320951888	-0.0429865482252074	1
CNBP	0.0305474070215136	-0.0358352310716099	1	5.89952505854883e-09	-0.175859862706753	0.00014403690430447
CNDP2	4.70904963512375e-05	0.182785519956132	1	0.637582534126325	0.0751294870521741	1
CNIH1	0.000489232214792038	0.0869648912031162	1	0.149281912374111	-0.00834743582986897	1
CNIH4	0.485175765259604	-0.00291842985987434	1	0.657695781700374	0.124945067276371	1
CNN2	9.14982505000516e-05	-0.225499963981424	1	0.0525986325271034	-0.0341585655835901	1
CNOT1	0.000475807763986129	0.0972978583699298	1	0.640729865319261	-0.0309255193286384	1
CNOT10	0.611255405326054	0.047940579073541	1	.	.	.
CNOT11	0.0536918852387907	0.0375821643521178	1	0.427743023153838	0.00430775174772852	1
CNOT2	0.00117953596544714	-0.0365301941090598	1	0.236351238942205	-0.042698847485513	1
CNOT3	0.0029396214657078	0.0536256829010323	1	0.25046565430496	0.0412282008555446	1
CNOT4	5.72606356197891e-05	0.135048295851203	1	0.0385152681614062	0.0812445661708401	1
CNOT6	0.655749937051734	0.0366525603210185	1	.	.	.
CNOT6L	0.107072239461819	0.0220931257958322	1	0.00726467425506099	-0.067453667334514	1
CNOT7	0.0322227665781893	-0.0442740078727765	1	0.34391116992936	-0.0931085809373027	1
CNOT8	0.00875808785091521	-0.0791209084869046	1	0.0814596430802836	0.0980222912215133	1
CNP	0.000434949294227281	0.197482557639418	1	.	.	.
CNPPD1	0.0939116492586416	-0.117742234456403	1	0.0623847016114617	0.105072168480304	1
CNPY2	0.043938754088812	0.0436120457236017	1	0.19621065511911	0.0802519552277963	1
CNPY3	0.00703263116865999	0.0293995149054469	1	0.000153011021560886	-0.0418164951282869	1
CNST	0.00428563145462239	0.0197741889216536	1	0.353970369226884	0.0587202483886863	1
CNTLN	0.0598496738531479	-0.0100513788038289	1	0.737688477365034	-0.0433884305723669	1
CNTRL	2.39987723811625e-07	0.35571437675744	0.00585930027686083	0.115868943868559	-0.0913253565410446	1
COA1	0.228956864796884	0.027873060316852	1	0.003124452706797	-0.101035725242739	1
COA3	0.00020304925744948	0.197710263633465	1	0.163497471291941	0.0658877950700823	1
COA4	0.0293100356071253	0.0602466079487159	1	0.102195798670509	0.0453832661295729	1
COA5	0.00542006727431311	0.0283619422651396	1	0.17633730848163	0.0518533522449161	1
COA6	0.0990517474077464	-0.0152061297701476	1	0.0770497185940408	0.174762574479636	1
COASY	0.486547648435951	0.0103317436142462	1	0.472741163529801	0.0772428487576104	1
COG2	0.0947420363978258	-0.0615845713804738	1	.	.	.
COG3	0.311478081908142	0.0297844192357081	1	0.043001930019787	-0.010715480622601	1
COG5	0.078988322010195	0.0837506418155413	1	.	.	.
COIL	0.102592458991416	0.0503456288012189	1	.	.	.
COL4A3BP	0.800396608821753	-0.0560745954628399	1	0.884962377528365	-0.04150330507523	1
COLGALT1	0.000496283080012219	0.229804801498621	1	0.0116344480703059	-0.0837078287240609	1
COMMD1	0.207416867727153	0.0572614012168068	1	0.0976713349849011	0.073634769020159	1
COMMD10	0.650000836271699	0.0365505772813282	1	0.0849615228267483	0.0244638265683638	1
COMMD2	0.208194569814317	-0.0933875814384911	1	0.743137800328081	-0.00606400253198763	1
COMMD3	0.0975104586810166	-0.070525783016022	1	0.605876934095394	-0.0357775787556304	1
COMMD4	0.256519352783283	-0.00559359185294911	1	0.636759550978307	-0.03764668932123	1
COMMD5	0.0563557831927055	0.104519972005376	1	0.59520111573954	0.0456351869223492	1
COMMD6	1.74914871075974e-11	-0.352249054197705	4.2705465773199e-07	9.00582296516096e-07	-0.145965350830185	0.0219877167694405
COMMD7	0.0250400452514153	-0.047901538052051	1	0.0185931851611685	0.157764844289114	1
COMMD8	0.0088485339698168	-0.0637807836949871	1	0.624725390250459	0.0239757051201843	1
COMMD9	0.00801642977945706	0.0232027786424336	1	0.0200009226702514	-0.116364427914267	1
COMT	0.00923486994237699	0.174324879964325	1	0.028275620381293	0.0764268630503468	1
COMTD1	0.100033600401125	-0.0177369854519681	1	0.456183388635562	0.0638623114474942	1
COP1	0.000268652482327071	-0.0485135650011411	1	0.450882271846287	-0.0639749420836306	1
COPA	0.00338090932565684	0.179556516246616	1	0.471172888170732	0.0364271230359117	1
COPB1	0.00292701060491751	0.142305967896292	1	0.337287211447115	0.0455250620041712	1
COPB2	1.4580897172771e-08	0.309555071103873	0.000355992604473203	0.120548377367673	0.11680076075059	1
COPE	0.032064723833945	0.0270323200390017	1	0.0124768707741347	0.0314550071265611	1
COPG1	0.00361448118992167	0.069758594993825	1	0.208515063469802	0.0851924479790641	1
COPRS	0.141770527672615	-0.0258777829189767	1	0.576283758418574	-0.0690847503029244	1
COPS2	0.012835300451435	0.0257712884698774	1	0.176318722737063	-0.0934161391146665	1
COPS3	0.00677244128023373	-0.181869292703187	1	6.27772761321485e-05	-0.1435588495797	1
COPS4	0.0163725718158645	-0.0654384142614676	1	0.698100517428884	-0.0305648433028429	1
COPS5	0.0202866714419323	0.088464487893779	1	0.230878885041377	0.0550269812661079	1
COPS6	0.0408282732991481	-0.0155148251048094	1	0.40852366119824	-0.00388410654939086	1
COPS7A	0.573644712893076	0.0798474559890452	1	0.768361618812695	0.031793043453453	1
COPS8	0.307459835384133	0.00352603126273582	1	0.594422976004714	0.00196219159449795	1
COPS9	2.34573832916018e-19	-0.574600888963481	5.72712013064457e-15	0.0456796709362274	-0.0871924686111194	1
COPZ1	0.0163830667588138	0.111520828485468	1	0.229179941759463	-0.0216534374110778	1
COQ10B	0.0453880773713646	-0.0544537400279668	1	0.290929115568776	-0.0163915602170734	1
COQ2	0.103266636052619	-0.0778516479722925	1	0.680693839360841	-0.0175508731553123	1
COQ4	0.251345012497702	-0.0728810211433219	1	0.647960909304156	-0.00489505411974714	1
COQ5	0.00277167665529746	0.105721674649269	1	.	.	.
COQ7	5.14955002539167e-05	-0.277757282419899	1	0.865274760347449	0.0752207568541768	1
CORO1A	0.000403283321320952	0.128125412416335	1	0.000889245307836567	0.0565548185455289	1
CORO1B	0.0632008695920977	-0.0279277367764128	1	0.101022248192841	0.0168969385058849	1
CORO1C	2.65188082096732e-07	0.253381963234836	0.00647456702439172	1.01382412482465e-06	0.225248271073572	0.0247525160075938
CORO7	0.0113718736425993	-0.0894687837520135	1	0.812104947390559	0.055904188433765	1
COTL1	9.70484887251251e-22	-0.279541349400168	2.36943885222393e-17	4.70360465979337e-06	-0.104837120488178	0.114838507768855
COX14	0.00031313042357114	-0.137991629913828	1	0.117264103290058	-0.0211810051667959	1
COX16	0.0501992401113068	-0.0583542688907879	1	0.0270091002458131	0.0467971999212823	1
COX17	0.0422872356375745	-0.0325597676971051	1	1.3943774273382e-09	0.358195690212332	3.40437248884621e-05
COX19	0.00573381627271877	-0.154837729019262	1	0.368941585122325	0.0339422335268926	1
COX20	0.0124880820766413	0.0959150008462316	1	0.114923606934992	0.0621732699300317	1
COX4I1	2.06562200867078e-14	-0.301999356188077	5.0432161341697e-10	1.24062172896059e-15	-0.24414423158548	3.02897795125728e-11
COX5A	5.90693185157819e-06	-0.189170690616414	0.144217741156281	0.00157217993524125	-0.0846835961720764	1
COX5B	6.69276735785696e-05	0.114119727524831	1	0.0203827361528237	0.124113706598953	1
COX6A1	2.31460981711863e-05	0.164095844466488	0.565111986849513	0.000573448383022759	0.179826545441062	1
COX6B1	1.9489888052565e-05	-0.0976570542414366	0.475845616803374	0.0151550770843324	-0.0553006833850076	1
COX6C	0.036297519171688	0.0862194346160203	1	0.000124640302865425	0.130105421931866	1
COX7A2	0.000273831211467568	-0.0655503943306528	1	0.0703180246175215	0.088380922945813	1
COX7A2L	7.91611385860359e-09	-0.27894632099108	0.000193271919857807	0.0309981932006992	-0.196815017425094	1
COX7B	1.80696226224975e-05	0.149829031528203	0.441169836328275	0.0599359519364597	0.0593428071652502	1
COX7C	0.000154225216802891	-0.0657746071892218	1	0.341574895031072	-0.0113728395295762	1
COX8A	0.0199273364613241	-0.00379237089496964	1	0.0125961606052628	0.0655451038718149	1
CPD	2.77339399220258e-07	0.186614129857272	0.00677124143196259	0.202660236789934	-0.0256919341521207	1
CPEB2	0.31167473229765	-0.0907730561725191	1	0.449962676083892	-0.0232710803668211	1
CPEB4	0.408624234264892	-0.000846920630916848	1	0.761913695428242	0.0241691382988533	1
CPED1	.	.	.	0.0533815910177952	-0.0528739243057234	1
CPNE1	0.0140733933342822	-0.0184113733527694	1	0.169850101471942	0.0855800714497402	1
CPNE2	0.971760529073193	0.029168633818618	1	0.977061756535385	0.0410070476712784	1
CPNE3	0.0450822025221908	-0.106067458039146	1	0.467346217565396	0.0261206314027905	1
CPNE8	0.0162022229095036	0.0596795433980244	1	0.288927749856349	0.0465427762070328	1
CPPED1	5.26311669176462e-05	0.198291933889898	1	0.00707080263275917	0.100458451470003	1
CPQ	0.864480703547238	-0.0274589771499993	1	0.213060472747643	-0.00889185488999866	1
CPSF1	0.125998583994782	0.0636169217509553	1	.	.	.
CPSF2	7.42679613271784e-06	0.212500959880137	0.181325227580306	0.268458480124202	0.0594415483089978	1
CPSF3	0.0562740939796364	0.01449347184516	1	0.368645480069681	0.0521051040350908	1
CPSF6	4.91293649773703e-05	0.120331973409202	1	0.107619776220946	-0.0451424086509824	1
CPSF7	0.0219656616527366	-0.0101341221392591	1	0.524154587483222	0.0188509515339154	1
CPT1A	0.0774272986790714	0.0446120617175105	1	0.304021201406584	-0.0609036785951151	1
CPVL	5.98507695743917e-05	-0.191666047252123	1	0.00368199408102164	-0.0343463165097453	1
CR1	0.0937942238028525	-0.00655973582459124	1	0.000560143706767309	0.0648142137753953	1
CRBN	0.0839975276422931	-0.0372879574698702	1	0.00159676068457286	0.0045831581081236	1
CRCP	0.0285549691679733	-0.0921808022750015	1	0.577729847524876	-0.0579679491771331	1
CREB1	0.127510189186341	0.0544431643087168	1	0.288965670635726	0.0570445796076923	1
CREB3	0.171829440028236	0.0767585455104415	1	.	.	.
CREB3L2	0.0973322029920395	-0.12772063867244	1	0.0718368568704978	0.0622490720189328	1
CREB5	3.73340446177538e-05	0.130026829946994	0.911510699342458	0.000293676147004815	0.172945981315702	1
CREBBP	2.60446350739024e-05	0.210796427571078	0.635879765329326	0.0129674956902812	0.127138173615366	1
CREBL2	.	.	.	0.0169846478110898	-0.0362112280448426	1
CREBRF	0.00658161514823077	-0.274663659409014	1	0.235625663411071	0.0237443811457096	1
CREBZF	0.0619874670403487	-0.0105963491206994	1	0.250396522506109	0.0731775865221798	1
CREG1	1.90528421620421e-08	0.326938573418804	0.000465175141386259	0.0252342839258211	0.143724205880754	1
CRELD2	0.550950599944906	0.0243052170481044	1	.	.	.
CREM	0.0572469025978485	0.0237962840036925	1	0.199724636714907	-0.0639204875906919	1
CRIP1	0.514237731999138	0.115976694127191	1	1.43234230635503e-34	0.904381176815863	3.4970637409658e-30
CRIPT	0.118925069505393	-0.07796755663806	1	0.95046591313402	0.000229947175169276	1
CRISPLD2	3.08095482790932e-12	0.379005118409351	7.5221512123406e-08	0.00121999758118884	0.179103856924971	1
CRK	0.0154333514808239	0.0115356365546661	1	0.0247744649972975	0.13978458742063	1
CRLF3	0.0169703843229945	0.13187616805365	1	0.856920685530217	0.0116798253273709	1
CRLS1	0.0257630963427813	0.104317194141697	1	0.423490572723081	0.0244977352093483	1
CRNKL1	0.0298547937137701	0.149123036630988	1	.	.	.
CRTAP	0.00316906561465898	-0.231378394415835	1	3.37373884163486e-10	-0.307048801808917	8.23698338185151e-06
CRTC2	0.0126958493624515	0.113556251244269	1	0.167606760528795	-0.0190253444938134	1
CRTC3	0.159324971014355	-0.0510608113069909	1	0.85004001805661	0.0156867910684347	1
CRYBG1	0.00282998910131574	-0.0822265830416492	1	0.165679924344648	-0.023922329714555	1
CRYBG3	0.00295084689124431	0.171682870982189	1	0.367373436689408	-0.0351327453409884	1
CRYL1	0.256630624969583	-0.0781572799492388	1	0.190193580175345	2.70494520818731e-05	1
CRYZL1	0.00893158339855534	0.0216614268558932	1	0.011461548095702	-0.0554159496634781	1
CS	0.181843298820515	0.0676774641544842	1	0.0745715309149209	-0.0529417558249365	1
CSAD	0.19310248315254	0.0709586199744246	1	0.143952082899926	-0.0490634028813286	1
CSDE1	5.06972392007565e-05	-0.126666250524784	1	2.09321338540031e-08	-0.253453852098777	0.000511058048045486
CSF1R	0.396998609964539	-0.0916807519343666	1	0.182792206372545	0.111310876740251	1
CSF2RA	0.000539724263143446	0.212747053531671	1	0.445032254979054	0.00710287175634938	1
CSF2RB	0.00477748978069965	-0.193067443040827	1	0.610224572083982	-0.00123229686257254	1
CSF3R	7.68912848693603e-12	-0.496530722497659	1.87730072008543e-07	4.53788450661253e-29	-0.500458141591676	1.10792450228945e-24
CSGALNACT2	0.0341085884817403	0.145837545202228	1	0.152770310848999	-0.13065484202743	1
CSK	4.27303440291636e-09	0.308432351299703	0.000104326134947203	0.00131536356853357	0.204989616977801	1
CSNK1A1	0.0217593090188587	0.0763722712532038	1	0.0142098684343325	-0.145568543491714	1
CSNK1D	0.0066722626645498	-0.0185825178865328	1	0.00437112258845321	-0.191844627861356	1
CSNK1E	0.000412973380162072	0.166153424893934	1	0.0966493710676971	0.00602583787853617	1
CSNK1G1	0.348330712126541	-0.0520121068827894	1	0.141081568643532	-0.0604127493332975	1
CSNK1G2	0.0128857725779944	0.0566675335030791	1	0.0825989606700509	0.0714827666488099	1
CSNK1G3	0.0011219974737534	0.188302508036926	1	0.0395507239635208	0.0764775997139915	1
CSNK2A1	0.00542992204151177	0.0160484542339918	1	0.245107864609653	0.00906883952190718	1
CSNK2A2	0.0439636180315906	0.0016228132762498	1	0.855900893926078	-0.00599446060562481	1
CSNK2B	0.0170727675113884	-0.13833961635705	1	0.0535999886507845	-0.0132539697210561	1
CSPP1	0.0089661018482493	0.109833672250483	1	.	.	.
CSRNP1	7.91067391905168e-10	-0.477303118018221	1.93139103733647e-05	1.63403076272365e-06	-0.203521286419708	0.039894861071898
CSRP1	0.0048213922904817	0.0675405743028021	1	0.391317319792495	0.0842057709587914	1
CST3	4.77689033491114e-10	-0.214292570854949	1.16627777526856e-05	7.8165102165422e-07	-0.120011668799082	0.0190840096936878
CSTA	6.90401052380098e-12	-0.373540778601209	1.68561416938601e-07	0.00050417660591713	-0.192598616965473	1
CSTB	1.73956027306123e-07	-0.148275515267215	0.00424713640667899	1.64488717866277e-06	0.2079109596659	0.0401599204670515
CTB-61M7.2	0.0227035705761247	0.369594442540494	1	.	.	.
CTBP1	0.00470314197453119	0.0932599794080533	1	0.503665468957745	0.0497227471784717	1
CTBP2	0.000671707850208427	0.103622186293175	1	0.000500779199004976	0.228852962326201	1
CTBS	0.0526423244405551	-0.158340356520454	1	0.0171072441267934	-0.140475051030855	1
CTCF	0.0172861591432808	0.0743854060176967	1	0.125785075580283	0.083130917252333	1
CTD-3252C9.4	0.0126827477933248	0.455336857295708	1	.	.	.
CTDNEP1	0.000752833380747954	0.0995268736030843	1	0.263849293982397	-0.0529855110086881	1
CTDP1	0.0262232804247654	0.0482600959913272	1	.	.	.
CTDSP1	1.05312411574803e-06	0.158969065975124	0.0257120252859882	0.000137067129793716	-0.297035768186206	1
CTDSP2	0.248186536476077	0.0741342084824115	1	0.0723810232261971	0.037201606045689	1
CTDSPL2	0.988810448253709	-0.010787501936189	1	0.300483201185252	0.0578981268544567	1
CTNNA1	0.000793617158720185	0.147772505379519	1	0.000150727054009477	0.145591158974968	1
CTNNB1	0.000532594857100776	-0.147733239939537	1	0.125637380337513	-0.038571601658739	1
CTNNBIP1	0.613372154140215	0.0353756286311302	1	0.350306827166107	-0.0541468498113604	1
CTNNBL1	0.000146484398460196	0.187574297463397	1	0.464439469775245	0.0634724214964209	1
CTNND1	0.0193993607712232	0.0454705957730019	1	0.387968247274233	0.0511216733726741	1
CTR9	6.7168416319433e-05	0.0530445626421948	1	0.00247665852307647	0.128835165727686	1
CTSA	8.35790321162165e-07	0.24955210332612	0.0204058206911743	9.70439870243069e-08	0.279402569961154	0.00236932894319845
CTSB	8.87702387464187e-26	0.592515242613162	2.16732537899381e-21	1.78263901768681e-23	0.406469091411395	4.35231316168235e-19
CTSC	0.0800315876430197	0.0822529388608779	1	0.0868596349446209	0.0917775743135796	1
CTSD	1.45627319504355e-40	0.669475143881898	3.55549100569882e-36	1.26630479636571e-42	0.708055351530338	3.09168316032688e-38
CTSH	0.00951354866874894	-0.0888729868791487	1	5.88651505727101e-07	-0.216785747276087	0.0143719265123272
CTSL	0.0148433247569873	0.1799841452648	1	0.0175581280093443	0.12778780833924	1
CTSO	0.0143663789868341	-0.118918797686151	1	0.00178591398774802	-0.0954134459193771	1
CTSS	0.0314362312193034	-0.0448257415089577	1	1.07802858185319e-26	-0.392129292676693	2.63200678259457e-22
CTSZ	4.11612788060177e-06	0.196587222570318	0.100495262204892	0.0434148131099348	0.121106614693615	1
CUEDC2	0.487601723945235	0.00343611621311285	1	0.833453576787209	0.00516900476847681	1
CUL1	1.95772512980974e-07	0.433502113494591	0.00477978590443047	0.385168654659516	0.0444772654551781	1
CUL2	0.0133215448059431	0.131432207110511	1	0.144535948897522	-0.0253419334099221	1
CUL3	0.00388156692504219	0.133202356813041	1	0.000956757916882169	0.130948287271629	1
CUL4A	0.0267986810815014	0.0367425931189407	1	0.000381604196186178	0.200030774618678	1
CUL4B	0.010402641863035	0.0437341897130115	1	0.0813601754668511	-0.0591250159139775	1
CUL5	0.0274973396769663	0.0282933511458227	1	0.358174265274534	-0.0605104515096448	1
CUTA	9.36308759020129e-08	-0.353443604535539	0.00228599783514764	0.00208599092936313	-0.0130857447427266	1
CUTC	0.128454177510898	0.0487512000344758	1	.	.	.
CUX1	1.25646580249192e-05	0.0540045294357179	0.306766125678403	0.203232787848352	0.072902284778571	1
CWC15	0.00120541619406145	0.0704641131749071	1	0.0303244309269062	0.112145269360216	1
CWC22	0.592535366045383	0.00626558586114068	1	.	.	.
CWC25	0.00680254454997836	-0.113778388502084	1	0.00123210623848542	-0.0291914011063138	1
CWC27	0.261881209655477	0.00966380660092658	1	0.741642175554998	0.0447800660662621	1
CWF19L1	0.00155538984872639	0.110261618427178	1	.	.	.
CWF19L2	0.0156775540292836	0.0533055223121482	1	.	.	.
CX3CR1	0.0275324020491469	0.109904957710504	1	9.66927303633097e-07	0.19224737889966	0.0236075301182021
CXCL16	0.00635042951544586	-0.227208002079329	1	0.71458156687209	0.0281782873247776	1
CXCL2	0.0171960372114118	-0.0953189774860383	1	0.000995852093629529	0.237988348335499	1
CXCL8	3.53691288167251e-06	-0.547992611973168	0.0863537280060343	0.00129361230639757	0.287801353164564	1
CXCR4	0.00532401702050204	0.0369392738573284	1	0.000520076485719236	-0.191955431642371	1
CXorf21	0.0114134525055768	0.0425907268504965	1	0.783271827883454	-0.023967620560033	1
CXorf38	0.160709314608795	0.0308594487606541	1	0.000378654586271083	-0.148032659189835	1
CXXC1	0.00149280546769594	0.0445182371229229	1	0.00479294374379813	0.144738898407183	1
CXXC5	0.110926326939704	0.0979522437159555	1	0.0299685211309814	-0.00540249994202269	1
CYB561A3	0.046519673749792	-0.124437299735078	1	0.0136371348320789	-0.0930889014263345	1
CYB561D2	0.425402440991491	-0.00401809586947982	1	0.522416844824713	0.0405237133656275	1
CYB5A	0.000347010153458822	0.235550831543259	1	0.193860229521607	0.0841012387544774	1
CYB5B	0.0463159989903474	0.0463506983788457	1	0.0970327261107479	0.0728488182030013	1
CYB5R1	0.0524250485359018	-0.0714900960866639	1	0.224941327772865	-0.0485024455126092	1
CYB5R3	0.105724447071326	0.124951591644329	1	0.00462897655263691	0.179454078157087	1
CYB5R4	0.05608895294228	-0.0164073786962771	1	0.216451097143966	-0.0105634759872	1
CYBA	1.63424528920168e-06	0.124546978178021	0.0399000987358591	0.00240448061031245	0.160541584226499	1
CYBB	5.06205551580002e-09	0.253169178032366	0.000123590085418257	4.68527273260642e-09	-0.121010610823379	0.000114390933766586
CYBC1	0.00111417040097036	-0.0464181893281777	1	0.829898406259652	-0.041237899253047	1
CYBRD1	0.0324431868507102	-0.131571473385505	1	0.00029605953899579	-0.131847184979352	1
CYC1	0.179787957256894	-0.0662119995280628	1	0.146485411833762	-0.019730488443366	1
CYCS	0.00151043186266202	-0.0369755844662534	1	0.0765098810813788	-0.0206510135069835	1
CYFIP1	0.000958200262180267	0.104984220706265	1	0.00288621684037416	0.182930543416678	1
CYHR1	0.0243814960445555	0.0520980765911815	1	0.632587007484222	-0.0322407776850528	1
CYLD	0.0983954371894593	0.0727250465325973	1	0.00263382258205371	-0.0712857080528729	1
CYP1B1	0.014010806887775	-0.158682144868766	1	0.702707221648741	0.0216500354668272	1
CYP20A1	5.09785651706952e-06	0.15297227890372	0.124464166864252	0.547913839976414	0.0678685744585229	1
CYP27A1	0.00121974275035121	0.218784414950466	1	0.101369123636921	0.0375469253033208	1
CYSLTR1	0.30618520356531	-0.069695150820312	1	0.194402251877787	-0.0574621110671724	1
CYSTM1	0.34738943339662	0.0932171804864467	1	0.0173478397965074	0.141820411228616	1
CYTH1	2.45119209276823e-05	0.167044942228272	0.598458549449364	0.884835082425884	-0.00817524805148051	1
CYTH2	0.019718193199441	-0.00596223417467978	1	0.409459574635938	0.0471600454343383	1
CYTH4	0.00617349161341189	0.015676287003988	1	0.00256954958574596	0.0682928922937929	1
CYTIP	9.84530709810362e-08	0.199781459435908	0.002403731728002	0.14334483725991	-0.136587859425863	1
CYTOR	4.79641655618729e-08	-0.23021450152668	0.00117104510219313	0.0112601261007732	-0.254876683773726	1
DAAM1	0.410169964942753	-0.0350971380980627	1	0.0548079569739303	0.147557838511151	1
DAB2	0.415503684951702	0.0766944305628408	1	0.00388533595397869	0.0991662261617841	1
DAD1	0.0108241859677014	0.124634403756224	1	0.0237971689980082	0.213344856627597	1
DAGLB	0.0103857422971236	0.00973094061318733	1	0.132422277968138	-0.019051180755701	1
DAP	0.208006692093734	0.133547830849041	1	0.044867579637009	0.0665087491032453	1
DAP3	0.0152661938444514	-0.0242989799049166	1	0.0548359482590915	-0.124245264989734	1
DAPK1	0.111520039562223	-0.0238939680763666	1	0.697697547575269	0.0245837085807156	1
DAPP1	0.0847612101502972	0.0335895719780221	1	0.0578288144088543	-0.0434261772645714	1
DARS	0.242759639427317	-0.00407505577703926	1	0.147084497168798	-0.0528921613543046	1
DAXX	0.423549964977903	-0.0486786995258986	1	0.0146098015186686	0.0739688807041298	1
DAZAP1	0.0682770788224256	-0.0726988386872349	1	0.379534489214165	-0.0588587531350672	1
DAZAP2	4.46482372358435e-09	-0.0557557814364493	0.000109008671211312	0.000172754162624822	-0.0985693718541256	1
DBI	4.38720046264825e-11	0.260290863652911	1.07113499295557e-06	2.90819297348154e-17	0.44823944620078	7.10035314475518e-13
DBNL	2.27728245560945e-06	0.0422328840760919	0.0555998511537048	0.473792728842868	-0.0733303030103734	1
DCAF10	0.00823147187330511	0.00991805786725997	1	.	.	.
DCAF11	0.142367266710647	-0.0196922249043242	1	0.710223730504961	-0.0458983277960953	1
DCAF12	0.051700629678533	0.0691461574965253	1	0.000173617016249514	0.161985424210832	1
DCAF16	0.0204994809188143	0.0685405199506279	1	.	.	.
DCAF5	0.0273724548373133	0.0713573347355918	1	0.984262529927321	0.0445589975985994	1
DCAF6	0.368407711289903	0.0478186627253601	1	0.778804092899372	0.00898169167567131	1
DCAF7	0.000436171238247599	0.180970625782437	1	0.129984634108001	0.154207559129867	1
DCAF8	0.108592264011116	-0.0902177895022905	1	0.0051631339919312	-0.0715475950614574	1
DCK	0.741912382889835	0.0394356656453155	1	0.431099616928831	0.0380619605917832	1
DCLRE1C	0.14421409270792	-0.0121707968389829	1	.	.	.
DCP1A	0.118654666218819	-0.00951128828973397	1	0.992765779226325	0.00513922696755548	1
DCP2	0.0592622549132349	-0.0154003111816614	1	0.583237299053983	0.00334446029264501	1
DCPS	0.170975219882312	0.0288722989255202	1	.	.	.
DCTD	0.525965428758803	-0.00672011612965651	1	0.618813904779235	-0.0201951911338406	1
DCTN1	0.0030906982331723	0.125733001525901	1	0.0726666214742759	0.0277801078818072	1
DCTN2	0.000867688675184351	-0.0900137951454683	1	0.195533895492926	-0.0352532497489184	1
DCTN3	0.0430638446931996	-0.11242568788614	1	0.0251758351530123	-0.0774575017630863	1
DCTN4	0.00724418813176968	0.16240519103289	1	0.0108007230756107	-0.144951814196892	1
DCTN5	0.0858193049973322	-0.00425366146280354	1	0.151308225165866	0.07309673875176	1
DCTN6	0.0515083252007841	0.0793733298726195	1	0.284662328451888	-0.061185664770696	1
DCUN1D1	0.125429554948821	0.0737246285886337	1	0.914129323292063	0.0827373311173473	1
DCUN1D5	0.264491428658573	0.0463920531781194	1	.	.	.
DCXR	0.104947771737782	-0.0492071580056501	1	0.354983521831744	0.0279284352013767	1
DDA1	0.000120065974835991	0.229147827172833	1	0.0459702064033295	0.0766977505394932	1
DDAH2	0.0072283301006841	0.207296311103072	1	0.358214926737404	0.070861478119438	1
DDB1	0.00126706102821079	0.210246757023379	1	0.52064301993981	0.0271115185180598	1
DDHD1	0.0701758464718852	-0.164168978900894	1	0.23541202278837	-0.00938689219886346	1
DDI2	0.0941597107313674	0.050421788586874	1	0.323622306485329	0.00592514245086551	1
DDIT3	0.387587711853107	0.0776534179715631	1	0.49514648060981	0.0519386157731233	1
DDIT4	0.000331772074932827	0.10364186919653	1	0.0169988622271595	0.216419922153876	1
DDOST	0.0120913118527994	0.0557904706336932	1	0.385373961669264	-0.0449641340343785	1
DDRGK1	0.210992918883969	0.0548066898477185	1	0.111792560878251	0.0474353832923003	1
DDT	0.0130038178670147	-0.0185872313613358	1	0.0112735747561028	0.122274537628062	1
DDX1	0.0221214841692951	0.0506761811913624	1	.	.	.
DDX17	1.50236410228817e-08	0.344201778069174	0.000366802195573657	4.04368081582658e-05	0.298990287466757	0.987264671184059
DDX18	0.0157422038155781	0.195370569187495	1	0.0209179782829442	-0.0809296652590397	1
DDX19B	0.0689000981665154	-0.0568699239047323	1	0.0110478095955147	-0.0914658390845245	1
DDX21	0.00118183371811997	0.0990990069222659	1	0.00257044263463158	-0.15719707400162	1
DDX23	0.00301205525571348	0.155310402494321	1	0.424784419132681	-0.0277122938908118	1
DDX24	0.00558228726975353	0.0421024307572675	1	0.000512318418844664	-0.0495800312554091	1
DDX27	0.0585174324516231	-0.0169476624336017	1	0.155333439946486	0.00237829526098154	1
DDX39A	0.00830875429261805	-0.00414270894570856	1	0.432258404673737	0.0331030445688213	1
DDX39B	0.000269268376863269	-0.0183384433528825	1	0.693152869590192	-0.136959634529958	1
DDX3X	0.0206279228863864	-0.144249740223604	1	0.0189908042239237	-0.300228113031155	1
DDX3Y	0.274867072382279	-0.458139420652213	1	0.137410694084407	0.115424198897319	1
DDX41	0.180720050731085	-0.0323369177414559	1	0.771422919465696	0.0246765389557964	1
DDX42	0.000241268151654758	0.0405928506563665	1	0.182177279689579	-0.0360855361225544	1
DDX46	0.0645752698912149	-0.106544393267872	1	0.0626108859620387	-0.0702823143043394	1
DDX49	0.194062632375382	0.0137671473478517	1	0.0622440344113333	0.0526958403677036	1
DDX5	0.29793229327101	-0.0842593586648008	1	8.71689706404947e-05	-0.0925522372804304	1
DDX50	0.759560457756892	0.00797155509745076	1	0.719788873454109	0.0217315065773621	1
DDX52	0.0130573382314493	0.115374901752896	1	0.26374099879862	0.127579558250605	1
DDX54	0.0169854966958033	0.0470440150845124	1	0.0750015033363471	-0.102829510869486	1
DDX56	0.00466128541407675	-0.0179291687621924	1	0.0330536151576524	0.0820351407569555	1
DDX58	0.00994953061532326	0.506055958060247	1	.	.	.
DDX6	0.0142959570071977	0.207678094611577	1	0.0380088232552869	0.156344536589802	1
DDX60	0.0426868158069464	0.375579555017858	1	.	.	.
DDX60L	2.31392218037705e-06	0.535191026153172	0.0564944100339057	0.989708567889639	-0.00802597901646307	1
DECR1	0.294227143832007	0.123895520063258	1	0.170944482592981	-0.0316286431915614	1
DEDD	0.648875538883628	0.0241352807053543	1	.	.	.
DEDD2	0.866277022697525	-0.0201441821783975	1	0.0814152934991018	-0.0327256189568982	1
DEF6	0.0765152751263628	-0.105800865488299	1	0.164039250921151	-0.121240275140747	1
DEF8	0.042186829870067	-0.129842629847748	1	0.339971137525317	-0.0457684028024323	1
DEGS1	0.031156194776033	0.0583690380267475	1	0.635257124477056	0.0215614640826245	1
DEK	0.000989597282136786	0.150253195052205	1	0.0202090763352174	0.0932117242286206	1
DELE1	0.00481377823665223	-0.113935791555235	1	0.002086786585241	-0.15253606586192	1
DENND1A	0.0313387293555328	0.0956226527330037	1	0.00394204970334118	-0.197059272277071	1
DENND1B	0.0403511737369388	0.0931182486610262	1	0.204534488001062	0.0408590582077349	1
DENND1C	0.569934896840046	-0.0550627104539657	1	0.00697662495555822	-0.0473384912693149	1
DENND3	0.00566050070614211	0.0246400592037774	1	0.00665340221014865	0.0242430737733308	1
DENND4A	0.0415952780277964	-0.0557570267191852	1	0.335833233099843	-0.0239515941681389	1
DENND4B	0.0465532707363688	0.00793330791087266	1	0.0146304875180428	0.116659320851845	1
DENND4C	0.0898006504777232	-0.00422679323575642	1	.	.	.
DENND5A	0.0164727670489943	0.108437113344942	1	0.258782253272743	0.0347588789494157	1
DENND6A	0.0711493265499171	0.0259560341543836	1	0.833613601048567	-0.00154697855999641	1
DENND6B	2.88551470177492e-05	-0.289618527088298	0.704498414438348	0.00142544857457357	-0.128691210656536	1
DENR	0.528545718415976	0.0443555242443845	1	0.102309713340009	-0.0741525373684921	1
DERA	0.00348085022543466	-0.15624617282471	1	0.972602621493285	0.000281472627225277	1
DERL1	0.0027427723622562	0.0812318736214986	1	0.553652900172591	0.0439801682733073	1
DERL2	0.00808811764041484	-0.0951140168816602	1	0.00709196661200288	0.0952672417361985	1
DESI1	0.0651087722342293	0.0948903031353436	1	0.096351337019106	0.075044594710747	1
DESI2	0.233994199185394	-0.0655490837696581	1	.	.	.
DFFA	0.680076169929489	0.00195179699964015	1	0.121963038127926	0.0205436781452131	1
DGAT1	0.69196049359114	-0.0506741392326193	1	0.0868695133349339	0.024895766496649	1
DGCR2	0.0124481403616951	0.0670436672938368	1	0.650015749779365	-0.00558237583967658	1
DGCR6L	0.00982050061517833	-0.149928105831644	1	0.0642294826353473	-0.0537179392196753	1
DGKA	0.000856945750619978	0.138001860687097	1	0.508387684377143	0.0282156102198671	1
DGKD	0.000172020478761145	0.191643568753394	1	0.0222099076068767	0.134059311603343	1
DGKH	0.00664822534107255	0.113438075935688	1	.	.	.
DGKZ	0.000593920992217894	0.0985413182068422	1	0.165664667117674	0.0944356249385623	1
DGLUCY	0.00608911818943854	-0.148253636200069	1	0.126214586173675	-0.100665744176966	1
DGUOK	0.156722773831458	0.0479528933687697	1	0.0214370325784474	0.122197710436588	1
DHPS	0.020527607996836	0.019382149749596	1	0.711000843299125	0.0225299760174899	1
DHRS4	0.00524174390898613	-0.187495575925465	1	0.696902759577717	0.0646934916449189	1
DHRS4L2	0.688892517229757	-0.0404890690492032	1	0.70898333531553	-0.0238085712810149	1
DHRS7	0.00964672410568346	-0.0418721767390513	1	0.104903398308378	0.118564883394066	1
DHRSX	0.0217763472045086	0.0365826311134525	1	.	.	.
DHX15	0.0138523407969639	0.0714430506882457	1	0.280703742279754	-0.0771973155863582	1
DHX16	0.0181071257953582	0.0752472768247295	1	.	.	.
DHX29	0.00226854956024595	0.154417035476663	1	0.874623533708668	0.0234726183452625	1
DHX30	0.0658913809667502	-0.0520615355652284	1	0.046630644174331	0.0677844216748495	1
DHX34	0.0421264239672271	0.0830243798896015	1	.	.	.
DHX36	0.00607627232712349	0.0387407570247223	1	0.00248874447866378	-0.104622160180328	1
DHX38	2.64153303355455e-05	0.186972063675268	0.644930290142342	0.776774634640325	-0.00916499631201478	1
DHX40	0.0287260905415648	0.0400605469233742	1	0.031662372332875	-0.0358576201998708	1
DHX57	0.0696258695102081	-0.00750942331191456	1	0.0503959690342137	0.102015068922636	1
DHX8	6.62575801339279e-05	0.0998591828714423	1	0.630955640676108	-0.00795333188556618	1
DHX9	0.318799737914792	0.0313830018751152	1	0.439253564428758	0.0433017207500148	1
DIAPH1	7.52469100110463e-07	0.357122391381463	0.018371533079197	0.000140693005107284	0.213797921311327	1
DIAPH2	1.21451871797927e-06	0.261931385188201	0.0296524744994638	0.105845616471394	0.0115007204992434	1
DICER1	0.000151464088225822	0.254381825421543	1	0.436555351485715	0.0256882300873233	1
DIDO1	0.04052504488085	-0.0217013739487887	1	0.300611024642262	0.00887997467898688	1
DIP2A	0.310612301103432	0.0355812162919973	1	0.0890094890422589	0.0784932099721604	1
DIP2B	0.000449308666952809	0.0734710895673424	1	0.431142492442863	0.0543442929469792	1
DIRC2	0.00703537900208335	0.0741976976255433	1	.	.	.
DIS3	0.13900025564107	0.0219283017024673	1	0.362785503567725	-0.0788167226305484	1
DKC1	0.172500741790339	-0.0226688888842892	1	0.143793613046557	0.00055493404198903	1
DLD	0.433258289987016	0.0171044673616014	1	0.263465990258329	-0.105190314786464	1
DLEU2	0.0120866624718499	0.0473327557242509	1	0.855837484084702	0.0264776884539717	1
DLG1	0.343713888132127	0.0276367793974759	1	0.496451718032937	-0.0229034571220454	1
DLGAP4	0.00520896443036833	-0.00796584046663984	1	0.0452318201761767	-0.00844391376972148	1
DLST	0.739548695106808	0.00622716435114051	1	0.482055273734011	-0.0430776500077343	1
DMAC1	1.80719667023357e-07	-0.212380691436923	0.00441227067037526	0.000111115584999701	-0.113007856589157	1
DMAP1	0.393190106660205	0.0389438075411352	1	0.409268169175841	-0.0262096841392668	1
DMTF1	0.000964666673959907	0.179521737165245	1	0.405114982058669	0.0316345430983824	1
DMXL1	0.0693529719056076	0.107073260134372	1	0.0835702539748951	-0.039066392219046	1
DMXL2	1.97734144131807e-07	0.222023217176067	0.00482767912897807	0.332528654291464	0.0143907943809543	1
DNAJA1	7.798762303991e-09	0.333662537677817	0.00019040678165194	0.0727340811024211	0.102871616719207	1
DNAJA2	0.00179117721433061	0.0668046696329859	1	0.572837095949062	0.0549147562329405	1
DNAJB1	0.0542551639606096	-0.121466570139842	1	0.284616874614711	-0.116203031105829	1
DNAJB11	0.0221027251744277	0.141084235014965	1	0.931475690424042	-0.0208146170086859	1
DNAJB12	0.169271982425878	-0.0642892127643069	1	0.169740064197555	-0.0913285606098164	1
DNAJB14	0.00773888638161206	-0.0715367254620084	1	0.769346534041735	-0.0222903136083925	1
DNAJB2	0.167728759831757	-0.153094519349368	1	0.132842151162925	-0.040174819702572	1
DNAJB6	0.0774435104242355	-0.0826958232536226	1	0.0134125084688401	0.183603003142269	1
DNAJB9	.	.	.	0.380032933448762	-0.0390388059062481	1
DNAJC1	0.014349037793935	-0.0399218419446211	1	0.197189404755083	-0.0173740445148408	1
DNAJC10	0.192419398272084	-0.0329425121274947	1	0.202815099284297	-0.0515912497365132	1
DNAJC13	0.00710661123788899	0.237583862331619	1	0.485776997739234	-0.025597061228003	1
DNAJC15	0.0214233203421757	0.0036606113415576	1	0.0111052341029432	0.110470940774735	1
DNAJC16	0.0302253640849019	0.0186497982620779	1	.	.	.
DNAJC19	0.0153372052277742	-0.0911300409061691	1	0.106017680948747	0.0446286945175091	1
DNAJC2	0.0392765227479306	-0.00727486023693336	1	0.00144312254462039	-0.0414922280380461	1
DNAJC21	0.0240439435196274	-0.0893445392717102	1	0.171218228555966	0.0462797313969733	1
DNAJC25	0.0127565089844127	0.014335573699045	1	.	.	.
DNAJC3	0.00310515604530471	0.171209264532224	1	0.314207332316299	-0.055817684818761	1
DNAJC4	0.000927839954132774	-0.180613662496627	1	0.00100100142254742	-0.112391447751074	1
DNAJC5	0.0344270442666432	0.10909278243098	1	0.557494704861637	0.0433301399235196	1
DNAJC7	0.000158091954701989	0.0848052649030109	1	0.0399418594509219	0.0666189847717411	1
DNAJC8	0.059455498606504	0.136634122827841	1	0.00049729298219303	0.182459937956973	1
DNASE1L1	0.038320151130446	0.130646298485684	1	0.059595442197878	0.0595057933147103	1
DNASE2	0.197303403134345	0.0387905601580238	1	0.04553464365301	-0.0460170177920477	1
DNM1L	0.00687511276218813	-0.00574225920757732	1	0.850112941838174	-0.0130920266532744	1
DNM2	0.0022178706372898	0.0695133200479898	1	0.295341838932866	0.0119309806448489	1
DNMBP	0.00430332419618421	0.0199366710316788	1	.	.	.
DNMT1	0.0257491335546087	0.139347330718238	1	0.548885477535689	-0.00710876286035078	1
DNPEP	0.00145293510393565	-0.0473749391714293	1	0.0290318760563036	-0.046259881832041	1
DNPH1	0.410275892104927	-0.0263590278686582	1	0.0182389672021082	-0.0760873522865029	1
DNTTIP1	0.0153621216830749	0.0252287405164288	1	0.242221370888218	-0.00175519873459462	1
DNTTIP2	0.00442219965587187	-0.143180587680986	1	0.242027771252096	-0.00653052745714811	1
DOCK10	0.00137506057227997	0.16131742620252	1	0.664654783123719	0.0358341717211017	1
DOCK11	0.0262954062912766	0.125886362775799	1	0.318171226420324	0.009589982654713	1
DOCK2	5.15437330488023e-05	0.0352471296921828	1	0.0197836259774523	-0.0303091101659987	1
DOCK5	0.000243589175347623	0.0830301341176587	1	0.0104271369677461	0.100579818891056	1
DOCK8	1.24191366049175e-05	0.237647102723227	0.303213220209061	0.0331446868407071	-0.109079782599417	1
DOK1	0.841675084900173	0.0398494891772504	1	0.814992944103799	0.0401722816077482	1
DOK2	0.00358214779563836	0.119624510643144	1	0.0773793842105012	0.0941290211175202	1
DOK3	0.0317691832988492	-0.00420799773833092	1	0.0338326782621779	0.142804034835288	1
DOPEY2	0.0340539253912073	0.0703038039998567	1	.	.	.
DOT1L	0.311580339059361	0.0238217456989125	1	0.0425275366645879	-0.0621196340876832	1
DPEP2	0.00162017413375115	-0.164897215558069	1	0.0544429818271064	-0.0910926684137595	1
DPF2	0.0335261733730816	-0.00951143570428348	1	.	.	.
DPH3	0.00141022127176751	0.149467868427928	1	0.0263102287840881	0.164523689049818	1
DPM1	0.82470012643	0.0049522482472194	1	0.401939421964892	0.0248049249419545	1
DPM2	0.0774725129494665	-0.0382608792770819	1	0.255326684648846	-0.017171071439013	1
DPM3	0.0796158639874167	-0.0208027678245878	1	0.264019736439025	-0.0135222628510439	1
DPP7	0.0407586817346845	0.0664072674819411	1	0.00153883598782963	-0.166429709618691	1
DPP8	0.00410460955530579	0.113130978885772	1	0.651922418669703	0.0193032149478695	1
DPP9	0.034897799512133	0.0556183163734433	1	0.941661325959019	0.0214926124198822	1
DPY30	0.0682416868216369	0.113038981396424	1	0.0495911025719557	-0.0230295084461167	1
DPYD	2.92571790680265e-06	0.258685553835672	0.0714314026945866	0.229676067344756	-0.138014406209589	1
DPYSL2	0.0521232180598706	-0.000475732114507021	1	0.113361701977456	-0.0584568615014418	1
DR1	0.175648407344704	0.0317853064288673	1	0.34995313921467	0.0587772650108157	1
DRAM1	1.47453205650451e-05	0.136892029834912	0.360007001595577	0.000988012218940537	0.183307332175582	1
DRAM2	0.145070947335512	-0.0689731319377633	1	0.0101033113687505	-0.0084213108270127	1
DRAP1	3.13116699475234e-05	0.323485022997339	0.764474421768783	0.0485233376212552	0.000886158001691451	1
DRG1	0.22048302461916	0.0756021318101814	1	0.0523450319544744	-0.00994704523184373	1
DRG2	0.0741428584091671	0.0318938264205601	1	0.0291869553672689	-0.0122427273924561	1
DSC2	0.0966181741349078	-0.0747937227158636	1	0.0597380893839428	0.12043962437927	1
DSE	0.00016761448305009	0.118758508069961	1	0.000468715599977762	0.0446096032399502	1
DST	0.000127491498015417	-0.0204790864181939	1	0.39303750399883	0.0502761046573882	1
DSTN	0.39155178311815	0.0137035753510593	1	0.0778732573162477	0.0900042331131339	1
DSTYK	0.00496891505112232	-0.144793913774997	1	0.0195595738618022	0.0316450376851154	1
DTD1	.	.	.	0.0352716366201026	-0.0771644117646289	1
DTNBP1	0.504937743595606	0.120133488092685	1	0.815412814398064	-0.0124248217173358	1
DTX3L	6.62503581841182e-09	0.427587080484386	0.000161750249506525	0.345984743399202	0.0678645119946533	1
DUS1L	0.343146638138747	-0.0391631268154362	1	0.438240057516315	-0.0652914451460773	1
DUSP1	1.41495817453858e-31	-0.707723169199292	3.45462038313594e-27	1.89356204522297e-23	-0.357527773977394	4.62313173341188e-19
DUSP18	0.0251797016807242	0.146081311324623	1	0.00230506206742627	0.187302700071418	1
DUSP2	5.36190297312867e-05	-0.438616319952038	1	0.0106799029795981	-0.131186668187193	1
DUSP22	0.0268177253441511	0.105595045269536	1	0.104056720643777	0.0565027770963571	1
DUSP23	0.000328530804299027	-0.219118479514745	1	0.439295131733251	-0.0459412301502853	1
DUSP3	0.0886632667738933	-0.0386434606283816	1	0.812678850796187	-0.0110946676334986	1
DUSP5	0.0576837048549272	-0.0149621675291737	1	0.98506443606893	-0.0673430480136679	1
DUSP6	0.00489437789037171	-0.306162798770431	1	3.34581032371022e-11	0.26761073394258	8.16879590533851e-07
DUSP7	0.0161000166552116	0.0317466590431795	1	.	.	.
DUT	0.00158712881400112	-0.164276580502968	1	0.163038084419014	-0.0794199682110284	1
DVL3	0.0809788265909255	0.0931868197621991	1	0.169718605646488	0.0866964915366818	1
DYM	0.0860605609537268	0.0378016512762294	1	0.099980533303112	0.074569855555819	1
DYNC1H1	0.00481224525093105	-0.11202435733238	1	0.277483536468379	-0.128104598348589	1
DYNC1I2	1.84584011957356e-05	0.159065859971133	0.450661865193885	8.10785085959089e-05	0.231338376862048	1
DYNC1LI1	0.0196682357758966	0.0452096055025115	1	0.0205454639155806	0.140570287047487	1
DYNC1LI2	0.0184650875881729	0.0232419233891716	1	0.942936068006403	-0.0453574182791252	1
DYNLL1	0.00541878114287517	-0.00620972871072389	1	2.8061557490606e-06	0.311033523048697	0.0685122926133145
DYNLL2	5.92602051756031e-05	-0.0084251865341296	1	0.521761336703715	0.0458031280821652	1
DYNLRB1	0.00939236217465911	0.0880654033810215	1	0.0280146569060753	0.192608200732156	1
DYNLT1	0.00104726975872726	0.143107292382117	1	0.227462199049779	0.040092598966192	1
DYNLT3	0.016037452438387	0.0792194306458572	1	0.0525988119997291	0.130510473257469	1
DYRK1A	0.0466422786490615	0.0775809610431271	1	0.0652671677197216	-0.132661477234483	1
DYSF	5.62773015132444e-05	0.252263499722296	1	2.27102313483617e-06	0.0529325376147411	0.0554470298370252
E2F3	0.00285227246510613	0.144779579425661	1	0.242783703055486	0.0927627414105121	1
E2F4	0.110785338941984	0.0458101477409219	1	0.122784711867857	0.0772872559469793	1
EAF1	0.000443316992772836	-0.189810107551426	1	0.304531939424068	-0.0641850182435804	1
EAF2	0.00647440902423305	0.044092460392321	1	0.000154225813915716	0.13652622589191	1
EAPP	0.0390581153384105	-0.0679201086207942	1	0.394122021418325	0.0581953840998568	1
EBLN3P	2.69650778682094e-05	-0.264597567476439	0.658352376152331	0.0107892772570131	-0.0859057580464604	1
EBNA1BP2	0.384685963229114	0.054634042058921	1	.	.	.
EBP	.	.	.	0.318154344557959	0.0874074551195389	1
EBPL	0.414213353379761	-0.0672765868981411	1	0.0179452680284263	-0.0411344194845464	1
ECD	0.703063107108401	0.0375108383970351	1	.	.	.
ECE1	0.673582879445534	0.0566502506652843	1	0.579356368649638	0.0594829053651099	1
ECH1	0.0125521095853257	0.0857005696488624	1	0.00648674465756665	0.0575634159295569	1
ECHDC1	0.0634868921113103	-0.0220874892525705	1	0.119779351224123	-0.0667809869094502	1
ECHS1	0.106144922587627	0.0212128688191328	1	0.00794646516254307	-0.0854370046956227	1
ECI1	0.0197139938785354	-0.142962199876619	1	0.00785463113286169	-0.126601149047348	1
ECI2	0.309661884150518	0.0653494573409614	1	0.398830143652303	-0.0293748293512978	1
ECPAS	0.000994673039373277	-0.101857769479043	1	0.402278227425452	-0.0856991389492606	1
ECSIT	0.199876919938574	-0.0718859795501671	1	0.0314876833309483	-0.0424459898877996	1
EDEM1	0.0628096536797801	-0.00849253737402361	1	0.156428966460587	-0.0748808943186181	1
EDEM2	0.219738117581636	0.112694988792085	1	0.882548393363673	-0.0352278146871416	1
EDEM3	2.92077408261112e-06	0.200557296216129	0.0713106992269506	0.361014621663987	0.0905987855380297	1
EDF1	2.08681388974305e-05	-0.192098019116633	0.509495611180767	0.0570237824678456	-0.110858227961431	1
EDRF1	0.00583427527668726	0.0818181876173036	1	.	.	.
EEA1	0.0309094921854007	0.030563395019753	1	0.940693328282596	-0.0762328034166865	1
EEF1B2	7.32344294924676e-20	-0.498181453895036	1.7880185960586e-15	1.72821880425585e-21	-0.457903267709186	4.21944621059066e-17
EEF1D	3.45020644089998e-09	-0.301282475575932	8.4236790254573e-05	9.51796793470652e-10	-0.194387857053719	2.3238118712586e-05
EEF1E1	.	.	.	0.771390812419037	0.0235637253052982	1
EEF2	2.80011198472274e-15	-0.390561362046622	6.83647341070058e-11	4.98162903095168e-22	-0.425162989532775	1.21626472790685e-17
EFCAB14	0.104115986759827	0.022235004142377	1	0.650074234117674	0.0810533656382006	1
EFCAB2	0.167126778297589	0.069968903603364	1	0.438563360320439	0.0701167907340232	1
EFHD2	0.0728909382404238	0.0890623904044272	1	2.3845384328002e-05	0.091380630731583	0.582185058368169
EFR3A	2.32185854685304e-06	0.232753668468469	0.0566881764214171	0.715212893551021	0.0130351910007369	1
EFTUD2	0.0232632875927349	0.0631902601768973	1	0.43467144097668	0.0219177351051562	1
EGLN1	0.336936405183575	-0.0186090083411933	1	0.0528829849244618	0.024023518004651	1
EGLN2	2.55085029445263e-07	0.165478873572908	0.0062279009939061	.	.	.
EGR1	0.00155429027171061	-0.439885813804061	1	6.00322583651562e-05	0.0321678706592627	1
EGR2	0.129226504910317	-0.0170334700024222	1	.	.	.
EHBP1L1	7.61146091882855e-06	0.0596628268446815	0.185833818333199	0.221054431371147	0.114955529032066	1
EHD1	5.76220225853454e-05	0.0971149576267242	1	0.785713948868176	0.0449131382771302	1
EHD4	7.63654635223175e-11	0.439169861537705	1.86446279189738e-06	0.0324571211677066	0.271878385634569	1
EHMT1	0.0765186488340904	-0.019802032287845	1	0.176649875063412	0.0723934715884437	1
EI24	0.0582671252219239	0.00122859064409625	1	0.190770305707811	0.0798452993346365	1
EID1	7.07455949425341e-05	-0.0747576701199959	1	0.00133925263954772	0.044724080757647	1
EIF1	2.66087018000307e-75	-0.79526502473571	6.4965145444775e-71	3.40966299407423e-22	-0.272035498318314	8.32469220003222e-18
EIF1AX	0.000212005750461027	-0.0166091093779401	1	0.0209399129145421	-0.185140320515722	1
EIF1AY	0.66856196350271	0.0111055928215391	1	0.0524955058721237	0.184456460476511	1
EIF1B	0.292685947580557	-0.10775309789325	1	0.000213766824467759	0.116461795927657	1
EIF2A	0.000400590911160393	-0.202513088716429	1	9.41996336332954e-12	-0.327847775804091	2.29988405515691e-07
EIF2AK1	4.05512964340393e-05	0.197478985012243	0.99005990243707	0.0603695515912881	0.0883729625559161	1
EIF2AK2	3.80305866715212e-15	0.753256062785837	9.28516773585191e-11	0.163516032702059	0.145930762529011	1
EIF2AK4	0.0111007369179329	0.0895092201215474	1	0.592026567097592	0.0552977224121019	1
EIF2B1	0.0887645999955726	0.0842952040633142	1	0.566084699878963	0.0200664501134246	1
EIF2B2	0.138293829603811	0.0712677708757718	1	0.0359571098084214	0.107059680912221	1
EIF2B4	0.132050637108771	0.0726691222427016	1	.	.	.
EIF2B5	0.515533189746776	-0.00700779829632001	1	.	.	.
EIF2S1	0.041966815709847	0.132103427780018	1	0.813724893484218	0.0504536812283649	1
EIF2S2	2.92377799353886e-05	0.0128624954620156	0.713840397122512	0.522080501252661	0.0713527046493889	1
EIF2S3	0.000114570145741567	-0.128402829234921	1	0.0059951407923212	-0.254079375215109	1
EIF3A	0.0412894560255578	-0.0241419059761725	1	0.00104073817365416	-0.220490260006508	1
EIF3B	0.0688163460759518	-0.0361842587998022	1	0.185009232889951	0.058130118641991	1
EIF3D	0.00595061235834484	-0.206260614072078	1	9.82973303704127e-08	-0.316753587682603	0.00239992932099363
EIF3E	6.49315468203163e-21	-0.599213366228457	1.58530371561802e-16	1.91698099957944e-29	-0.501500881974188	4.68030911047321e-25
EIF3F	1.31209102736984e-06	-0.29509935526853	0.0320347024332346	6.65963155831753e-11	-0.301446601025058	1.62594904496322e-06
EIF3G	3.90509717094594e-05	-0.180723264739794	0.953429474286452	2.66454374418529e-11	-0.304018930875959	6.50548355142837e-07
EIF3H	1.05455343510459e-09	-0.296788446061768	2.57469221180786e-05	2.02262954627429e-08	-0.317229045333404	0.000493825003722868
EIF3I	0.111035642827771	0.0084170775478225	1	0.00254142046884081	-0.177278013362979	1
EIF3J	0.168723937814788	0.0642047414801983	1	0.177847990200817	-0.032751454622725	1
EIF3K	1.32969428265615e-17	-0.451964958966757	3.24644859110498e-13	1.7264570954727e-11	-0.328161372487698	4.21514499859661e-07
EIF3L	4.67902179039967e-18	-0.52237277815402	1.14238317012608e-13	5.41034319970365e-14	-0.349310841482131	1.32093529220765e-09
EIF3M	3.12059245372932e-07	-0.256982087098562	0.00761892647578014	4.93676152984559e-07	-0.251272986550463	0.012053103275118
EIF4A1	0.00848251437851965	-0.141926843488805	1	4.52485564067882e-06	-0.286952287152929	0.110474350467173
EIF4A2	0.000608426803695289	0.0666467572789626	1	0.0181285826361926	0.0289748381877351	1
EIF4A3	0.177316964720016	-0.0127299084041772	1	0.743008418259506	-0.107536303217069	1
EIF4B	0.081682747291405	0.0095954274492418	1	8.87238596011504e-08	-0.226130571754894	0.00216619303216209
EIF4E	0.00495088482369747	-0.146829558597409	1	0.0485888157535895	-0.306045631935757	1
EIF4E2	0.659388915915913	0.0346294690249744	1	0.111145464715211	-0.13186248622775	1
EIF4E3	3.95480956605044e-11	0.353126521771557	9.65566755551214e-07	0.00820260141633044	0.210029952606432	1
EIF4EBP1	0.0617503323317622	-0.116007046472374	1	0.559593175934967	0.0078966578806674	1
EIF4EBP2	8.02228062298432e-05	0.152779897565144	1	0.120993229353143	0.00509482190080202	1
EIF4G1	5.82937425745431e-10	0.331397062924832	1.42324172495747e-05	0.875096671110801	-0.0356130501831283	1
EIF4G2	6.95090423620128e-05	0.134308396735945	1	0.11962545377957	-0.0898368734141526	1
EIF4G3	0.000188501237721964	0.207183776042408	1	0.00812023471772683	0.114860493977025	1
EIF4H	0.000669505556393333	-0.10149054961361	1	0.354189077297057	-0.0330843214291376	1
EIF5	0.0060014450936032	0.0784340183150702	1	0.106309856156991	-0.103707576285822	1
EIF5A	0.164816173436121	0.0264389501864246	1	0.468445655553815	-0.0888179356812695	1
EIF5B	0.0221793113769247	0.194649572062391	1	0.101077375709967	0.0671410473841496	1
EIF6	0.000298611786053155	0.031722061732614	1	0.354580759178017	-0.0526713980074067	1
ELAVL1	0.0059343996729106	0.038276846496061	1	0.347931857391482	0.0630258125997014	1
ELF1	0.0216086244816637	0.0518793631610326	1	0.00548024809502508	-0.311026172752476	1
ELF2	0.00126489052144812	-0.040157606552229	1	0.0522567482251214	-0.114407589233281	1
ELF4	0.0971891320010603	-0.00774411585594403	1	0.575959039732288	0.00793639758054765	1
ELK3	6.83978667437431e-08	0.236467056636803	0.00166993391654849	0.0421589555027043	0.0881244329749279	1
ELK4	0.22725690257236	0.0468176491936286	1	0.432114502147399	0.0438013125236312	1
ELL	0.00493380213942076	-0.169131730921189	1	9.7805746015453e-07	-0.216001871653828	0.0238792728896729
ELL2	0.0286305333918591	-0.0840173056065144	1	0.47506292431637	-0.231305309395305	1
ELMO1	0.000303111128795547	0.126331921889927	1	0.841387763306147	-0.0195244617198261	1
ELMO2	0.131419265837469	0.0988115213895319	1	.	.	.
ELMSAN1	0.148514619021041	-0.133592425212914	1	0.241605858487641	0.0566751672864965	1
ELOA	0.0109664270409333	-0.0507460861827353	1	0.15136910166915	0.0206721285330661	1
ELOB	1.60643588780207e-20	-0.828985892432551	3.92211322006875e-16	7.07241056894322e-10	-0.405490198024504	1.72672904040749e-05
ELOC	9.72549063788148e-11	-0.345499045160916	2.37447853923876e-06	0.182680641207429	-0.112435561611113	1
ELOF1	0.455255382348944	-0.00642489570280969	1	0.0755713673426145	-0.0932422744526266	1
ELOVL1	0.0244781429819795	0.0366311358833867	1	0.189362870042884	0.0588761611508728	1
ELOVL5	0.257032712315067	-0.0957365761441491	1	0.00204195683149596	-0.193809375842378	1
ELP2	0.00583993188288749	-0.112198173347925	1	0.000580388470494432	-0.0942251742508124	1
EMB	0.00898684234215925	-0.0937295047215141	1	0.091781655219253	-0.00276130898751514	1
EMC10	0.00439535592818044	0.158039409947077	1	0.317666509505558	0.0446580248578803	1
EMC3	0.0258586036809991	0.0622693994296775	1	0.0727719281961136	0.109361883632156	1
EMC4	0.0364634446191343	-0.0012053991774007	1	0.832872686477048	0.0580665532298959	1
EMC6	0.0538265645644535	-0.0699679351443079	1	0.111332923351755	0.093995354115664	1
EMC7	0.0545440739181359	0.0268580247602417	1	0.12002511573943	0.138987495930902	1
EMC8	0.0374460447479692	-0.0619578911954954	1	0.181132033586104	0.0666074154700539	1
EMD	0.0017759112572235	-0.0812761067389629	1	0.0439486907559552	-0.040088126423383	1
EMILIN2	6.11740659273404e-10	0.367281473441483	1.49356481961602e-05	0.173717829658561	0.0528981528854051	1
EML3	0.00468762960848009	0.0725775835706806	1	0.574146762926691	0.0304206891889304	1
EML4	0.135114314864711	-0.0624426843674525	1	0.138824090418701	-0.199526321668465	1
EMP1	0.206519265399287	0.136110266545959	1	7.29618506640285e-08	0.127780167105848	0.00178136358396226
EMP3	6.71593699707776e-05	0.161129957144443	1	3.60920839243961e-18	0.530179704038082	8.81188229014132e-14
ENDOG	.	.	.	0.505765692680176	0.0687360113499743	1
ENDOV	0.0278594209283021	0.0156729269751081	1	.	.	.
ENG	0.262150958939908	0.0444632397983971	1	.	.	.
ENGASE	0.00785396190165293	0.102320014617674	1	.	.	.
ENO1	3.01855273355607e-12	0.346110552679449	7.36979649897716e-08	1.45581113539957e-10	0.13276648886851	3.55436288707805e-06
ENSA	0.00118506453871449	0.105618938662679	1	0.117820363994208	0.0534596542219572	1
ENTPD1	0.0165215394380381	-0.210362296258798	1	0.00343095454358855	-0.167710113649441	1
ENTPD4	0.000287787832797104	0.101214676419587	1	0.118088887779056	-0.00357028489276145	1
ENTR1	.	.	.	0.217275455386802	-0.0956920530397585	1
ENY2	0.0269287713809727	-0.0838365704770521	1	0.631389879920254	0.035213065425457	1
EP300	0.00624202157612209	0.0312042917539177	1	0.0106928097414293	-0.0817448798386371	1
EP400	0.0134541844978943	0.0597918666123591	1	0.610640254757715	-0.0159807724922261	1
EPB41	0.154996088716071	-0.0881384022902845	1	0.0801048840673007	0.0988945838888371	1
EPB41L3	0.0383729035835845	0.0791415610274359	1	0.372350874155353	-0.130690993793724	1
EPB41L4A-AS1	0.0714883435749336	-0.106855629125186	1	0.000163290065745972	-0.17533382363776	1
EPC1	0.197848970486805	-0.0681649925054189	1	0.317565972311228	-0.0206653139412171	1
EPC2	0.00386114542159816	-0.00345733732321213	1	0.68113619761144	0.0312779751869221	1
EPG5	0.076163670383606	0.0657827586545538	1	.	.	.
EPHB2	0.00663074790224456	0.21285426182737	1	.	.	.
EPM2AIP1	0.00809790746273648	0.0513806705536468	1	0.377678359307526	0.039438315072725	1
EPN1	0.0235940990149241	-0.0552101520237385	1	0.84475632463264	0.0293216723078493	1
EPRS	0.0628255131568687	-0.000941119824908632	1	0.00585407148044978	-0.139187104961611	1
EPS15	0.000451286711494668	0.0255123607122227	1	0.541120749073616	0.0821664525131098	1
EPS15L1	0.0414148053277019	0.0698320443699545	1	0.619990556709183	-0.0187646726005609	1
EPS8	0.0980619642840787	-0.103978479533694	1	0.0151466602881442	-0.0551908698002229	1
EPSTI1	2.78223840639757e-10	1.01073649537058	6.79283506921967e-06	0.203478219171155	0.0709227026145464	1
ERAP1	5.49432256288014e-05	0.206567380319659	1	0.42862154916303	0.0249516428759936	1
ERAP2	0.0307898379244617	-0.195077566864741	1	0.00055150731185446	-0.100990856346305	1
ERBB2IP	0.0104378305255232	0.60601355366174	1	0.597383177242176	0.344568443777635	1
ERBIN	3.99414775485413e-08	-0.285820675175299	0.000975171174347636	0.0183000449224573	-0.193278038078197	1
ERC1	5.91630520700945e-08	0.186458719924745	0.00144446591629136	0.913220589909502	-0.0714630945476922	1
ERCC1	0.134082982945119	-0.110502890188149	1	0.8069607927947	-0.0128235281068781	1
ERCC6L2	0.0779384869390222	0.0559373664674575	1	.	.	.
EREG	0.000564526658058776	-0.16824764690041	1	0.20456387142325	-0.155575492690846	1
ERGIC1	2.15892417740068e-05	0.0102413179791864	0.527101337912377	0.424507206674464	-0.0142775469291572	1
ERGIC2	0.000113707803593426	0.13956247422609	1	0.183384049161937	0.0363364097663337	1
ERGIC3	8.96494639768581e-05	-0.179082971210781	1	0.00139855826104811	-0.132669518198158	1
ERH	0.0543443369748172	0.012128040650053	1	0.1639728100814	0.0536376318059714	1
ERICH1	0.00472167955839644	0.0223284415218714	1	0.191879357995665	0.0494172125711597	1
ERLEC1	0.122502107865136	0.110218061188405	1	0.708583269969232	0.0140060481432582	1
ERLIN1	0.00735515335811472	0.11655180468579	1	.	.	.
ERLIN2	0.0209928633455067	0.0622596057342782	1	0.42893144452209	-0.0240133530248708	1
ERN1	0.00656089448864168	0.0882118685300587	1	0.0502214067201472	-0.0572004088909315	1
ERO1A	0.00354596490991809	0.150743735887795	1	0.0339212686921722	0.15238315198385	1
ERP29	0.0386372867910789	-0.11972414181521	1	1.87739660490533e-07	-0.193414844188125	0.00458366381087637
ERP44	0.121487541402749	0.145467211468948	1	0.038364839558417	-0.0567586587815834	1
ERV3-1	.	.	.	0.00657277230629731	-0.0725118498372281	1
ESCO1	0.00017771986863038	-0.00119547841234763	1	0.300718444522748	0.047701076027482	1
ESD	0.00298085424675393	-0.212570561024388	1	1.32937683149642e-05	-0.170822986544793	0.324567353409852
ESF1	0.029218523846999	0.0978666995885795	1	0.0248142003222019	-0.0330669211593267	1
ESRRA	0.605507774455066	0.034224165235558	1	0.754050991260543	0.0428632418786003	1
ESYT1	0.0374190534082696	0.0575416705916165	1	.	.	.
ESYT2	0.104008477170518	0.134048743040931	1	0.505700676434701	0.0294954792546669	1
ETF1	0.00330843539686807	0.00228711867037146	1	0.0249218226806411	-0.0474706586577014	1
ETFA	0.60513750836974	0.0366867825113946	1	0.123114280703545	0.0935650119481078	1
ETFB	0.00346835965808938	0.0458460458004383	1	0.0097153216935178	-0.0217844790580703	1
ETFDH	0.000285708540665546	0.0429726031888888	1	.	.	.
ETFRF1	.	.	.	0.0972425579999456	-0.0834232432961299	1
ETHE1	7.62033964633698e-05	-0.185780080384476	1	0.297830837831765	-0.0537208079965364	1
ETNK1	0.0015952031009074	0.0678958091037724	1	0.0561300923125611	-0.0454091755682212	1
ETS2	1.04697545237711e-16	0.563038784238314	2.55619056697872e-12	0.137839820109768	0.0592076134162394	1
ETV3	0.198439414542698	-0.0721320229253806	1	0.223237428083183	-0.0708018029275888	1
ETV6	0.00705921825599356	-0.00161012741864996	1	0.000371000941942252	-0.151926269059879	1
EVA1B	0.00122932496421373	0.158743065386577	1	0.029851137677874	0.155530459578067	1
EVI2A	0.00868983605872641	-0.186297337979767	1	9.11790703885021e-05	-0.0544301192817627	1
EVI2B	9.89097230808111e-11	-0.305639820354516	2.414880889018e-06	1.05639370836242e-08	-0.294391378935928	0.000257918523896686
EVI5	0.000146609022986772	0.124067993592704	1	0.888835272677685	0.0241323345004096	1
EVL	0.290610746763345	-0.136052122994844	1	0.000323571021487453	-0.0994892731643197	1
EWSR1	1.55508903581572e-05	0.17372522185281	0.379674988094409	0.0113524519396638	0.0190594789999157	1
EXOC1	0.00647787739975601	0.103439079484769	1	0.967287409734469	0.0261680275012477	1
EXOC3	0.00101476946653364	0.0327753992389395	1	0.165717182130923	-0.0127287962592388	1
EXOC4	0.16433007548417	0.0649634518330792	1	0.131080050662701	0.00365156940629691	1
EXOC5	4.9880307751734e-05	0.135775223366899	1	0.576308763430495	0.0384972982555764	1
EXOC6	0.000682028767280953	0.093804047250153	1	0.918940740888677	-0.0121242752180917	1
EXOC7	0.274544806823434	-0.055308526595061	1	0.27744247609755	-0.0272347882009216	1
EXOSC1	0.419999003527565	-0.0587680241392325	1	0.142777302882095	0.0035139718022939	1
EXOSC10	1.00283703496695e-05	0.182140945958224	0.24484266208718	0.915014218788061	-0.0549455285751027	1
EXOSC6	0.0816132276512316	0.0532980466774798	1	0.00642229816787532	-0.0532502640247102	1
EXOSC9	0.252442818226364	0.0216380696651878	1	0.0493211303353616	-0.0657461249487233	1
EXT1	0.0174590366896657	0.0752429594563316	1	.	.	.
EXT2	0.000687797868620508	0.115457781285583	1	.	.	.
EZH1	0.00218038634018676	0.102361231235154	1	0.614513193656469	-0.0139394455899902	1
EZH2	0.0126888371005031	0.0731824619607475	1	.	.	.
EZR	1.42861712504154e-09	0.477102251624546	3.48796871078893e-05	5.04512081390512e-10	0.361251443017746	1.23176624671493e-05
F11R	0.0106661765548106	0.0777227047716171	1	0.118275932462253	0.122377687353252	1
F13A1	6.98395595525934e-05	0.145986992706148	1	7.1001685931471e-22	0.523547899878482	1.73350616201687e-17
F5	0.00483077618929108	0.187041424453744	1	0.000304436419618554	0.180056275986811	1
F8A1	0.79348581640152	0.00356529000124284	1	0.0171474549579992	-0.0423956992205854	1
FAAP100	0.223637933618307	0.0297599780164196	1	.	.	.
FAAP20	0.0711953662875038	-0.147362431686359	1	0.144296454885666	-0.0462404637261685	1
FABP5	0.0758502562074812	0.14958824070232	1	0.887238514586872	0.0105621489842283	1
FADS1	9.20133175670874e-05	0.280953038436881	1	0.202410269500457	0.132797864238823	1
FAF1	0.0875039828395432	0.0321551587884931	1	0.328931411036467	-0.0241918562583551	1
FAH	6.75371986738266e-05	0.0946824306480573	1	.	.	.
FAM101B	0.00644424884267092	0.995582053631975	1	.	.	.
FAM102B	0.0195652807194426	0.119903792451319	1	0.0911296784300239	0.0599638179154591	1
FAM104A	0.00737521564097967	0.0870438174399899	1	.	.	.
FAM105A	0.0150905676122294	0.435066467760717	1	.	.	.
FAM107B	2.71038705262967e-05	0.164345189837779	0.661740998899535	0.000181041961915136	0.113407168580903	1
FAM110A	0.342029309303234	0.0353998388596613	1	0.471210793947835	0.0794360722550068	1
FAM111A	0.151178970373981	-0.0301470718615764	1	0.00587474679021566	-0.103952484909148	1
FAM117A	.	.	.	0.772171233899815	0.0227008877099559	1
FAM117B	0.306956183370488	-0.00308923206298461	1	0.345356937422522	0.007485845107712	1
FAM118A	0.0786190589239401	0.0247036050588272	1	0.330863073081926	0.0783737702875739	1
FAM120A	0.000153219851372757	0.163784458513415	1	0.00029893064510489	-0.136147580925527	1
FAM120AOS	0.0796457722898048	0.0575105884316665	1	0.856816583196231	-0.0126401386684222	1
FAM122B	0.0182010546603236	0.0336016219373767	1	.	.	.
FAM126A	0.438174112043894	-0.0215592289736933	1	0.00424563997765091	0.137133408792476	1
FAM126B	0.0028854181618166	0.20565396546879	1	0.288973410091368	-0.0427542640729248	1
FAM129A	5.14551425766285e-05	0.0917907587294055	1	0.0388856776180716	0.0944457280660591	1
FAM129B	0.0542891778241877	0.0874034860477958	1	0.000762931628362611	0.207223211484251	1
FAM133B	0.000385095213685334	0.115755786344032	1	0.00366889215775804	-0.0800208982594208	1
FAM134C	0.0249081423491917	0.230125136381905	1	.	.	.
FAM136A	0.0215721058244065	-0.0134635378869002	1	0.572628409378328	-0.0498394821719989	1
FAM13A	0.0545438740285068	0.0898951265438969	1	0.127820738519219	0.0880571360886166	1
FAM13B	0.216420499802852	0.0941536970356108	1	0.638941601768135	-0.00628070881770665	1
FAM160A2	0.00349480294560446	0.0295423067758659	1	0.511472697228361	0.0591395150929856	1
FAM160B1	0.00101830033316964	0.0549749772989108	1	0.234837238790079	0.071107406946882	1
FAM162A	0.0138327262515879	-0.127747080034126	1	0.00105189253857521	-0.107093974012455	1
FAM168A	0.000160011806793425	0.0979846249459122	1	.	.	.
FAM168B	0.0832492107546458	-0.0555784106352429	1	0.0206594066485718	-0.0635691858755371	1
FAM173A	0.0256083829996882	-0.0412946218446014	1	0.315395972747772	-0.0123175505317067	1
FAM177A1	0.0012469306439019	0.0788085318623566	1	0.0148858923332047	0.172313569833866	1
FAM192A	0.054746368451122	0.00860016240431277	1	0.152474935292477	0.0710333286780307	1
FAM193A	0.0191171567433282	0.0744402660601453	1	.	.	.
FAM193B	0.181559220944969	0.0680559515414093	1	.	.	.
FAM195B	0.0265802655423609	0.27730997631158	1	.	.	.
FAM198B	0.000277595206245365	0.301535969028163	1	0.242552396907733	0.0373638928407554	1
FAM199X	0.284744207056338	0.0362419406208002	1	0.575458958986959	-0.0120121126157511	1
FAM200B	0.000946587822268757	-0.181880031660893	1	0.215822269542674	-0.0628606375745702	1
FAM204A	0.00532123140376786	-0.184144534980528	1	0.193498863278038	0.0346970463425044	1
FAM207A	0.0351456200948334	0.108855766325105	1	0.18043885733079	0.0368545147313774	1
FAM208A	0.0135457755641654	0.192465188472052	1	0.0356723969035567	0.105440646707787	1
FAM208B	0.000976528530072666	0.137722466301479	1	0.118238015943321	-0.0981807342900098	1
FAM20A	0.154710612232922	0.0922595158151217	1	.	.	.
FAM20B	0.0059954402881022	0.102622967864489	1	0.418781964756354	0.0911886457435321	1
FAM20C	0.000324440698775314	0.170801409486593	1	0.32627470080109	-0.0647837154256423	1
FAM210B	0.0442882618893261	0.0351483449786543	1	0.322593747604325	0.0108593137022217	1
FAM214A	0.0384597673171713	-0.00233335474539256	1	0.484763257414198	-0.045138226554111	1
FAM214B	0.117295863339895	0.132993438446774	1	0.0665274001126245	0.141480478357338	1
FAM217B	0.631565665324439	0.065699535279406	1	.	.	.
FAM21C	0.0162932549592342	0.39893767862349	1	.	.	.
FAM26F	0.0265802655423727	0.263848339020465	1	.	.	.
FAM32A	0.0144516059377435	0.0793116697352628	1	0.977594675576937	0.0434408285246457	1
FAM45A	0.331406012397362	-0.0552421421302107	1	0.000329040463279115	0.211609368767657	1
FAM46A	0.0196506686322386	0.32370071097071	1	.	.	.
FAM49A	0.0418214700109504	-0.0472631157496786	1	0.250811235703405	-0.152333021548781	1
FAM49B	0.00153958506255538	0.118180570382615	1	0.15424694207857	-0.0822494687505135	1
FAM50A	0.000521432572746383	0.0865139458873582	1	0.275061431065294	-0.0126644071738959	1
FAM53B	0.071177129215323	-0.00170379195955822	1	0.0587022834144673	0.100709376115415	1
FAM53C	0.0659624064097356	0.0117844883091803	1	0.118183291848655	-0.0219339853016046	1
FAM65B	0.00379741059586614	1.05095741836711	1	0.565000890797283	0.744738962935403	1
FAM76A	0.462821467964649	-0.00460029357172642	1	0.397949283920495	0.079125923464514	1
FAM76B	0.000189135323754952	-0.118782267918641	1	0.90393929318686	0.0196571571850394	1
FAM78A	0.0402418849003081	0.098198427025942	1	0.710158680867857	-0.0624862551362841	1
FAM89B	0.140152779792173	0.0851661202859501	1	0.176695241125188	0.0817490084584529	1
FAM8A1	0.000657940417341612	0.0395826374686506	1	.	.	.
FAM91A1	0.000362352596442116	-0.00793101844547928	1	0.521815509178279	0.0257120730200169	1
FAM96A	0.102659898501117	-0.0818174519593959	1	0.270352381882405	-0.08559410506444	1
FAM96B	0.00550631178991229	0.160287487620239	1	0.0102460507508606	0.152214490179753	1
FAM98B	0.226398385165852	0.0662173974739929	1	.	.	.
FAR1	1.90582368608374e-05	0.220884876446389	0.465306852957346	0.803006241858659	-0.01298473994325	1
FARSA	0.702450636256437	-0.0266561930262736	1	.	.	.
FAS	0.0707483906272297	0.154887497859193	1	.	.	.
FASTK	0.235926723043931	0.0496629069289329	1	0.433368591293313	0.0364896023655888	1
FASTKD5	0.160904026915861	0.0734560162151788	1	.	.	.
FAU	4.17644264503656e-39	-0.576435253022776	1.01967847178568e-34	1.19323502406427e-20	-0.282525188368063	2.91328331125291e-16
FBH1	.	.	.	0.735030385285577	-0.0332315753013552	1
FBL	0.00350136963098455	-0.198551907788064	1	2.53545389311059e-06	-0.230218064522131	0.0619031068002951
FBP1	0.721404694136831	0.0124011631045352	1	0.0211161495460828	-0.0544200564850658	1
FBRS	0.00322580891474592	-0.050357104816732	1	0.101588269505826	0.0021359852582834	1
FBRSL1	0.0291445543775021	0.129061749089212	1	0.0201638695226304	-0.0433406639689206	1
FBXL15	0.621768352799896	0.0518878542956095	1	0.241798818452092	0.0571451830476569	1
FBXL20	0.0841508483448776	-0.0470974401546167	1	0.289789356838376	0.0915677817324096	1
FBXL3	0.547848917094515	-0.00465439799020584	1	0.372405665917898	-0.0222726943309396	1
FBXL5	1.89574142177419e-05	0.0785701013281765	0.462845268126169	0.000728946800021161	-0.140907993037391	1
FBXO11	0.000247124665788443	0.184208200292001	1	0.884049256520791	-0.00717988113645107	1
FBXO22	0.00520251992697154	0.0735032450881385	1	.	.	.
FBXO3	0.000616447253493814	0.120506707847187	1	0.0243694420010238	0.148550528755728	1
FBXO33	0.00837421052297119	0.070636560772809	1	0.268000101086485	-0.0250285134335453	1
FBXO34	7.44940356442965e-09	0.217825151488497	0.00018187718802555	0.299447397033717	0.0384517049753151	1
FBXO42	0.0213553538186698	0.0390320598416482	1	0.339325580216834	0.00351245880231216	1
FBXO6	0.000898664673039055	0.258940050660636	1	.	.	.
FBXO7	1.73072170169815e-05	0.165675719775415	0.422555703469603	0.0668634334498878	0.189207811459983	1
FBXO9	0.00038927920327924	0.0406013999525271	1	0.899665146993426	0.0261541639028544	1
FBXW11	0.0212968010701896	0.0533194347225416	1	0.479010651631862	0.0597495276991418	1
FBXW2	0.341510660537169	0.085363902301621	1	0.598457226939678	0.0640886628646309	1
FBXW5	0.18319953128832	-0.00125146219702821	1	0.592597294099806	0.0315925823927178	1
FBXW7	0.184304652907042	0.0623439530461746	1	0.287805044953098	-0.0408392443405927	1
FCAR	9.94949815889097e-17	-0.788393805792031	2.42916997549323e-12	2.56280541219332e-15	-0.496549475718413	6.25708941386999e-11
FCER1G	6.72326820479997e-09	-0.258883900069966	0.000164148593220191	0.0783746164645976	0.0922575421062088	1
FCF1	0.0566825774370605	0.065063507877503	1	.	.	.
FCGR1A	0.667303032306786	0.0969126020778994	1	0.939325828673962	-0.165330160748526	1
FCGR1B	0.166492492143684	0.125277643195709	1	0.633462647502527	-0.027898954303363	1
FCGR2A	0.0552125091547599	-0.104294461743008	1	0.382237898839078	-0.121102822489034	1
FCGR3A	0.0019033840093848	0.186656992082079	1	2.11070413277967e-09	0.87541865254027	5.15328414018157e-05
FCGRT	4.97825109156742e-08	-0.390951380744578	0.00121544000400618	9.25666105263463e-09	-0.29688508638224	0.000226001379600074
FCHO2	0.891698727689711	0.008965425149007	1	.	.	.
FCHSD2	0.145659729180863	-0.0186933167912521	1	0.38578402166676	-0.0868251299707746	1
FCN1	6.73083812072087e-20	0.442445145455106	1.643334127174e-15	0.499812453169243	0.0896710901944995	1
FDFT1	0.000276091031723487	0.0694694407365137	1	0.198302706483626	0.0415647707789775	1
FDPS	0.0083575047771107	0.198090924513302	1	0.612942961949935	0.0411275243964463	1
FDX1	0.0334933746339218	0.0193125857069603	1	0.227590058678287	0.0937422599140309	1
FEM1B	0.00771361016363061	0.0389323660891959	1	0.0569416325397429	-0.0468453565388591	1
FEM1C	0.00437297136963721	-0.0448352183050172	1	0.228544923584144	-0.0742551409852489	1
FERMT3	6.10866527425691e-09	0.328181657439397	0.000149143062670983	2.06624078886829e-05	0.234915259297264	0.504472688602192
FES	0.0609130170475857	0.0335037583998677	1	0.201619465485237	-0.0693150615762255	1
FEZ2	0.810606569206433	0.000813066606338009	1	0.714251054280884	0.0901838249215892	1
FFAR2	0.0537380016851265	0.0890156729700676	1	0.000472351975479293	0.106940175625597	1
FGD2	0.131129861698171	0.0617308966995855	1	0.410748366807799	-0.0031290080474014	1
FGD3	0.146790388018045	0.0534772482773029	1	0.463444440815738	0.0572936359237938	1
FGD4	2.17670785906684e-05	0.312411588536757	0.531443223791168	0.0883494523183769	0.0639131273423658	1
FGD5-AS1	0.00185117870019543	0.0756356147478403	1	0.990622511043779	0.0359622666898256	1
FGD6	0.11926248318227	0.00963974005978441	1	0.213454721773221	-0.0546377847975743	1
FGFR1OP2	0.00894953279225237	0.114815611985895	1	0.477252335938869	0.0243401403022762	1
FGL2	1.30414734436331e-06	0.24356868990818	0.0318407574126302	1.06470626440476e-05	-0.249069705163238	0.259948034454422
FGR	0.000307746519993429	0.219549088065617	1	0.192355337735656	0.154192816550082	1
FH	0.0509040551727469	0.0127655435744965	1	.	.	.
FHL3	0.0129125119880427	-0.017233599811105	1	0.00178965502188584	0.100264553330522	1
FHOD1	0.00140206917213872	0.151572267766617	1	0.684741678754544	0.0747307885065693	1
FIBP	3.69301915958058e-05	-0.242691367509003	0.901650627811598	0.775162825033989	-0.033636800978458	1
FIG4	0.0123531192195952	0.0719975230003311	1	0.185770892871112	-0.0740203702045787	1
FIP1L1	0.226499224786973	0.050470199558369	1	0.973366600466304	-0.00893039865592343	1
FIS1	2.46624801798881e-05	-0.229083234476251	0.602134453591968	0.740016803090849	-0.0355779172983821	1
FKBP15	9.89945771778609e-05	0.296020684920048	1	0.0364177294919483	0.0861488765786816	1
FKBP1A	3.42932331873413e-06	-0.118976163980518	0.0837269288268937	0.0180215560493499	0.0295916311250775	1
FKBP2	0.0381832457717321	0.0801848296354485	1	0.266796479100347	0.0633104619067066	1
FKBP3	0.00102246493434215	0.1570146792047	1	0.0161409965747389	0.154421761986938	1
FKBP4	1.11370553756694e-05	0.171935240787006	0.271911206996968	0.135391576536386	0.186380967977328	1
FKBP5	4.10567407585704e-19	0.594209908936883	1.0024003256205e-14	0.027326720060169	-0.00257705456437329	1
FKBP8	0.0264373090770833	0.0525150786297641	1	0.0178023368938036	0.0546187311409645	1
FLI1	0.00944143873898785	-0.0326084505202425	1	0.394588279689503	0.00638418698773491	1
FLII	0.0086773864495375	0.138433377309996	1	0.0916252114050033	0.0883843421220191	1
FLNA	0.0226316242202438	0.102368221655413	1	0.000721296168747968	0.220606775699291	1
FLOT1	0.000112069968293967	0.157700207841367	1	0.000956563156765055	0.233118573082601	1
FLOT2	0.0364329065786862	0.0967612793703582	1	0.0603240286954506	0.110680840053837	1
FLT3	3.38995275479134e-07	0.270673005268069	0.00827656965082306	.	.	.
FLVCR2	0.00194717514190568	0.0265864354147376	1	.	.	.
FLYWCH2	.	.	.	0.915244420381489	0.0277049885504638	1
FMN1	0.00380854805432059	0.115573550654191	1	.	.	.
FMNL1	0.0143658566520415	-0.0995362518479843	1	0.0894576552542504	0.14490948232277	1
FMR1	0.416101632422316	0.0747877266358117	1	0.654980220665561	0.0802510487325424	1
FNBP1	0.00131156770005995	0.197038430500206	1	0.124533528973768	-0.101896045948341	1
FNBP4	0.00795102409995169	0.00809504004209827	1	0.0709667204929449	-0.139307201806178	1
FNDC3A	0.000558615627976164	0.196462186854655	1	0.264773638658172	-0.0150418329640389	1
FNDC3B	1.21627572197715e-07	0.320221533812612	0.00296953717520722	0.156261504439203	0.174067262596536	1
FNIP1	0.168000376284147	-0.116610502748104	1	0.229654202246626	-0.0826046577926348	1
FNIP2	0.066198125228724	0.115748668906918	1	0.338847933152991	-0.0718671703721343	1
FNTA	0.00438208443796137	-0.076151716503197	1	0.735875700108447	0.0475915037036909	1
FOPNL	0.64712086111417	0.0611503384191494	1	0.344835016738136	-0.00386844342267734	1
FOS	5.57186599339672e-38	-0.749277759241146	1.36037108228781e-33	1.8291463794434e-17	-0.257657462155914	4.46586088541106e-13
FOSB	8.02153500713551e-27	-0.718117809488984	1.95845777199214e-22	5.60291669052671e-17	-0.381108512001778	1.3679521099921e-12
FOSL2	0.0276305536131827	0.141887639664482	1	0.0129665929540381	-0.107270282258801	1
FOXJ2	0.746059498968531	-0.00114761775398131	1	0.00990917035992315	-0.0705608562661348	1
FOXJ3	0.0631678918411337	-0.00856960234388066	1	0.00680280297463682	-0.0502235744034123	1
FOXK1	0.0015083635559037	-0.00484855285661834	1	0.00506811674326946	-0.068778927500136	1
FOXK2	0.0469848194217899	0.0490873522687628	1	.	.	.
FOXN2	7.39267105808801e-05	0.298180282302078	1	0.0785669305907043	0.0702290756881098	1
FOXN3	0.0636597455072893	-0.0308751069657347	1	0.0254839765697979	-0.0483148753798348	1
FOXO1	0.282251273451124	0.0394995230393851	1	0.547428208850997	0.0136132602230826	1
FOXO3	0.130464379520199	-0.0518467554682487	1	0.0163569277123881	-0.128029746202432	1
FOXP1	0.0176289542993657	0.00641088150198199	1	0.00357463409472086	-0.0822382557491133	1
FPGS	0.000311329471609848	0.127614054020298	1	.	.	.
FPR1	0.000156980523342551	0.134143147140565	1	0.0218867139649471	0.149741140635166	1
FPR2	0.190498098410592	0.0868086707812956	1	.	.	.
FRA10AC1	0.303660206743269	0.0492498449090447	1	.	.	.
FRAT1	0.0101182560841087	-0.0820794927777227	1	0.364122615176753	0.025770981015071	1
FRAT2	0.0531593696537608	0.0888798198822203	1	0.0602926762546787	0.0642598817010392	1
FRG1	0.0160082124372293	-0.00667266484349305	1	0.0291313539469718	-0.0124565813427303	1
FRMD4B	0.526523594239372	-0.0586066016676468	1	0.0116031711984984	0.023404482610786	1
FRMD8	0.545268478944802	-0.0357272429567591	1	0.536001375833039	0.0999852701420759	1
FRY	0.0465057060933115	-0.162467807993227	1	0.434418476334088	0.0828507552263125	1
FRYL	0.00793551349573676	0.0319244988735463	1	0.452839025571663	0.0128512044309685	1
FTX	0.452721725231219	-0.0473859554890195	1	0.652707174212621	-0.0316368307063412	1
FUBP1	0.0581364021652699	0.0732816139970815	1	0.955492665202795	-0.0344115847466284	1
FUBP3	0.00764340328301559	-0.0181095806626153	1	.	.	.
FUCA1	0.288434894569211	-0.0372097451766366	1	0.142877559352696	-0.0450789883239457	1
FUCA2	0.00947495679308821	0.0990715968893088	1	0.871116956307106	-0.00670780316995734	1
FUNDC2	0.0541612604518378	-0.0839774165282366	1	0.490582312148884	-0.0134623526136022	1
FUOM	3.87687175347507e-05	-0.267298865625689	0.946538238610938	0.000450406484456124	-0.197908404405443	1
FURIN	0.000163843215163369	0.112631189139051	1	0.413341103860569	0.0882707602581257	1
FUS	0.124923862232612	-0.0405335728155007	1	1.19753849654702e-07	-0.271881426003464	0.00292379023931955
FUT4	0.078396964148409	0.0151688317487582	1	.	.	.
FXR1	0.0266392760023317	-0.02408080829933	1	0.982332506397905	-0.0170097491557157	1
FXYD5	1.23232057720342e-07	-0.278173535345144	0.00300871068924214	4.44815387603132e-06	-0.184491877191971	0.108601676883305
FXYD6	0.37048406103032	-0.0238947773587276	1	.	.	.
FYB	0.000996499866047363	1.86182897164621	1	0.487159993815624	1.43956660807977	1
FYB1	4.95963692811013e-21	-0.41932265301991	1.21089535599809e-16	5.81245418078717e-06	-0.471592552586483	0.141911068823919
FYN	0.000235695801004235	0.160982908033334	1	0.251495396338881	-0.000836520534079899	1
FYTTD1	0.00202238017631422	-0.021098750757344	1	0.73560282060807	-0.00538053512480752	1
G0S2	0.000149089415732674	-0.335617440488459	1	0.815972650510469	0.177251863227452	1
G3BP1	0.0116959358540861	0.148003622078603	1	0.150041253646526	0.112408092152917	1
G3BP2	0.00481875751477379	0.140929440356455	1	0.0120020329417391	0.170070973577885	1
G6PD	9.11029791910647e-05	0.138896590423062	1	0.0659287614926756	0.113557344218168	1
GAA	0.800827075429439	0.0236083265668243	1	0.0112534287150469	-0.156228353477441	1
GAB2	0.237274551203421	-0.00590759382080092	1	0.0538562011542789	-0.0819464313647909	1
GAB3	0.244376797128828	0.0827284763258488	1	0.897595312875592	0.00479791056139567	1
GABARAP	2.28298264038815e-09	-0.490196753330852	5.57390211650768e-05	0.00218230716756963	-0.27322450759885	1
GABARAPL1	2.13463411960757e-10	-0.535235477342489	5.21170920302187e-06	1.99880111565169e-15	-0.44063563573967	4.88007292386361e-11
GABARAPL2	0.163892254701471	-0.0935849694802025	1	0.00336038559755394	0.176710355999444	1
GABBR1	0.00905788686735061	0.122923358573373	1	0.319789460997911	0.0937538105176112	1
GABPA	0.116016438302662	0.0300338876796861	1	0.79921814808518	0.0310656748106964	1
GABPB1	9.75399679886561e-23	0.863663681455332	2.38143831844304e-18	0.521732606261897	0.263483660138322	1
GABPB1-AS1	0.0140551269411632	0.191811717447306	1	2.24254180107942e-05	-0.0959566290881948	0.547516580733541
GABPB2	.	.	.	0.544552794625928	0.0353528794272303	1
GADD45A	0.00034478282997775	0.105577577235672	1	0.67952855723164	0.0615638987125094	1
GADD45B	2.98706058101054e-06	0.199616285468376	0.0729290840853724	0.079911444702568	-0.046833667741117	1
GADD45GIP1	0.0152702525898966	0.0856541504627997	1	0.016573285007398	0.120505351321461	1
GAK	0.000737082544035621	0.134127911600672	1	0.665844095351158	-0.0524743591982768	1
GALC	0.0590651672440898	0.0414678112468702	1	.	.	.
GALK1	0.397670892576393	-0.0493353644139998	1	0.949752464931252	-0.0475950228544096	1
GALNS	0.000303031586448663	0.166002492740031	1	.	.	.
GALNT1	0.0331717333964978	0.106141738326971	1	0.0454772338582509	-0.00961499139529665	1
GALNT10	0.000143079996166517	0.244976947045141	1	0.161469677353531	0.15778167547332	1
GALNT11	0.000474397428011562	0.149797478973262	1	0.590000831069584	-0.0489287719759499	1
GALNT2	0.0274915295482984	0.0839944041927886	1	0.0886642161439914	0.0627079550148711	1
GALNT3	0.000380332915302023	0.142770592887014	1	.	.	.
GALNT6	0.965828086627628	0.0180068362304217	1	.	.	.
GALNT7	0.241979037637446	0.0721928319808254	1	0.140837398746267	-0.0257290828673933	1
GANAB	0.00164335955631053	0.0925277481304344	1	0.892791542068533	0.0320869864689514	1
GAPDH	6.56200858217844e-08	-0.0135281830431015	0.00160211439533887	0.000785724691955695	-0.0261330635531687	1
GAPT	0.143549677643805	-0.0985393340165645	1	0.611841126571232	-0.0530680379383784	1
GAPVD1	0.0107395363131546	0.101996178051329	1	0.7007967765879	0.0159440058710976	1
GARS	0.0688744447028068	0.0481585996171642	1	0.909666927520943	-0.012890157061048	1
GART	0.00845723550679051	0.128396254179176	1	.	.	.
GAS2L1	0.40590586786783	0.0692913141972833	1	0.00288324248854259	0.194495391280388	1
GAS6	0.00054122260189707	0.243113809445837	1	.	.	.
GAS7	0.00197804994788705	0.103779134419427	1	0.0222012049573815	0.108384549971117	1
GATAD1	0.241209455292588	-0.0942329826147099	1	0.0185988760437102	-0.108576684960502	1
GATAD2A	0.00188631231002128	0.16657418978908	1	0.78617671922947	-0.0352375157975664	1
GATAD2B	0.135035709867606	0.0281982597351417	1	0.595998405313004	0.103168952823708	1
GATC	0.0933592498501542	0.0160756011645257	1	0.228873412506719	0.0834095954600476	1
GBA	0.00118038061291999	0.182090177782498	1	0.0516441159319368	0.0639036422119386	1
GBAS	0.0176258829956701	0.357477169361778	1	.	.	.
GBF1	0.0800927641557909	0.0825168139326462	1	.	.	.
GBGT1	0.639451230323801	-0.000131477559045523	1	.	.	.
GBP1	2.63260031261602e-13	0.852153618633849	6.42749366325202e-09	0.095513455738817	0.0322663527850662	1
GBP2	9.35374274289169e-10	0.288735290982729	2.28371629067701e-05	0.912283942294346	-0.0643720770162364	1
GBP3	0.0172437724481024	0.0939124270570937	1	.	.	.
GBP4	6.16732026352844e-06	0.240665145579242	0.150575124234047	0.805543744643294	-0.0248587099315102	1
GBP5	0.00404439496251865	0.188218574269316	1	.	.	.
GCA	0.000196233490380393	0.050891497652338	1	0.00272768327196783	0.0557408155785724	1
GCC2	0.000615911580046597	0.212111692603615	1	0.419237263451146	-0.0267479835959304	1
GCH1	0.00891831295766068	0.107549155788519	1	0.482979078836314	0.0521631494798999	1
GCHFR	0.00224971306768349	-0.21305974380551	1	0.0754014279854764	-0.0621367412100197	1
[truncated: 4,188 more rows]

## Sheet: Intermediate
Gene	Admission – Deceased vs. Alive			Follow-up – Critically vs. Moderate
	p-value	Log2FC	q-value	p-value	Log2FC	q-value
A1BG	0.00855449830089319	-0.236482425457125	1	0.000121566193177803	-0.17636402119659	1
AAED1	0.00141077284896255	0.10158857513599	1	0.43770784785482	-0.0687525910403027	1
AAGAB	0.019468639526882	0.0037552406951406	1	0.0694261413174492	0.0979029558901498	1
AAK1	0.00476341573950262	0.119514616929361	1	0.216132420140503	0.0255707835020713	1
AAMP	0.00094194777067457	-0.0373958145822968	1	0.294640894881144	0.0710057159813867	1
AASDHPPT	0.263672140481993	0.0288155590102078	1	0.396920717820075	0.0445123279572013	1
AATF	0.158374252787954	0.038493552226027	1	0.066533958312746	0.0590650278050764	1
ABCA1	0.0303941717858963	0.0990163426192386	1	.	.	.
ABCA7	0.512792465973527	0.0268811001168072	1	0.0591646213296105	0.163565811188436	1
ABCB7	0.910397036691282	0.0120454869603633	1	0.0172557230711307	-0.0827194138595038	1
ABCC3	1.33627316473378e-07	0.26829183762197	0.00326251093169752	1.47327138158681e-11	0.344530805816332	3.5969920781442e-07
ABCD1	0.00149462981452768	0.0672114307837021	1	.	.	.
ABCE1	0.0918262079827988	-0.0317522423563096	1	0.0695500134491653	0.0569577081221738	1
ABCF1	7.26420399866454e-06	0.169374949191264	0.177355540627395	0.262688588867349	-0.0644283626190442	1
ABHD12	.	.	.	0.511668199144581	0.0678079861397827	1
ABHD13	0.198341596627748	-0.0731115821535412	1	0.208061117894377	0.0493607666740754	1
ABHD14B	0.00214544826021692	-0.125749148463907	1	3.30983416923408e-05	-0.203475269210506	0.808096012418501
ABHD17A	0.000393783358384188	0.072476774537036	1	0.0968585143297405	0.10052969112989	1
ABHD2	0.0228419856487621	0.0328297082005232	1	0.53407292002868	0.00308843855215546	1
ABHD3	0.00523750976007207	0.0986995417983424	1	0.687824599495665	0.062539074118088	1
ABHD5	1.3781695666623e-07	-0.433913319861586	0.00336480099700601	0.1384354890991	-0.199681672122537	1
ABHD8	0.00950040106089628	0.078811569245007	1	.	.	.
ABI1	0.00358749324459121	0.156104252578028	1	0.508621060735129	-0.0180881128347611	1
ABI3	0.00552889890830802	0.203702070498509	1	0.000887814700298019	0.239187154173859	1
ABR	0.0108303910520976	0.181212902206715	1	0.0179378384499175	0.131054028013454	1
ABRACL	0.310374305759439	-0.0416974123418419	1	2.09156297231841e-15	0.404521946144325	5.10655099691541e-11
ABRAXAS1	.	.	.	0.343527410433417	-0.0886771169275151	1
ABT1	0.0704842946746312	0.0983688969160108	1	0.497311419527105	0.0722476602691198	1
ABTB1	0.401617442693085	-0.0698717584472603	1	0.215175502571007	0.0312841456721259	1
AC004556.1	.	.	.	0.702524233875049	-0.351260691401533	1
AC004687.1	2.51043577462116e-13	-0.504461870066509	6.12922894373756e-09	0.00060887918834235	-0.192946309177512	1
AC005280.2	2.60437837107274e-08	-0.249644395979259	0.000635858979297409	0.000456865288282455	-0.247036670999599	1
AC007032.1	0.012130143582613	-0.0321238616958326	1	0.00352908543998267	-0.14843968692786	1
AC007952.4	2.25874615172434e-16	-0.312201269114823	5.51472872943498e-12	2.84261487853413e-07	-0.61028092527907	0.00694024422594108
AC008105.3	.	.	.	0.0962818892632032	0.0744969750764653	1
AC012615.1	0.000269330039211842	-0.203150037258675	1	.	.	.
AC013461.1	0.0104513386241108	0.309559072323802	1	.	.	.
AC015912.3	0.00101209988711769	-0.0526748003801976	1	0.545103385246288	-0.219235739383551	1
AC016831.1	.	.	.	0.188114078314724	-0.159553619485848	1
AC016831.5	1.81803158429592e-09	-0.300930440930126	4.43872411305849e-05	4.66642869803902e-07	-0.325948291395538	0.0113930856662623
AC020656.1	2.93289725162692e-06	-0.28198737358796	0.0716066863984713	0.371267154434853	-0.0564643267206193	1
AC020916.1	5.02713664571125e-21	-0.653925401250111	1.2273754120504e-16	6.10105405419282e-10	-0.50670500061369	1.48957234733118e-05
AC025159.1	.	.	.	0.847423526185642	-0.025821289363119	1
AC025164.1	4.02232946494473e-06	-0.264093376498872	0.0982051738866255	1.59354662477322e-05	-0.169906564623737	0.389064408438382
AC027644.3	.	.	.	0.86157439089758	-0.0560014095183619	1
AC044849.1	4.58246784972347e-08	-0.356466830209068	0.00111880952550999	0.00679884181163611	-0.193972374554162	1
AC090498.1	0.0137683201474879	0.232372412870332	1	.	.	.
AC091271.1	0.0387830561836449	-0.0730698225818929	1	0.0328844683504482	-0.223265042192452	1
AC093673.1	0.000769557730915548	-0.174410213452557	1	0.401173611573296	0.0116771584340865	1
AC096667.1	2.36610899965983e-06	-0.273784953368912	0.0577685512266948	0.316110329865252	-0.10824526450296	1
AC100810.1	6.72252706166822e-06	-0.217523721675063	0.16413049821063	0.0266169361870396	-0.194290457713863	1
AC103591.3	5.87740267786175e-25	-0.84463747263993	1.43496786379995e-20	2.52067457568016e-12	-0.350846325353573	6.15422697652312e-08
AC116366.1	0.00462108719335683	-0.142513017462326	1	9.62130285970096e-06	-0.285061605892589	0.234904109319599
AC144652.1	.	.	.	0.262740495680289	-0.0519283326891817	1
AC245014.3	2.50699310949336e-10	-0.358000221557073	6.12082367682805e-06	0.000746044568199018	-0.322841337918217	1
AC245128.3	2.01343074389642e-27	-0.737770514557048	4.91579116122312e-23	2.74714606061909e-17	-0.676480726624628	6.7071571070015e-13
AC245297.3	0.0521756452393469	-0.0212642197747293	1	0.836455450565167	-0.0796695210812663	1
ACAA1	0.0116364307920209	0.0560256991257475	1	3.97452109849747e-07	0.261775153961563	0.00970379326198158
ACAA2	0.327970427383988	0.0952873852987789	1	0.331290990981753	0.0716215010156233	1
ACADM	0.317659816145299	0.0258939803916303	1	0.0933804698856476	0.0764071707641809	1
ACADVL	1.07061428765931e-09	0.338176959340265	2.6139047833202e-05	0.00827514137601063	-0.190262060817283	1
ACAP1	0.0571388911398039	0.151048301350429	1	0.69844915390357	-0.0452376631369646	1
ACAP2	0.00027116659970389	0.255630322660847	1	0.0721531676901817	0.0669409226770536	1
ACAP3	0.459864173905223	-0.0243587402974215	1	0.80426406997379	0.0101808136839799	1
ACAT1	0.000219211107328488	0.110423472458992	1	.	.	.
ACBD3	0.000928813074106508	0.127977671876786	1	0.944813413409118	-0.019291703694352	1
ACBD5	0.219020403471167	0.0434919246786639	1	0.658562320338886	-0.0167098476832986	1
ACBD6	0.000418391122901529	-0.0543312789208701	1	0.637474066325023	-0.0898034723374866	1
ACER3	6.57141129150979e-05	0.125536550530401	1	0.699194018044603	0.00625903589688892	1
ACIN1	0.000894583578055753	0.187601729815435	1	0.000903405055766002	0.101286900836935	1
ACLY	0.131730344198098	0.134143408088127	1	0.873632046157785	0.0396023991473697	1
ACO2	0.000124888233088724	0.147020779925727	1	0.464459527311492	0.0128183611372662	1
ACOT13	0.0137080036485234	0.0229925122700417	1	.	.	.
ACOT8	0.0401319424030284	-0.00279638490324713	1	0.00234194884984053	0.138001393542663	1
ACOT9	0.00564733366578373	0.151237908077182	1	0.0225659767862855	0.150927118431484	1
ACOX1	0.217197124406373	-0.0833360992948814	1	0.783408869004329	-0.0480206642425365	1
ACP1	0.00296600407998706	-0.096922323825521	1	0.487031360299852	-0.0421307678532943	1
ACP2	0.00920261964526472	0.129847948272682	1	.	.	.
ACP5	0.25319805181798	-0.0225377180420881	1	0.0011474735181079	0.0707432872211221	1
ACPP	0.0605423442644393	0.0510153985052905	1	.	.	.
ACRBP	0.164676567115307	-0.037545994760936	1	0.0430490385569604	0.133890815089962	1
ACSF3	0.00500261639842487	-0.034075063034224	1	0.511798008080671	0.0303728741503068	1
ACSL1	9.4017608908293e-07	0.31128315606106	0.0229543992149597	0.0161614566575959	-0.100845610103835	1
ACSL3	8.97885895725298e-05	0.219286458272782	1	0.214192999133115	0.00407967469793508	1
ACSL4	1.237074705497e-05	0.299022397914822	0.302031789347093	0.253404224488103	0.0678399292816734	1
ACSL5	0.00847405807323929	0.0753461569576896	1	0.259863746243356	0.0268667239472176	1
ACSS2	0.262026574897257	0.00414235714226652	1	.	.	.
ACTG1	7.12230108018752e-19	-0.479682391566031	1.73890980872778e-14	0.181688797955132	-0.0422119121814015	1
ACTN1	0.00396463805665732	-0.12818000913045	1	0.770019875117524	-0.0430108626872374	1
ACTN4	4.78507541532466e-12	0.311751221640765	1.16827616265152e-07	0.0317471063087602	0.153377544223658	1
ACTR10	0.0285702414300618	-0.00988429862285284	1	0.0322815407367102	0.0726137899111516	1
ACTR1A	0.00718110074290275	0.00861692252837143	1	0.432064064789246	-0.00899148194005395	1
ACTR2	0.0873093661199412	-0.0746348960850876	1	0.027819067320871	0.085638126638913	1
ACTR3	0.000869719048410722	0.252014216088399	1	2.60885859945648e-13	0.285283761670794	6.369528270573e-09
ACYP2	0.42309072134831	-0.0765852384151259	1	0.841500989481549	-0.0131050027043851	1
ADA	0.00768572040341528	0.0521519199221892	1	2.31242186059841e-08	0.240232407763335	0.000564577797265102
ADA2	1.02594001097874e-14	-0.272662132182106	2.50483253680458e-10	5.98780389332424e-25	-0.696859797267863	1.46192232055511e-20
ADAM10	0.00444281593395549	0.194853636144403	1	2.79212201570265e-05	0.318290294515113	0.681696590133801
ADAM15	0.357388606621096	-0.0222745198252485	1	0.0108691522885295	-0.107580970058162	1
ADAM17	1.70615716536425e-10	0.410739633896785	4.16558271923681e-06	0.00191193480223722	0.095388166385392	1
ADAM8	0.0149690554230847	0.102200164432194	1	0.40169607957602	0.00460449011050196	1
ADAM9	0.000438821898764906	0.130596490524699	1	0.283631809838529	0.00589678154012802	1
ADAMTSL4	0.0837720454342003	0.137896008733538	1	0.276623081892935	0.016187790000878	1
ADAP1	0.680719604622678	-0.0115548619342827	1	0.488069224886595	0.0793753548420254	1
ADAP2	6.2058542611043e-05	0.189193228902393	1	0.309312701921611	0.00262342067461896	1
ADAR	3.53296880413668e-14	0.635618799890838	8.6257433352997e-10	0.0483015792515393	0.201871154108828	1
ADCY7	0.0116186213404478	0.224684679975559	1	0.201626916426299	0.170674521307791	1
ADD1	0.0032430233783298	0.0625676067144263	1	0.129413729206621	0.0890858115939985	1
ADD3	3.70059439526248e-05	0.174820184946214	0.903500121603333	0.754936199873655	0.0402352149245191	1
ADGRE1	.	.	.	3.08380853932556e-07	0.237592710485218	0.00752911854876335
ADGRE2	0.00244212503785222	0.112930314275581	1	0.00130905888267143	0.202358660732284	1
ADGRE5	0.0635794467922816	0.0894037394085485	1	2.15957618537408e-07	0.399201288691146	0.00527260525659083
ADH5	0.00113080399356235	0.0274866006398775	1	0.564884659821004	0.0156194130448482	1
ADI1	0.00105156355861814	0.0486480495350192	1	3.86810858601766e-06	0.232721478271317	0.0944398711276212
ADIPOR1	0.0671714265539747	-0.151352631128011	1	0.145634453712385	-0.0483434349393238	1
ADIPOR2	0.118991448039537	0.0442229604613716	1	0.0375086383046968	0.0505873147446186	1
ADK	.	.	.	0.0350238840345898	0.0893286806564402	1
ADM	2.1237924235815e-12	0.423837185565224	5.18523920217424e-08	0.00394082666511481	0.0850578132619096	1
ADNP	9.88562656765683e-05	0.113641576971876	1	0.0121885535106587	0.0200031477450214	1
ADNP2	0.161435450748998	-0.0206210995881178	1	0.84437452548049	0.00923697598731338	1
ADPGK	6.10945390582494e-05	0.122858122113348	1	0.0200908595285927	-0.129162642347898	1
ADPRH	0.00281339901719784	0.0406842615619329	1	.	.	.
ADRBK1	0.00191170991041423	0.780742282295164	1	0.546825781070459	0.622038563606344	1
ADRBK2	0.00473574249988831	0.482811643425431	1	0.572948398598749	0.376378097119035	1
ADRM1	0.00291056328671615	-0.0313474811853994	1	0.0155623840673561	0.182008573285138	1
ADSL	0.0947866563450081	0.00566130061035108	1	0.349358200435184	0.077915231487249	1
ADSS	3.44701381958005e-05	0.27758761620606	0.841588424050469	0.0225792658448884	0.129928722380353	1
AEBP2	0.0827065084308445	-0.0106213542231632	1	.	.	.
AES	0.000830621045333116	0.174771658918434	1	0.104052459328986	0.0381143141232401	1
AFF1	0.0106984290309416	0.170316454236379	1	0.243862267728231	-0.0830699591357971	1
AFF4	0.00318870534255723	0.132880808754652	1	0.960268745499811	-0.0597925397805562	1
AFG3L2	0.000941763679715804	-0.115660829948413	1	0.406822673463946	0.0304730465977975	1
AFTPH	0.00114779199065081	0.167339086321127	1	0.151645778516453	0.116712163751122	1
AGAP3	0.218246648561747	-0.0460933780529496	1	0.211698226298655	-0.0387245154866954	1
AGFG1	2.6951936184521e-10	0.164846319437675	6.5803152194508e-06	0.2344973945646	-0.0397614406668545	1
AGO1	0.209666219317516	-0.123422177504105	1	0.139430068830602	-0.0274685276526822	1
AGO2	0.000701847298292134	0.127410917657921	1	0.081535942774148	0.0146180956815272	1
AGO3	0.69232329642218	0.00806654028002979	1	0.280088565624979	-0.00930543159151614	1
AGO4	0.114694145336665	0.0226958758501856	1	0.146323139629487	-0.0498270895070959	1
AGPAT1	0.0759512585776024	-0.0229273953041114	1	0.380406642104633	0.0290931398619584	1
AGPAT2	4.12366217676533e-05	0.0747750416162484	1	0.0340851954083288	0.0868047915929405	1
AGPAT3	2.52446556512e-07	0.335384111161538	0.00616348267724047	0.0184644415110482	0.103443128742745	1
AGPS	0.0124417836076387	0.070452513121281	1	0.377997726892372	0.00220422850034929	1
AGTPBP1	0.112037254807008	-0.00461877927608301	1	0.00766398653369046	-0.242429178712645	1
AGTRAP	0.869901834381241	0.0191720008943008	1	0.622248919144225	0.113812206995383	1
AHCTF1	0.000898808506905672	0.0868325279796112	1	0.218284692631159	-0.055897260527251	1
AHCY	0.0789637680386633	-0.0939815154666154	1	0.564917526751283	-0.1036026413013	1
AHCYL1	0.0514362244701308	-0.053251300892142	1	0.753637307615997	0.028826968064779	1
AHNAK	0.0103250538896249	-0.0855698989348221	1	0.998691346896645	0.123846995109135	1
AHR	0.00299685389302272	0.0154592480920295	1	3.2569864617566e-07	-0.294155610434441	0.00795193244637873
AHSA1	0.000551231863344038	0.12172413244827	1	0.00326781231765053	0.246569287952518	1
AIDA	0.000395811216211961	0.207070005140311	1	0.223967280943309	0.0897215638265067	1
AIF1	0.00236596712209155	-0.0403521600904542	1	3.648019787498e-09	0.110853074140074	8.90664031117636e-05
AIFM1	0.279732382396928	-0.0205074609419097	1	.	.	.
AIG1	0.10172447064448	-0.0135408739741339	1	0.356241886945277	0.101571679808244	1
AIM2	4.90909581944796e-05	0.353824440403814	1	.	.	.
AIMP1	0.00223004376947483	0.125347090672185	1	0.00307337615419931	-0.0768228908856686	1
AIMP2	0.014538541079183	-0.137146003259993	1	.	.	.
AIP	0.019434206112218	0.116900287506117	1	0.162241786566297	0.0878525532164453	1
AK2	0.00769401892608661	0.0550478997667858	1	0.132312451953704	-0.0713536879916805	1
AK3	.	.	.	0.648269310138905	-0.0619683231591605	1
AKAP10	0.0185578672402081	0.0416724139718039	1	0.450513802994355	0.0568621982094516	1
AKAP11	.	.	.	0.00650438869839991	0.156084363660544	1
AKAP13	0.000131655285500378	0.236517845546167	1	0.226495067480662	-0.00279514621340682	1
AKAP17A	0.186080568788595	0.0316465751927116	1	0.129972575879425	-0.0944029615375824	1
AKAP8	0.0474278649827623	-0.0153646790296514	1	0.22306837964074	-0.0101047960822276	1
AKAP8L	0.0119819414033094	-0.0278286816889542	1	0.122596457514488	0.0233862405377925	1
AKAP9	0.000244379710728541	0.251318587042141	1	0.0644328857077636	0.0535103539091301	1
AKIP1	0.121150071928365	0.0316571546086108	1	.	.	.
AKIRIN1	0.00737482614274675	0.0047452917371763	1	0.176754931255955	0.0545485831379997	1
AKIRIN2	0.0959661281226173	0.141968472750988	1	3.55776186570371e-09	0.180526758716393	8.6862755951156e-05
AKNA	0.0444185359253269	0.0203498469699328	1	0.179714984816465	-0.0523139766982051	1
AKR1A1	0.023631040512313	0.126272207143052	1	0.00204597199083257	0.220914240617292	1
AKR1B1	0.00311749752706181	-0.220179720771694	1	4.08230912940092e-09	-0.204307912092542	9.96695773943235e-05
AKR7A2	0.605320101275624	-0.0344094678436881	1	0.00172178405519478	-0.132297413323942	1
AKT1	0.0044387046046316	0.0479531579501673	1	0.160812491841856	0.0397458504251325	1
AKT1S1	0.0174384565664873	0.130876268229932	1	.	.	.
AKT2	0.011509590243466	0.0503343534376015	1	0.107428940031962	0.0519034175037297	1
AL034397.3	0.0105771710007347	-0.0137795739142375	1	0.1079771330996	0.0439902619603903	1
AL118516.1	0.000298312372856137	-0.0951525310491533	1	0.0026908059241602	-0.169686663123352	1
AL136295.5	0.0115618245377907	-0.122837531896807	1	0.000744608164436431	-0.171463692053737	1
AL139246.5	0.0115564836007713	-0.0546829026452049	1	0.390871414825091	0.0564110769864335	1
AL445524.1	0.00435739032489428	-0.177488892705888	1	0.704082470335078	-0.0983174296503164	1
ALAS1	0.121147020731216	0.128815634805926	1	.	.	.
ALCAM	0.0344817927129273	-0.129452526715323	1	0.625388738362949	-0.0677147368992003	1
ALDH16A1	.	.	.	0.0122205727564933	0.114910170019337	1
ALDH1A1	0.107986247649155	-0.161985345719784	1	3.91154627992045e-07	-0.196088759646409	0.00955004024242578
ALDH2	2.9638508408089e-10	-0.481773527756392	7.23624182783492e-06	3.76353694192739e-12	-0.343371171555362	9.18867544371572e-08
ALDH3A2	0.137201970258726	-0.0271242516990504	1	0.947016611804204	0.0262521467885504	1
ALDH3B1	0.606875726541379	-0.0133427345846893	1	0.00755513127812021	-0.12006882704004	1
ALDH9A1	0.0256886319217709	0.0355631066711963	1	0.574435313737327	0.0239186684959482	1
ALDOA	5.94076955264205e-56	1.68129229725678	1.45043888627756e-51	0.000127504873726999	1.41622581420897	1
ALG13	0.010376591932928	-0.00896812941597935	1	0.620671895598398	-0.074238809277322	1
ALG3	0.0239369172304507	-0.106077783094496	1	0.23655986191188	-0.0722207172688884	1
ALG5	0.0529732054181513	-0.160540606892629	1	0.335624564785563	-0.0541987775452196	1
ALKBH5	0.00117813061105548	-0.106698138655303	1	0.254672448546217	-0.0339895424691758	1
ALKBH7	4.51241205018079e-12	-0.547155810795652	1.10170540205164e-07	3.16134428067519e-08	-0.342814158558372	0.000771842206126847
ALOX5	0.0630681718128957	0.0613815483950272	1	0.15817945580427	0.00197421059533909	1
ALOX5AP	0.00405405474785682	-0.203815668377795	1	.	.	.
ALPK1	0.0779106097989301	0.0753203374917603	1	0.023946726072946	0.0365325368200842	1
ALYREF	0.0342279320224517	-0.0629245936447719	1	0.900395335969583	-0.120420743671743	1
AMD1	0.262969391181143	0.00457952507098247	1	0.246470143850447	-0.121281848931517	1
AMFR	0.373640620010677	-0.0844817642826752	1	0.306540109460174	0.0502778215889219	1
AMPD2	0.12074453081363	-0.0808066139398886	1	0.012565108445658	-0.0791829692500556	1
AMZ2	0.876362800989318	0.00712827945621358	1	0.0833779808381905	-0.0674055832506107	1
ANAPC11	0.000840060680288346	0.0262195690222624	1	0.275816540719667	0.100781508924664	1
ANAPC13	0.136974394998375	-0.0310450593550542	1	0.243547577539542	0.0933381250823751	1
ANAPC15	0.000298304438363283	-0.27647635673686	1	0.220426521016236	-0.0938642206032725	1
ANAPC16	4.44615260489383e-06	-0.274002444670859	0.108552815848483	0.379872085269428	0.00341618379781927	1
ANAPC5	0.0427497379438559	0.0051953144633774	1	0.0925207798929318	-0.130570176617128	1
ANAPC7	0.0248129380876326	0.0689269362408752	1	.	.	.
ANG	0.035880102831441	0.0898866165456684	1	.	.	.
ANGEL2	0.0624425473918491	-0.000330861512107927	1	0.237999717553653	0.0618343272617823	1
ANKDD1A	0.0888224579369979	0.014733900210512	1	0.564450074811381	-0.0289203237487896	1
ANKFY1	0.000185355917811923	0.267831212877487	1	0.410097394790979	0.0378996193283295	1
ANKHD1	0.05038392567157	-0.113514503832654	1	0.576311452935563	-0.0376472408009299	1
ANKIB1	0.00452974378064062	0.141391710169926	1	0.00991285371596642	-0.078245125450991	1
ANKLE2	0.000175522688851246	0.117746038760718	1	0.282497131625484	0.0175857166939745	1
ANKRD10	0.00985440402426188	-0.0134088306181833	1	0.0688399730048576	-0.0708297272040974	1
ANKRD11	3.46828492895374e-09	0.107076400087411	8.46781765404056e-05	0.203983335888124	-0.0113661680998547	1
ANKRD12	0.56262233675935	0.0237167623874381	1	0.114629585423387	-0.0896257794983555	1
ANKRD13A	0.00541205949372264	0.0974449843109578	1	0.0118722755712389	0.040586020907915	1
ANKRD13D	0.00109085036847177	0.0797454268167835	1	0.734318779279337	0.188903323683245	1
ANKRD17	0.186326431551746	0.0502427410030894	1	0.000465049169410507	0.0643074670817548	1
ANKRD28	0.246536071577508	-0.0351909455100052	1	0.00304753439268689	-0.295381511519316	1
ANKRD44	0.0265757587417676	-0.113556231163417	1	0.0163919660204556	0.145809898200925	1
ANKRD49	0.097426933244209	0.00089452717704086	1	.	.	.
ANO6	0.207258252353311	0.00266468321202118	1	0.707431479825839	0.011620853291702	1
ANP32A	0.0164787820027559	0.198897509888584	1	0.249513075806667	-0.0878240785298721	1
ANP32B	0.36593371275112	-0.0206363123717221	1	0.38416815389063	-0.0163341314288499	1
ANP32E	0.0383787836127239	0.134964818103003	1	0.221270324811468	0.0667123281745474	1
ANPEP	0.0363675368847261	-0.205806233714877	1	0.56731787100952	0.0928133907014549	1
ANTXR2	0.00461955004266888	0.099640291862418	1	0.0881740662117787	-0.0290342892448149	1
ANXA1	0.00380465801362401	0.0501132613906168	1	4.30507041120543e-15	0.0316343801838839	1.05108294089581e-10
ANXA11	0.000188498299281634	-0.138555793859165	1	0.0333259878264518	0.0368542457026111	1
ANXA2	0.00231920871431318	0.213545027414747	1	2.20371670866614e-08	0.362037775005933	0.000538037434420838
ANXA4	2.32924387414854e-05	0.270331455615865	0.568684891873366	2.42064878581209e-25	0.584113531369994	5.91001401056021e-21
ANXA5	5.94110934735706e-11	0.39860252172524	1.45052184715723e-06	1.86606006599844e-17	0.409741717684404	4.55598565113519e-13
ANXA6	2.8997354012735e-05	0.157569747360374	0.707970398220926	0.624311250768604	0.220195153918319	1
ANXA7	0.0957191836317353	-0.0372999051462475	1	0.933009568010847	0.00178872757546433	1
AOAH	0.000935006746063099	0.167773806261663	1	2.07573485865783e-08	-0.253093539951269	0.000506790665741309
AP000547.3	.	.	.	2.37001933645015e-05	0.149011435559118	0.578640220994303
AP1B1	1.39034791992814e-05	-0.111358778916275	0.339453444650457	0.566078485383192	0.0421842027674337	1
AP1G1	0.00951030228191236	0.118618110128186	1	0.189840450303102	0.00979075756495784	1
AP1G2	0.0648518764705263	0.0385974589557913	1	.	.	.
AP1M1	0.0140553867586639	0.0555469521789965	1	0.0739646052224982	0.0981405201336812	1
AP1S1	0.0494010438825296	0.0150835279047328	1	0.376288926303842	0.0612657679211283	1
AP1S2	2.94360009653607e-34	-0.891321104273107	7.18679963569282e-30	5.39564907808119e-34	-0.755330347669882	1.31734772241352e-29
AP2A1	0.000983287240741156	0.117325763783002	1	0.00327785100920549	0.211790176572812	1
AP2A2	0.0313449286916648	0.0930828994647649	1	0.142032855035081	-0.0216482132603749	1
AP2B1	0.000204366906538502	0.168244663355861	1	0.00695915828399786	0.10739902641036	1
AP2M1	0.00693424866013981	-0.0128514239611437	1	0.0206711210271238	-0.123050011564088	1
AP2S1	0.0139937590831672	-0.123092758708051	1	0.596839327269779	-0.0660651298219883	1
AP3B1	0.0638769784002135	0.0826694370747597	1	0.400771198700164	-0.00784206716955005	1
AP3D1	6.19466695199584e-05	0.0959657544923051	1	0.785593777168622	-0.00202774636753483	1
AP3M1	0.0849445994816095	-0.0481087212695925	1	.	.	.
AP3S1	0.000294790931369508	-0.0185458340945708	1	0.292951462788171	-0.0336855577390415	1
AP3S2	0.031104624735564	0.0970383856387183	1	.	.	.
AP5B1	0.00272506849430409	0.190640979046715	1	0.0180171907147205	-0.0344599289593449	1
AP5M1	0.000211946066040787	0.1177536997349	1	.	.	.
AP5Z1	0.045647212869822	0.016172839973944	1	0.318027442304767	0.0732345876336524	1
APAF1	0.0167227031112895	0.144697305461362	1	0.997013483047312	0.0250851974481727	1
APBB1IP	1.37720836457426e-05	0.313879679121598	0.336245422210806	0.00649426291539716	0.171938777730358	1
APBB3	0.946214599470975	0.0295691976864593	1	.	.	.
APC	0.200975108634285	0.125469161997061	1	3.08328354086976e-06	0.216317508922362	0.0752783676503353
APEH	0.0128881349869198	0.0884629510541658	1	0.367570597087079	0.0221302742253299	1
APEX1	1.06023296699158e-08	-0.459668916124769	0.000258855878890995	4.53595093099198e-13	-0.469038181821827	1.10745241980169e-08
APH1A	0.0369777399444526	-0.0468422556533583	1	0.0256914732510591	-0.11087071187277	1
APH1B	0.0971445639628742	0.0651731166531102	1	0.00347736716579602	0.139013343269489	1
API5	0.000658314458375203	0.142194043889298	1	0.000360391284596337	0.144481439757303	1
APIP	0.0154721737535415	-0.00361236466884385	1	0.212541303409044	-0.0826167672378295	1
APLP2	2.53910243110133e-05	0.349249060215631	0.619921858553389	0.190269033398548	-0.0278516859997979	1
APMAP	0.206010080430642	-0.03136775043546	1	0.000863657794419071	0.0772675325371878	1
APOBEC3A	2.6017457309725e-48	1.83630219758776	6.35216220216935e-44	2.02219591062588e-12	1.02855677630769	4.93719131579308e-08
APOBEC3C	0.000216996487753577	0.181623175204901	1	0.0137935520056917	0.148647776800797	1
APOBEC3G	0.0766821413070663	0.232217991326611	1	0.153894387769848	0.145841011758534	1
APOBR	0.121244543548546	0.190100056459809	1	0.728292112301993	0.00728104380774869	1
APOL1	0.0468395418562368	0.147713942199039	1	.	.	.
APOL2	0.026053049509752	0.11290022854006	1	0.00440074485183369	0.131847679805343	1
APOL3	0.0340074288888471	0.236309204773465	1	0.472768460544472	0.0153316654203181	1
APOL6	1.42466440383427e-07	0.416093328282179	0.00347831814196137	0.014084001993615	0.195209447505546	1
APOPT1	0.10714174251877	-0.11692135955083	1	0.323612982739604	0.0391166552826625	1
APP	0.000955524466820897	-0.0168250984489509	1	0.410347735359812	-0.0557198837373143	1
APPBP2	0.0676775045556019	0.043170104867277	1	.	.	.
APPL1	0.0195016463478249	0.0177829971669614	1	0.278177584389662	-0.0323205350462665	1
APRT	3.38923501217462e-09	-0.413754692534499	8.27481728222434e-05	2.40442553854776e-21	-0.611351049307065	5.87040495236436e-17
APTX	0.419004743753147	0.0426519213892178	1	.	.	.
AQP9	2.31214993172708e-14	0.58705270407833	5.64511405831166e-10	7.91059847930983e-06	0.251394442568205	0.19313726187235
AQR	0.928484418649637	0.0253067409838909	1	0.0412746940155796	0.0624015562643705	1
ARAF	0.0157506142144023	-0.0159382738119334	1	0.202557234616914	0.085072929193065	1
ARAP1	0.000448807245713727	0.145618728830426	1	6.59245661325565e-05	0.300396312632601	1
ARAP2	0.000106530088394273	0.0731112672900816	1	0.000413879984494271	0.257409402201492	1
ARCN1	0.0491085806524438	0.111845921634894	1	0.247659229436861	0.0820610408981376	1
AREG	0.718873512778456	-0.235190011518118	1	0.0078713717685214	-0.401571882386903	1
ARF1	0.0176284307075186	0.1679106229978	1	0.3495653550267	0.0714697246630234	1
ARF3	0.170901399128263	0.134111738257864	1	0.190853654282008	-0.00215780052891346	1
ARF4	3.07751704188722e-05	0.159144092351722	0.751375785776764	0.483730709511056	0.0401024025069042	1
ARF5	0.000142012976080884	-0.295210288685616	1	5.66267252823031e-10	-0.398376859907438	1.38254149776743e-05
ARF6	0.0558592010522942	0.0751982232868809	1	0.00032094885367053	0.228501987571665	1
ARFGAP2	0.00875983961287143	0.0290990965821645	1	0.40595558013647	0.0674216513329092	1
ARFGAP3	0.000165218890008762	0.131324502886416	1	0.166271417005417	0.0971759663028412	1
ARFGEF1	0.00405656373448971	0.115099808575654	1	0.0149258600382689	0.0155923548816166	1
ARFGEF2	0.000212057933456429	0.14330827007819	1	.	.	.
ARFIP1	0.000147984570142766	0.165784521951592	1	0.00242394426381212	0.104634254235396	1
ARFIP2	0.0478667857492843	0.0320851905798309	1	.	.	.
ARFRP1	0.114174948206352	0.0653380932895244	1	0.302922544804219	0.026314754869719	1
ARGLU1	1.64650841753398e-05	0.143077328159179	0.401995030140921	0.0169268248995551	0.1343546884544	1
ARHGAP1	0.782105714878065	-0.0392276042067896	1	0.00361194081393584	0.132531208217915	1
ARHGAP15	0.265789950387682	0.0594946565697254	1	0.31850510082135	0.0333151248820053	1
ARHGAP17	0.0021450662624716	0.15875591530149	1	0.0361350328777899	0.0620685759244234	1
ARHGAP18	0.595831905382726	-0.0401054047371461	1	0.0644900888041997	0.104326878378779	1
ARHGAP21	0.00354731432886	0.0627532545884352	1	0.0112614538879558	0.0636523462852102	1
ARHGAP24	0.355203543289681	-0.0659070185936982	1	0.306952936020794	-0.10045041633204	1
ARHGAP25	2.09871115766622e-06	0.230874478136355	0.0512400329144208	0.00275387609128538	0.098172377543664	1
ARHGAP26	2.34000306601517e-05	0.26632111922558	0.571311748567604	0.253793170579196	-0.211030370149904	1
ARHGAP27	0.19615078729847	-0.00166593248750246	1	0.033367384027784	0.20883088851727	1
ARHGAP30	7.82045172771154e-06	0.161922712306677	0.190936328932077	0.0184967936251783	0.148194349683761	1
ARHGAP31	0.000267871503233359	0.0750197847392609	1	.	.	.
ARHGAP35	0.000159219974575715	0.0910717664733892	1	.	.	.
ARHGAP4	0.0265237213668347	-0.131410517105283	1	0.068222886798864	-0.0858896689546355	1
ARHGAP45	6.46669795249301e-11	-0.253204185284309	1.57884430510117e-06	0.401643630591071	-0.178022365126046	1
ARHGAP5	0.168688539035314	0.036982237645872	1	.	.	.
ARHGAP9	0.0413039095683833	0.0801437266616554	1	0.882510069001459	0.0441303064192062	1
ARHGDIA	0.280112361773603	0.0425349178530909	1	0.929730802526835	0.130918686549658	1
ARHGDIB	0.420373891434503	0.00315100883742891	1	2.97567595376626e-20	0.43983684237344	7.26511284112033e-16
ARHGEF1	0.037364635713284	0.0317015141582466	1	0.301493281980939	0.125920973736541	1
ARHGEF11	0.104559065450104	0.0361558696950289	1	0.577006033418764	0.0266307419721039	1
ARHGEF2	0.0590490511466264	0.102711568540481	1	0.0712114548754644	-0.0334234435141315	1
ARHGEF3	0.000380096558507019	0.18630448654022	1	0.00799297524895268	0.156806883452477	1
ARHGEF40	0.594357980755782	-0.0815955308141385	1	0.11392758467511	-0.121292210026468	1
ARHGEF6	0.00522846556097491	0.0976901960245581	1	0.450153981050236	-0.0956325901727562	1
ARHGEF7	0.0111373618656372	0.0675230491059973	1	0.269377081209698	0.0422982862824854	1
ARID1A	0.0633588783935299	-0.0933181613028125	1	0.351204406936374	-0.0539484433943968	1
ARID1B	0.00456042070478849	-0.0890078752040175	1	0.326850277376974	-0.152280504622945	1
ARID2	0.339537242450312	0.00476566608115858	1	0.967901579642684	0.0438353466624509	1
ARID3A	0.0389705370821597	-0.171916024348076	1	0.00047502555577919	-0.101719098885783	1
ARID4A	0.056775293608133	0.166068611877504	1	0.140861420445424	0.0142164087870387	1
ARID4B	0.00546577504434317	0.222502855993591	1	0.085342775202386	0.134002732756728	1
ARID5A	0.103536419997896	-0.00433206303978739	1	0.00687020049152031	-0.199752327131221	1
ARID5B	0.00279000645183872	0.292652834071439	1	1.85540183870157e-09	0.23918328347615	4.52996358918989e-05
ARIH1	4.53003686699318e-05	0.174989274233639	1	0.00128812184786583	-0.176791719096431	1
ARIH2	0.00598417158315288	0.105833115866	1	0.181568096787079	0.0829356832540098	1
ARL1	0.0361476525476842	0.0585937864539632	1	0.052810430240743	0.0504066328144866	1
ARL11	0.590754975800787	0.0330819138791898	1	0.405970765322737	-0.0141667960594838	1
ARL14EP	0.310389549520453	-0.0384354639726778	1	.	.	.
ARL16	0.482455390972334	-0.0218692235443505	1	.	.	.
ARL2	1.41528257027495e-05	0.149388315382878	0.345541239532628	1.55145907686616e-07	0.235998198939337	0.00378788733616872
ARL2BP	0.065809124672097	-0.103038079026848	1	0.654608749565387	0.0359247387082109	1
ARL3	0.0885703743721653	-0.0603942979395822	1	0.179466700853544	0.0440447780465337	1
ARL4A	0.0368603000721602	0.173544453214231	1	0.105833254140524	0.0575450195276306	1
ARL4C	2.54835588449631e-08	-0.646753916676806	0.000622181089199775	4.03953937670107e-29	-0.671293814668546	9.86253538821566e-25
ARL5A	0.00204437173633601	0.19383931658619	1	0.804962591859548	0.0559854396315159	1
ARL5B	0.631077984927428	0.0280991003311721	1	0.00309375697618339	-0.140586009607574	1
ARL6IP1	0.499660790678492	0.0117479100989279	1	0.40052227777894	-0.00462746844308382	1
ARL6IP4	0.00398023921420854	-0.155236279913471	1	0.051556688293038	-0.0326129846055012	1
ARL6IP5	1.45696870506763e-05	0.184141383421361	0.355718909342262	3.11124854084092e-15	0.523139010416767	7.5961133124631e-11
ARL6IP6	0.0717027298481377	0.0637927501129785	1	0.00301311410074224	0.10615474132106	1
ARL8A	0.00114423384823574	0.106647716413024	1	0.637260549477991	0.0343239220472809	1
ARL8B	0.000872622467394575	-0.0428316218006348	1	0.197693399226113	0.00699565810712688	1
ARMC10	5.95747738983752e-05	0.12180110715505	1	0.673452709049826	0.0557221252432313	1
ARMC8	0.15192502557566	-0.0609545631270364	1	0.667989957188811	-0.0502374701391162	1
ARMCX3	0.0022109891632059	0.0939142901728278	1	0.139387860722378	0.0193504857575989	1
ARMCX6	0.468866465252545	-0.00260391397926082	1	0.17861982993647	0.0773663002534564	1
ARMH1	0.0130325836094954	-0.102016062366522	1	0.00168163252769383	-0.181334218322699	1
ARMH3	0.00279259362056824	-0.156792149564788	1	0.00664661102988013	-0.0893122598621319	1
ARMT1	0.0522870890873903	0.0528166526801301	1	.	.	.
ARNT	0.00914952460988042	0.0232804366046926	1	0.6135708822656	0.0646875957234013	1
ARNTL	0.494324887699089	0.00175743672366924	1	.	.	.
ARPC1A	0.0771981095644988	-0.0255679661015564	1	0.00124944883829136	0.109045934060174	1
ARPC1B	0.17198054869236	0.0184360148849465	1	9.33392389192521e-09	0.152187454434672	0.000227887751821354
ARPC2	3.80506161724185e-05	-0.158824610788817	0.929005793849598	5.50194776032811e-07	0.133334252793534	0.0134330054568411
ARPC3	1.05908976294823e-10	-0.195135120125139	2.58576765623811e-06	0.000739807880285802	0.0462078469158089	1
ARPC4	0.121318381238768	-0.182644289151342	1	0.548911801148635	0.0833267709971761	1
ARPC5	7.72415151070797e-07	0.353592917915246	0.0188585159133935	4.20940089742647e-19	0.397632479418435	1.02772522910667e-14
ARPC5L	0.0392474524359942	-0.14330014432507	1	0.214699513937063	-0.0688360802285902	1
ARPIN	0.0914605054854396	-0.102048291426337	1	1.75022392286126e-09	-0.252104392906388	4.27317170766576e-05
ARPP19	0.013678018565057	-0.0030247044080231	1	0.735863316758386	-0.00481751580598655	1
ARRB1	8.22056484946216e-06	0.234970580703893	0.200705090799619	0.000600099738592404	0.288044388159144	1
ARRB2	0.0185086292985986	0.026702382454912	1	0.0733380139361941	0.0862099806179439	1
ARRDC1	0.0889347015373607	-0.0654184807468293	1	0.391326799222116	-0.0107048578812364	1
ARRDC2	0.04174583743705	-0.0661757820598933	1	0.0865055051585039	-0.0333692723347764	1
ARRDC3	0.000230105713780918	0.17878001604409	1	0.360076816016451	0.107785994372289	1
ARRDC4	0.254721387181689	-0.0920225256333376	1	0.00046540857383713	-0.14867875387327	1
ARSA	0.00207124423754452	0.109525068179534	1	0.526543097792485	0.0568327008092882	1
ARSB	0.0186810639580782	0.058161357942956	1	.	.	.
ARSD	0.0404033106895508	-0.00693676937125517	1	.	.	.
ASAH1	4.8451253888507e-11	-0.39668655279207	1.1829373636879e-06	0.035556329088469	0.0691736136491876	1
ASAP1	0.106800555636022	-0.0157560789541588	1	0.171134614396208	0.0723653163421369	1
ASB8	0.00429521809959384	0.115657666260089	1	0.0161523542031616	0.0931144031334975	1
ASCC2	0.00718154732783607	0.155265680314747	1	0.572615042398198	0.0511829650398648	1
ASCC3	0.00141349760974689	0.166090244232284	1	0.123455247598402	0.0575711920122864	1
ASCL2	0.00204275396057	0.131389641932343	1	0.631016563910075	0.0386813263963585	1
ASGR1	0.21838149240832	-0.000666368454108834	1	0.00859577649757545	-0.097607721075222	1
ASGR2	0.0025071643850462	0.27809759584465	1	0.000100619675165635	-0.0317984566990384	1
ASH1L	0.000778472969185092	0.165132218775847	1	0.921589924109919	-0.0696336271369655	1
ASH2L	0.103049611594509	0.112169294970007	1	.	.	.
ASL	0.410117574712669	-0.0322976298071772	1	0.567881993892532	0.0111393984122766	1
ASNA1	0.0636988181456901	0.00547150376070027	1	0.604699108637018	-0.00378880622506972	1
ASNSD1	0.356224094308975	0.0162340293427898	1	0.67796321422632	-0.0458793492609539	1
ASPH	0.0477369291477865	0.141536964796727	1	0.416269620660758	0.0406881889978813	1
ASPSCR1	0.400633353559488	0.00854594519029872	1	0.0234815826498883	-0.0414796119903719	1
ASRGL1	0.0393901752985747	-0.0742339726676613	1	0.0131719923136813	-0.0715389675630483	1
ASXL1	0.0751468702919396	0.0860751159366836	1	0.0865751660093386	0.0102042139599435	1
ASXL2	0.00777447404466869	0.122071893245157	1	0.00024519094697059	0.131078681823626	1
ATAD2B	0.0126434196062734	0.13384896712614	1	0.458940797857985	-0.00542430598934857	1
ATE1	0.515679174842876	0.0480879791604155	1	.	.	.
ATF1	0.00220790976376829	0.0955458265453439	1	0.250960935952886	0.107250683365471	1
ATF2	0.387184237724559	0.0429585180300891	1	0.864579903737456	-0.0339964455411967	1
ATF3	0.661346195222366	0.219527801844985	1	4.46308130912329e-05	-0.593205112208105	1
ATF4	1.05112563291671e-06	-0.321450359493563	0.0256632323276615	0.00060028318031142	-0.212315992051683	1
ATF5	0.00768958471676751	-0.121096026211377	1	0.112548233142431	-0.131639022302579	1
ATF6	0.000402722096234601	0.254682281130375	1	0.0329575350922902	0.0483908511326749	1
ATF6B	0.0403269819274006	0.0577873899401413	1	0.595446438245476	0.0658390194446872	1
ATF7	0.652470216625117	0.025278969754838	1	0.201507881129084	-0.0344371243252903	1
ATF7IP	0.000286392187620661	0.228045622117628	1	0.563626327296297	0.140461927604028	1
ATF7IP2	0.221210538825118	0.030207233162747	1	.	.	.
ATG101	0.0201832679983825	-0.00151260203227199	1	0.184482070810027	-0.0416038650031858	1
ATG12	0.251880964222712	0.0164958702833614	1	0.313853768755533	0.0828799939985092	1
ATG13	0.0448597576468664	-0.00267469025467271	1	0.482253334057885	0.0164337740070322	1
ATG16L2	0.00114865906293352	0.140471329777279	1	0.490557752165298	-0.0513615824667115	1
ATG2A	0.0407103134922077	-0.0678721301047254	1	0.773727023087031	0.0408531552530251	1
ATG3	0.0206322818108011	0.250546909416818	1	0.00164801270845203	0.148329514830998	1
ATG4B	0.0220524528912098	-0.0547224308767252	1	0.290492898415499	0.00111343871698788	1
ATG4C	0.0483431038791128	0.0554836648323279	1	.	.	.
ATG5	0.0322056837433553	0.0399117459301108	1	0.152141517238697	0.0830732767091119	1
ATG7	0.475258005457568	0.0287620396753474	1	0.992844742351963	0.027335040751214	1
ATL3	0.0499950895810205	-0.0354733422995469	1	0.0335331927549156	0.0217298186147828	1
ATM	1.56695530643759e-05	0.177568557942243	0.382572138066738	0.0389390815110651	0.201983704166962	1
ATMIN	0.00376772933001447	0.142260950787877	1	0.698937535542275	-0.0120408034793364	1
ATOX1	2.02590004245903e-11	0.471234287035066	4.94623495366372e-07	8.77974461036297e-05	0.342327848679316	1
ATP10D	0.0416395094808706	0.0728931389361301	1	0.0177768443093261	0.0667312677986681	1
ATP11A	0.000166144435516249	0.255452268575933	1	0.928268803121813	-0.0324141418582741	1
ATP11B	0.00346913744909124	0.0382548485261799	1	0.283504438452652	-0.0355574097936079	1
ATP11C	0.00065755337055777	0.099106564520887	1	.	.	.
ATP13A1	0.0146776506905102	0.0168653967867564	1	0.993067258751855	0.0142297982333318	1
ATP13A3	0.309169302886283	0.0324956567039785	1	0.226603666974713	-0.237976483558161	1
ATP1A1	3.94496530643532e-06	0.211532391070573	0.0963163279566184	0.0495025641703978	0.0275724212494814	1
ATP1B3	0.000806188149108164	0.190086876945786	1	1.26401562314218e-12	0.355166984232023	3.08609414390163e-08
ATP2A2	0.000690741630249811	0.0714457796509358	1	0.775616659505855	0.000510129198111664	1
ATP2B1	0.0232044208029231	0.0755487306808529	1	1.98225561720358e-05	-0.118116671256749	0.483967708940255
ATP2B1-AS1	8.67174356928958e-32	-0.588105740815618	2.11720619244205e-27	2.55607778178342e-08	-0.755009462840239	0.000624066390422421
ATP2B4	0.427330601976312	-0.0425569618938735	1	0.173746153398468	0.0783407582568739	1
ATP2C1	0.0749658161138194	0.0893612960338463	1	.	.	.
ATP5A1	0.00349710047537821	0.634849545869979	1	0.56279133410579	0.453543850476112	1
ATP5B	0.00259005650159395	0.793714305959284	1	0.56522273642017	0.503318292280395	1
ATP5C1	0.00238627712853766	0.658381682936375	1	0.560316719711736	0.501858137520802	1
ATP5D	0.00132314725008961	1.03845335843312	1	0.529302638001282	0.836402558639395	1
ATP5E	1.54259574877526e-06	3.04163408326225	0.037662475206348	0.30387082931315	2.48015217028175	1
ATP5F1	0.00259005650159307	0.788310285920301	1	0.555189895989137	0.551291812517763	1
ATP5F1A	3.02470812838375e-27	-0.637746455001108	7.38482489544893e-23	0.00111559634262394	-0.324364110790181	1
ATP5F1B	1.18109533044475e-25	-0.522463184661241	2.88364424928087e-21	0.000614606375706334	-0.243762073684828	1
ATP5F1C	4.18780763595517e-22	-0.451449468258948	1.02245323431845e-17	4.92995906938963e-06	-0.350756761520818	0.120364950679148
ATP5F1D	1.69680086068597e-32	-0.683185513780292	4.1427393013648e-28	1.01820832200642e-09	-0.506343159839256	2.48595561817868e-05
ATP5F1E	5.25802143424656e-16	-0.778854422379494	1.2837459331713e-11	5.51049849332171e-05	-0.305345885920507	1
ATP5G1	0.00947791082821796	0.341823140753512	1	.	.	.
ATP5G2	0.00010825247045488	1.71741263853475	1	0.489129005080847	1.36991193228952	1
ATP5G3	0.00269515262571896	0.68540376004705	1	0.5621771640645	0.503554128770548	1
ATP5H	0.00124584529928817	0.944135553650595	1	0.534332234037882	0.751723944357076	1
ATP5I	0.00117020734461211	1.0564335454974	1	0.544553582790617	0.68879589499195	1
ATP5IF1	6.62009569046608e-18	-0.333564129047881	1.61629636282729e-13	0.0492525005474439	-0.153921003517237	1
ATP5J	0.00219066869149858	0.765676357401564	1	0.556497964911571	0.54186664852944	1
ATP5J2	0.00102394120809615	0.961095765462994	1	0.537981686936498	0.781490508079654	1
ATP5L	0.000140141398753717	1.72473698285539	1	0.467402356974463	1.37973070097643	1
ATP5MC1	3.16285153680769e-11	-0.319873574602827	7.72210202711598e-07	0.321652653475079	-0.221025417403205	1
ATP5MC2	1.83500834408911e-48	-1.07358926384443	4.48017287209357e-44	1.32130172360083e-12	-0.758632827717929	3.22595815817142e-08
ATP5MC3	8.25608714460461e-28	-0.592094096174725	2.01572367635522e-23	0.105524885447645	-0.178381051342742	1
ATP5MD	1.25270877813333e-19	-0.274680722042373	3.05848848181253e-15	0.000412955977369909	0.0587661020982766	1
ATP5ME	2.27661734511586e-31	-0.64147288776278	5.55836124810036e-27	0.000580903588534933	-0.304154158933179	1
ATP5MF	4.12981438165092e-18	-0.332915224497046	1.00829418128007e-13	0.110810163037784	-0.237532476713573	1
ATP5MG	5.08063934146422e-54	-0.943104400892499	1.24043809521849e-49	0.055760500353137	-0.461804354840469	1
ATP5MPL	4.11328585224062e-27	-0.669552884621183	1.00425874082455e-22	0.00660289501289077	-0.398807772390859	1
ATP5O	0.0020028276888139	0.8138727430989	1	0.547564192482097	0.614796932249759	1
ATP5PB	4.18850412888037e-30	-0.639561618981383	1.02262328306614e-25	0.000272233933893779	-0.349636913868208	1
ATP5PD	8.26993515327765e-19	-0.147164245106532	2.01910466767274e-14	0.000639165862087483	-0.361306319127675	1
ATP5PF	2.56471804400673e-20	-0.418639311447433	6.26175910444244e-16	0.000851733631894479	-0.0581403187513176	1
ATP5PO	1.1331082219921e-28	-0.669038464923338	2.76648372399371e-24	0.00514313092055156	-0.302018211250165	1
ATP5S	0.0168002090539929	-0.134714636039326	1	0.962574278462829	-0.0567755930541838	1
ATP6AP1	0.000447285162613228	-0.0175262523310367	1	0.863528296557679	0.018165790838822	1
ATP6AP2	3.36516111389569e-05	-0.174839518138437	0.821604085957632	0.0263190493937331	-0.039711484683618	1
ATP6V0A1	0.369993255075099	-0.105337373275727	1	0.000168697121814064	-0.138211636970194	1
ATP6V0B	0.00561754827854384	-0.00378533679954929	1	0.262263619599391	0.165920922409549	1
ATP6V0D1	0.0172537345792613	-0.14637226096165	1	0.0534309595897024	-0.0228308235827908	1
ATP6V0E1	4.36836987218427e-17	0.454916103517022	1.06653750429379e-12	1.44361458048245e-34	0.553120638629977	3.5245849982479e-30
ATP6V1A	0.00589448145528812	-0.0607168396268554	1	0.243511796302026	-0.0416850003926582	1
ATP6V1B2	0.116459280959744	0.0698133242036215	1	0.00198724245914764	0.0834272911355476	1
ATP6V1C1	0.0254209719625592	0.0820319273984631	1	9.4946127250903e-05	0.156246004624302	1
ATP6V1D	0.020709847889174	0.132476839938693	1	0.00120721942530357	0.166780376907009	1
ATP6V1E1	7.53587997453717e-05	0.153431766243725	1	0.000440646050223806	0.224388712867602	1
ATP6V1F	2.37918824092298e-06	-0.225401896085788	0.0580878809021345	0.0152082268855372	-0.0759411551720974	1
ATP6V1G1	0.0385058333984517	-0.0624959683575228	1	0.835581396633386	-0.0670341937916867	1
ATP6V1H	0.103441766228397	-0.000728480206492133	1	0.557289759253932	-0.0352164726631969	1
ATP9B	0.0533926641909739	0.0480592739103016	1	.	.	.
ATPAF1	0.0471476289371914	0.0259229080492394	1	.	.	.
ATPAF2	0.266545155633228	-0.0761408566982439	1	0.689344028641394	0.0306210436327342	1
ATPIF1	0.00443665680089285	0.629118953790451	1	0.565825086999163	0.49193597182583	1
ATRAID	0.00620454709893034	-0.123458049983871	1	0.309630943432168	0.0779159153624425	1
ATRX	2.81033659522263e-06	0.246062701251186	0.0686143679723606	0.558151788919016	0.0368275733840433	1
ATXN1	0.349358035159282	-0.0241762007637343	1	0.236584602612663	-0.0839756632340707	1
ATXN10	0.552130205710041	0.00205721953633431	1	0.00627615559877155	-0.117512962120029	1
ATXN2	0.000393917125956725	0.106968610264802	1	0.0102926361470102	0.112495689554796	1
ATXN2L	0.000570861464071208	-0.0174021100281416	1	0.208260284374775	-0.00861933725989639	1
ATXN3	0.00791576746555787	0.0130373821464141	1	0.0844811772126802	0.132408700860088	1
ATXN7	6.6044630534103e-13	0.243732099994838	1.61247965449012e-08	.	.	.
[truncated: 5,621 more rows]

## Sheet: CD16+
Gene	Admission – Deceased vs. Alive			Follow-up – Critically vs. Moderate
[truncated: 6,837 more rows]

[truncated: 16 more sheets: B_naive_Lambda, B_mature_Lambda, B_mature_Kappa, B_naive_Kappa, NK_CD56_Bright, NK_CD56_Dim, NK_T-Like, Activated_Tcells, Cytotoxic_T, gdT, Tem, Tcm, Tex, Treg, Naive_CD4, Naive_CD8]
