# Supplementary material for: A systems biology approach identifies candidate drugs to reduce mortality in severely ill patients with COVID-19
Source: Sci Adv. 2022 Jun 1;8(22):eabm2510. doi: 10.1126/sciadv.abm2510 (PMC9159580; doi:10.1126/sciadv.abm2510)
Supplement: Supplementary file 2 — Tables S1 to S9 [file sciadv.abm2510_tables_s1_to_s9.zip › sciadv.abm2510_table_s3.xlsx]

## Sheet: Table S1
Chr	Start	End	PeakID	log2FC Admission	CI.L Admission	CI.R Admission	p value Admission	FDR (q value) Admission	log2FC Follow-up	CI.L Follow-up	CI.R Follow-up	p value Follow-up	FDR (q value) Follow-up	Nearest Gene	TSS 5000kb	Genes GeneHancer	TSS and GeneHancer
10	42077123	42077938	chr10:42077123-42077938	-2.30415	-2.74487	-1.86344	8.71e-16	7.54e-12	-1.80468	-2.79713	-0.812235	0.00128634	0.0390763	LOC441666	.	.	.,.
1	143212446	143213370	chr1:143212446-143213370	-2.20826	-2.65935	-1.75716	1.32e-14	5.72e-11	-1.5785	-2.1422	-1.0148	1.57e-05	0.00593611	RNVU1-17	.	.	.,.
1	125181559	125183092	chr1:125181559-125183092	-1.9993	-2.43239	-1.56621	1.32e-13	3.82e-10	-1.55485	-2.09229	-1.01741	1.06e-05	0.00450114	EMBP1	.	.	.,.
X	49344472	49347251	chrX:49344472-49347251	-1.4239	-1.75101	-1.0968	1.19e-12	2.57e-09	-1.13056	-1.46768	-0.793444	1.63e-06	0.0018763	GAGE12B	GAGE12B	.	GAGE12B,.
10	37177703	37179518	chr10:37177703-37179518	-1.58889	-1.97791	-1.19987	1.12e-11	1.94e-08	-1.59427	-2.12765	-1.06089	7.09e-06	0.00380156	ANKRD30A	.	.	.,.
5	47114846	47115980	chr5:47114846-47115980	-1.89247	-2.37237	-1.41257	3.65e-11	5.27e-08	-1.41031	-1.96967	-0.85095	5.26e-05	0.0108903	HCN1	.	.	.,.
10	42083385	42083968	chr10:42083385-42083968	-1.37332	-1.72367	-1.02296	4.45e-11	5.51e-08	-0.845569	-1.36648	-0.324662	0.00317274	0.0540179	LOC441666	.	.	.,.
10	42086372	42086751	chr10:42086372-42086751	-1.53607	-1.93979	-1.13235	1.16e-10	1.26e-07	-1.28544	-1.71759	-0.853297	7.53e-06	0.00380156	LOC441666	.	.	.,.
19	43325004	43326139	chr19:43325004-43326139	1.50909	1.10876	1.90941	1.56e-10	1.5e-07	1.5878	1.14244	2.03316	7.17e-07	0.0018763	CD177	.	CD177,PSG4,PSG9	.,CD177,PSG4,PSG9
1	143266486	143267350	chr1:143266486-143267350	-1.2902	-1.63489	-0.94552	1.95e-10	1.69e-07	-1.03397	-1.35908	-0.708863	3.24e-06	0.00237991	RNVU1-17	.	.	.,.
1	143219724	143221588	chr1:143219724-143221588	-1.30514	-1.65709	-0.953192	2.61e-10	2.05e-07	-0.968796	-1.35287	-0.584718	5.23e-05	0.0108903	RNVU1-17	.	.	.,.
1	143238674	143240509	chr1:143238674-143240509	-1.30437	-1.65716	-0.951575	2.86e-10	2.06e-07	-1.07241	-1.3815	-0.763316	1.03e-06	0.0018763	RNVU1-17	.	.	.,.
1	143200209	143203607	chr1:143200209-143203607	-1.31244	-1.66912	-0.955771	3.31e-10	2.2e-07	-1.05847	-1.53955	-0.577385	0.000221941	0.0190787	RNVU1-17	.	.	.,.
6	170398598	170400277	chr6:170398598-170400277	1.43487	1.0412	1.82854	4.42e-10	2.74e-07	0.833611	0.192119	1.4751	0.0138232	0.093751	MIR4644	.	WDR27,TBP,LINC02519,FAM120B,ERMARD,PDCD2,TCTE3,PHF10,PSMB1,C6orf120,HSALNG0055445,NONHSAG045516.2,DLL1	.,WDR27,TBP,LINC02519,FAM120B,ERMARD,PDCD2,TCTE3,PHF10,PSMB1,C6orf120,HSALNG0055445,NONHSAG045516.2,DLL1
8	12194057	12195080	chr8:12194057-12195080	-1.24659	-1.59236	-0.900832	6.15e-10	3.55e-07	-1.23889	-1.6045	-0.873278	1.42e-06	0.0018763	FAM85A	FAM85A	FAM86B1,FAM85A,USP17L2	FAM85A,FAM86B1,FAM85A,USP17L2
10	41524410	41525660	chr10:41524410-41525660	-1.33049	-1.70765	-0.95332	1.17e-09	6.29e-07	-1.4056	-2.0039	-0.807299	0.000113043	0.0132383	LOC441666	.	.	.,.
10	42078338	42081104	chr10:42078338-42081104	-1.70508	-2.18928	-1.22089	1.23e-09	6.29e-07	-1.25839	-1.99327	-0.523506	0.00210197	0.0459499	LOC441666	.	.	.,.
22	18528287	18529365	chr22:18528287-18529365	-2.35849	-3.03862	-1.67836	1.93e-09	9.28e-07	-2.31644	-2.82225	-1.81064	2.02e-08	0.00016359	TMEM191B	TMEM191B	NONHSAG033313.2,TMEM191B,RIMBP3	TMEM191B,NONHSAG033313.2,TMEM191B,RIMBP3
14	18673336	18674317	chr14:18673336-18674317	-1.30404	-1.68275	-0.925324	2.36e-09	1.07e-06	-0.848141	-1.22572	-0.470562	0.000180017	0.0174134	LINC02297	.	.	.,.
22	18730354	18731268	chr22:18730354-18731268	-1.38952	-1.79377	-0.985258	2.48e-09	1.07e-06	-0.95531	-1.33107	-0.579549	4.79e-05	0.0107819	FAM230E	FAM230E	.	FAM230E,.
17	43231820	43232696	chr17:43231820-43232696	1.75759	1.24339	2.2718	2.91e-09	1.2e-06	1.9362	1.41087	2.46154	4.56e-07	0.00184073	TMEM106A	.	AH003022-001,RNU2-1,MN297449-001,TMEM106A,CCDC200,NONHSAG021878.2	.,AH003022-001,RNU2-1,MN297449-001,TMEM106A,CCDC200,NONHSAG021878.2
1	143246864	143247457	chr1:143246864-143247457	-1.09473	-1.41564	-0.77381	3.08e-09	1.21e-06	-1.09714	-1.53338	-0.660888	5.41e-05	0.01092	RNVU1-17	.	.	.,.
1	143216684	143218504	chr1:143216684-143218504	-1.67742	-2.17021	-1.18463	3.27e-09	1.23e-06	-1.24668	-1.67094	-0.822414	8.75e-06	0.00415906	RNVU1-17	.	.	.,.
1	143251656	143252103	chr1:143251656-143252103	-1.14545	-1.48504	-0.805859	4.22e-09	1.52e-06	-0.82045	-1.13861	-0.502292	4.08e-05	0.010759	RNVU1-17	.	.	.,.
1	143191874	143194176	chr1:143191874-143194176	-1.1786	-1.54001	-0.817184	1.06e-08	3.53e-06	-0.982915	-1.4239	-0.541928	0.000194774	0.0180904	RNVU1-17	.	.	.,.
14	19290892	19292423	chr14:19290892-19292423	-1.22436	-1.59969	-0.849026	1.05e-08	3.53e-06	-1.06387	-1.43055	-0.697193	1.02e-05	0.00450114	LOC101929572	.	.	.,.
20	28839088	28842715	chr20:28839088-28842715	-1.40121	-1.84544	-0.956983	2.53e-08	8.13e-06	-1.07785	-1.51991	-0.635789	7.59e-05	0.0122011	FRG1CP	.	.	.,.
2	87423973	87425419	chr2:87423973-87425419	1.45787	0.993245	1.92249	2.9e-08	8.66e-06	1.50197	1.04808	1.95587	1.94e-06	0.00195656	CYTOR	.	.	.,.
10	41531156	41531725	chr10:41531156-41531725	-2.05537	-2.70996	-1.40078	2.85e-08	8.66e-06	-1.84493	-2.56106	-1.12881	4.13e-05	0.010759	LOC441666	.	.	.,.
10	40891948	40892799	chr10:40891948-40892799	-1.85334	-2.45703	-1.24966	5.02e-08	1.45e-05	-1.84832	-2.76619	-0.930442	0.000521598	0.0270605	LOC441666	.	.	.,.
18	20588553	20590368	chr18:20588553-20590368	-1.36519	-1.81511	-0.915273	6.7e-08	1.87e-05	-0.992321	-1.69329	-0.291351	0.00820531	0.07543	ROCK1	.	.	.,.
5	17712873	17713993	chr5:17712873-17713993	-1.11431	-1.48237	-0.746246	7.08e-08	1.92e-05	-1.0368	-1.43757	-0.636026	3.94e-05	0.010759	LINC02223	.	LINC02223,H3Y1	.,LINC02223,H3Y1
14	106334577	106335358	chr14:106334577-106335358	-1.46739	-1.9528	-0.981985	7.34e-08	1.93e-05	-1.2638	-1.91291	-0.6147	0.000709516	0.0304839	LINC00226	.	IGHV3-30,MTA1,GOLGA4P2,IGHV4-28,NONHSAG016150.2,COPDA1,IGH	.,IGHV3-30,MTA1,GOLGA4P2,IGHV4-28,NONHSAG016150.2,COPDA1,IGH
1	143232399	143233650	chr1:143232399-143233650	-1.28544	-1.71131	-0.859582	7.62e-08	1.94e-05	-1.13675	-1.62329	-0.650211	0.000119807	0.0136352	RNVU1-17	.	.	.,.
4	131734499	131735620	chr4:131734499-131735620	-1.10614	-1.47314	-0.739143	7.89e-08	1.95e-05	-0.8651	-1.22932	-0.500878	0.000100649	0.0128497	SNHG27	.	.	.,.
17	23016031	23016716	chr17:23016031-23016716	-1.39403	-1.85765	-0.930399	8.37e-08	2.01e-05	-1.0137	-1.61206	-0.415342	0.00228696	0.0481927	MTRNR2L1	.	.	.,.
X	141002299	141004798	chrX:141002299-141004798	-0.950204	-1.26657	-0.633835	8.59e-08	2.01e-05	-1.04741	-1.38459	-0.710236	4.37e-06	0.00294478	SPANXB1	SPANXB1	SPANXB1,LDOC1	SPANXB1,SPANXB1,LDOC1
11	106076834	106078097	chr11:106076834-106078097	-1.00156	-1.33599	-0.667125	9.21e-08	2.1e-05	-0.614851	-0.973977	-0.255725	0.00210482	0.0459499	KBTBD3	KBTBD3	MSANTD4,KBTBD3,AASDHPPT,LINC02719	KBTBD3,MSANTD4,KBTBD3,AASDHPPT,LINC02719
11	59615609	59616551	chr11:59615609-59616551	-1.02174	-1.36347	-0.680009	9.58e-08	2.13e-05	-0.457776	-0.772398	-0.143154	0.0068626	0.0711875	OSBP	OSBP	OSBP,LINC02739,MS4A2,STX3,MN309252,OR4D9	OSBP,OSBP,LINC02739,MS4A2,STX3,MN309252,OR4D9
7	124929523	124930155	chr7:124929523-124930155	-1.0564	-1.41112	-0.701674	1.05e-07	2.28e-05	-1.03508	-1.40737	-0.662778	1.71e-05	0.00599847	LOC101928283	LOC101928283	POT1,GPR37	LOC101928283,POT1,GPR37
3	115146693	115148089	chr3:115146693-115148089	-1.00741	-1.34994	-0.664869	1.42e-07	2.99e-05	-0.68909	-1.01081	-0.367369	0.000289571	0.0214668	ZBTB20	ZBTB20	ZBTB20,GAP43,TIGIT	ZBTB20,ZBTB20,GAP43,TIGIT
20	31241564	31241973	chr20:31241564-31241973	-1.14557	-1.5371	-0.754042	1.6e-07	3.3e-05	-1.04196	-1.56523	-0.518689	0.000578448	0.0281226	DEFB115	.	.	.,.
3	90868389	90869785	chr3:90868389-90869785	-1.36932	-1.83798	-0.900666	1.65e-07	3.33e-05	-0.756522	-1.21918	-0.29386	0.00300342	0.0531266	EPHA3	.	.	.,.
13	33542274	33543262	chr13:33542274-33543262	-1.0002	-1.34353	-0.656876	1.77e-07	3.48e-05	-0.660281	-0.954389	-0.366174	0.000181019	0.0174134	STARD13	.	STARD13,KL	.,STARD13,KL
4	131762208	131763276	chr4:131762208-131763276	-1.9433	-2.61698	-1.26963	2.22e-07	4.28e-05	-1.15692	-1.75494	-0.558898	0.000751434	0.0312695	SNHG27	.	.	.,.
15	21110068	21112758	chr15:21110068-21112758	1.03634	0.675052	1.39763	2.53e-07	4.66e-05	0.820103	0.370594	1.26961	0.00125095	0.0388779	FAM30C	.	IGHD1OR15-1B,POTEB3	.,IGHD1OR15-1B,POTEB3
21	7242771	7243710	chr21:7242771-7243710	-1.20672	-1.62737	-0.786068	2.52e-07	4.66e-05	-0.723414	-1.12289	-0.323941	0.00133177	0.0395452	LOC102724951	.	.	.,.
17	25920067	25920385	chr17:25920067-25920385	-1.1235	-1.51718	-0.72982	2.84e-07	5.12e-05	-0.922742	-1.3711	-0.474379	0.000425341	0.0261814	MIR4522	.	.	.,.
3	81760977	81761883	chr3:81760977-81761883	-0.948528	-1.28794	-0.609113	4.54e-07	7.93e-05	-0.818614	-1.1656	-0.471627	0.000108134	0.0128497	GBE1	GBE1	GBE1	GBE1,GBE1
10	41575475	41577327	chr10:41575475-41577327	-0.980894	-1.33204	-0.629743	4.58e-07	7.93e-05	-0.809823	-1.22901	-0.390636	0.000760831	0.0312695	LOC441666	.	.	.,.
18	18381465	18382776	chr18:18381465-18382776	-1.42178	-1.93131	-0.912247	4.69e-07	7.96e-05	-1.3439	-1.82505	-0.862752	1.62e-05	0.00593611	ROCK1	.	.	.,.
16	21540570	21541954	chr16:21540570-21541954	0.999329	0.639294	1.35936	5.26e-07	8.77e-05	0.562299	0.12099	1.00361	0.0154671	0.0987218	SLC7A5P2	.	METTL9,hsa-miR-5095-188,NPIPB3	.,METTL9,hsa-miR-5095-188,NPIPB3
7	61725343	61727335	chr7:61725343-61727335	-1.11764	-1.52795	-0.707342	7.89e-07	0.000128972	-0.76641	-1.18597	-0.346854	0.00123784	0.0387687	ZNF733P	.	.	.,.
7	94657805	94658615	chr7:94657805-94658615	-0.92079	-1.26423	-0.577354	1.1e-06	0.000176738	-0.712541	-1.08135	-0.343734	0.00076039	0.0312695	SGCE	SGCE	PEG10,SGCE,CASD1,PPP1R9A,HSALNG0059649	SGCE,PEG10,SGCE,CASD1,PPP1R9A,HSALNG0059649
2	87075657	87077230	chr2:87075657-87077230	-0.909229	-1.25068	-0.567773	1.27e-06	0.000200007	-0.783357	-1.09737	-0.46934	5.91e-05	0.0114034	LOC285074	LOC285074	ANAPC1P2,PLGLB1	LOC285074,ANAPC1P2,PLGLB1
18	20586860	20588406	chr18:20586860-20588406	-1.28832	-1.77319	-0.803458	1.33e-06	0.000205356	-1.37012	-2.24659	-0.493656	0.00418284	0.0594801	ROCK1	.	.	.,.
1	125178870	125180861	chr1:125178870-125180861	-1.76219	-2.427	-1.09738	1.4e-06	0.000211975	-1.38826	-1.98026	-0.796248	0.000115263	0.0133054	EMBP1	.	.	.,.
1	120133281	120134256	chr1:120133281-120134256	1.10851	0.689313	1.5277	1.47e-06	0.000218743	0.619426	0.210571	1.02828	0.00521795	0.063901	NOTCH2	.	.	.,.
12	133080042	133081161	chr12:133080042-133081161	-0.868044	-1.19753	-0.538556	1.58e-06	0.000232032	-0.826781	-1.16382	-0.489739	7.11e-05	0.0118201	ZNF140	ZNF140	ZNF140,ZNF84,GOLGA3,ZNF10,ZNF26,ZNF268,EP400P1,ZNF605,ZNF891,DDX51,ANKLE2,RPS11P5,NOC4L	ZNF140,ZNF140,ZNF84,GOLGA3,ZNF10,ZNF26,ZNF268,EP400P1,ZNF605,ZNF891,DDX51,ANKLE2,RPS11P5,NOC4L
10	41583214	41584648	chr10:41583214-41584648	-1.05899	-1.46262	-0.655352	1.72e-06	0.000248169	-0.82849	-1.38682	-0.270163	0.00601641	0.0671506	LOC441666	.	.	.,.
10	41529675	41530314	chr10:41529675-41530314	-1.32052	-1.82517	-0.815868	1.81e-06	0.000257475	-1.49896	-2.10291	-0.895009	6.26e-05	0.0114537	LOC441666	.	.	.,.
10	3172320	3173480	chr10:3172320-3173480	-0.892433	-1.23405	-0.550815	1.88e-06	0.000258331	-0.557496	-0.862094	-0.252898	0.00121762	0.0385842	PITRM1	PITRM1	PITRM1,PFKP	PITRM1,PITRM1,PFKP
10	39576528	39578574	chr10:39576528-39578574	-1.2	-1.65941	-0.740598	1.88e-06	0.000258331	-1.05878	-1.77119	-0.346367	0.00595324	0.0668806	ACTR3BP5	.	.	.,.
3	88058423	88059876	chr3:88058423-88059876	-0.859951	-1.19283	-0.527076	2.34e-06	0.000316949	-0.575386	-0.88291	-0.267861	0.00100823	0.0358898	ZNF654	ZNF654	CGGBP1,ZNF654	ZNF654,CGGBP1,ZNF654
7	123534364	123535265	chr7:123534364-123535265	-0.867786	-1.20412	-0.531451	2.4e-06	0.000320012	-0.691295	-1.06698	-0.315607	0.00116355	0.0376642	IQUB	IQUB	IQUB,NDUFA5,HYAL4,SLC13A1	IQUB,IQUB,NDUFA5,HYAL4,SLC13A1
1	19476561	19478004	chr1:19476561-19478004	1.07143	0.648551	1.4943	3.42e-06	0.000443622	0.326583	-0.0461229	0.699288	0.0820747	0.196447	MICOS10	.	AKR7A2,CAPZB,PLA2G2E,UBR4,TMCO4,MICOS10,SLC66A1	.,AKR7A2,CAPZB,PLA2G2E,UBR4,TMCO4,MICOS10,SLC66A1
22	11369464	11370160	chr22:11369464-11370160	-1.44244	-2.01182	-0.873066	3.43e-06	0.000443622	-0.940816	-1.52128	-0.360357	0.00320878	0.0540179	FRG1FP	.	.	.,.
21	9629595	9631131	chr21:9629595-9631131	-1.2448	-1.73719	-0.752404	3.57e-06	0.000455104	-0.766595	-1.29679	-0.236405	0.00715303	0.0724067	LOC105379514	LOC105379514	.	LOC105379514,.
22	15747717	15750080	chr22:15747717-15750080	-0.784748	-1.09575	-0.47375	3.7e-06	0.000464943	-0.651023	-0.961754	-0.340292	0.000358707	0.0231882	PSLNR	PSLNR	.	PSLNR,.
5	50142464	50143693	chr5:50142464-50143693	-1.36189	-1.90222	-0.821567	3.79e-06	0.000468228	-1.17064	-1.68502	-0.656262	0.00015745	0.0165039	EMB	.	.	.,.
17	25074293	25074694	chr17:25074293-25074694	-0.84412	-1.17975	-0.508486	3.95e-06	0.000481302	-0.809021	-1.28622	-0.331825	0.00227398	0.0481927	MIR4522	.	.	.,.
3	132721955	132723090	chr3:132721955-132723090	-0.868852	-1.21496	-0.522743	4.09e-06	0.000491685	-0.377849	-0.697251	-0.0584463	0.0230673	0.113173	NPHP3-ACAD11	NPHP3-ACAD11	NPHP3,NPHP3-ACAD11,UBA5,INHCAP,TOPBP1,ACAD11	NPHP3-ACAD11,NPHP3,NPHP3-ACAD11,UBA5,INHCAP,TOPBP1,ACAD11
9	66269400	66270738	chr9:66269400-66270738	-1.09478	-1.53163	-0.65792	4.22e-06	0.000494828	-1.07438	-1.58233	-0.566435	0.000327277	0.0220362	LOC642929	.	.	.,.
18	67516201	67517121	chr18:67516201-67517121	-0.867417	-1.21357	-0.521265	4.23e-06	0.000494828	-0.627432	-0.985862	-0.269002	0.00176182	0.0435363	LOC643542	LOC643542	DSEL,CDH19	LOC643542,DSEL,CDH19
22	18733608	18734047	chr22:18733608-18734047	-1.62567	-2.27564	-0.975701	4.38e-06	0.000506052	-2.04025	-2.63755	-1.44295	1.27e-06	0.0018763	FAM230E	FAM230E	FAM230E	FAM230E,FAM230E
1	143252746	143253618	chr1:143252746-143253618	-0.975158	-1.36567	-0.584649	4.52e-06	0.000514736	-0.614908	-1.12189	-0.107922	0.020253	0.108464	RNVU1-17	.	.	.,.
2	91439363	91440569	chr2:91439363-91440569	-0.884154	-1.23934	-0.528969	4.79e-06	0.000539187	-0.54808	-0.882465	-0.213695	0.00294959	0.0527375	LSP1P4	.	.	.,.
1	121774334	121775762	chr1:121774334-121775762	-1.38888	-1.94754	-0.830226	4.91e-06	0.000541814	-1.6874	-2.21372	-1.16108	2.92e-06	0.00237991	EMBP1	.	.	.,.
1	143214267	143215843	chr1:143214267-143215843	-1.33554	-1.87293	-0.798152	4.94e-06	0.000541814	-0.944825	-1.45392	-0.435734	0.00108133	0.037201	RNVU1-17	.	.	.,.
18	32470794	32471509	chr18:32470794-32471509	-0.890803	-1.24962	-0.531989	5.04e-06	0.000545665	-0.189737	-0.57167	0.192196	0.309866	0.359132	GAREM1	GAREM1	GAREM1,MEP1B	GAREM1,GAREM1,MEP1B
4	51842515	51843527	chr4:51842515-51843527	-0.835378	-1.17274	-0.498013	5.29e-06	0.00056099	-0.441012	-0.79812	-0.083904	0.0183858	0.105217	DCUN1D4	DCUN1D4	DCUN1D4,DUTP7,LRRC66	DCUN1D4,DCUN1D4,DUTP7,LRRC66
12	52050567	52051799	chr12:52050567-52051799	0.899764	0.536324	1.2632	5.31e-06	0.00056099	0.4487	0.144017	0.753383	0.00633184	0.0689755	ATG101	.	MF688637,NR4A1AS,NR4A1,HNRNPA3P10,OR7E47P,KRT6C,EIF4B,ATG101	.,MF688637,NR4A1AS,NR4A1,HNRNPA3P10,OR7E47P,KRT6C,EIF4B,ATG101
1	143194456	143195746	chr1:143194456-143195746	-0.938874	-1.31862	-0.559125	5.45e-06	0.00056832	-0.871408	-1.18971	-0.553107	2.05e-05	0.00689772	RNVU1-17	.	.	.,.
5	47134567	47136221	chr5:47134567-47136221	-1.63991	-2.30436	-0.975455	5.63e-06	0.000580037	-0.901519	-1.44926	-0.353773	0.00285842	0.0523751	HCN1	.	.	.,.
3	120094080	120095815	chr3:120094080-120095815	-0.85802	-1.20745	-0.50859	6.18e-06	0.000630035	-0.466309	-0.807966	-0.124652	0.0103192	0.0826407	GSK3B	GSK3B	GSK3B,POGLUT1,TMEM39A,B4GALT4,MIR6529,NR1I2	GSK3B,GSK3B,POGLUT1,TMEM39A,B4GALT4,MIR6529,NR1I2
22	12548028	12550199	chr22:12548028-12550199	-0.837202	-1.17947	-0.494932	6.64e-06	0.000668522	-0.618746	-0.93099	-0.306502	0.000604736	0.0288303	LOC102723769	.	.	.,.
13	97432893	97434175	chr13:97432893-97434175	-0.819469	-1.156	-0.482942	7.21e-06	0.000717352	-0.392733	-0.716312	-0.069153	0.0201786	0.108464	RAP2A	RAP2A	RAP2A,MBNL2	RAP2A,RAP2A,MBNL2
9	63325681	63326883	chr9:63325681-63326883	-1.02274	-1.44378	-0.601705	7.54e-06	0.0007416	-0.439367	-0.917833	0.0390986	0.0695572	0.182477	AQP7P1	.	.	.,.
19	50098662	50100197	chr19:50098662-50100197	-1.05912	-1.49607	-0.622172	7.83e-06	0.000762306	-0.704959	-1.34637	-0.06355	0.033064	0.131122	LOC400710	.	.	.,.
4	131749278	131751935	chr4:131749278-131751935	-0.876921	-1.24159	-0.512249	9.04e-06	0.000870049	-0.354639	-0.829172	0.119894	0.133546	0.245743	SNHG27	.	.	.,.
1	143222098	143222851	chr1:143222098-143222851	-0.840348	-1.19135	-0.489351	9.78e-06	0.000930457	-0.485276	-0.843881	-0.126671	0.0108719	0.085044	RNVU1-17	.	.	.,.
3	87088921	87089921	chr3:87088921-87089921	-0.836959	-1.18724	-0.486676	1.01e-05	0.000943449	-0.546466	-0.897645	-0.195287	0.00432241	0.0603479	LINC00506	LINC00506	LINC00506,CHMP2B,VGLL3	LINC00506,LINC00506,CHMP2B,VGLL3
19	50123729	50124184	chr19:50123729-50124184	1.09395	0.636208	1.55169	1.01e-05	0.000943449	0.978976	0.49471	1.46324	0.000503015	0.0270605	IZUMO2	.	.	.,.
22	15713135	15714708	chr22:15713135-15714708	-0.836435	-1.18705	-0.48582	1.04e-05	0.000959822	-0.697604	-1.04976	-0.345451	0.00060654	0.0288303	POTEH-AS1	.	.	.,.
3	75434828	75436075	chr3:75434828-75436075	-0.779103	-1.10641	-0.451797	1.08e-05	0.000977306	-0.512847	-0.832009	-0.193684	0.00342212	0.054975	LINC02018	LINC02018	FAM86DP,LINC02018,HNRNPA3P6,RPL23AP49,FRG2C,CNTN3	LINC02018,FAM86DP,LINC02018,HNRNPA3P6,RPL23AP49,FRG2C,CNTN3
21	43262467	43262808	chr21:43262467-43262808	0.777636	0.451038	1.10423	1.08e-05	0.000977306	1.03158	0.62572	1.43743	4.8e-05	0.0107819	LINC00322	.	.	.,.
5	41903809	41904639	chr5:41903809-41904639	-0.792509	-1.12577	-0.459248	1.1e-05	0.000983912	-0.453485	-0.774938	-0.132032	0.00838948	0.0759139	C5orf51	C5orf51	C5orf51,FBXO4,SERBP1P6,CCDC152	C5orf51,C5orf51,FBXO4,SERBP1P6,CCDC152
1	121184339	121185459	chr1:121184339-121185459	-0.882662	-1.25579	-0.509528	1.21e-05	0.0010683	-0.746767	-1.14525	-0.348278	0.000994442	0.0357137	SRGAP2C	SRGAP2C	FAM72B,SRGAP2C	SRGAP2C,FAM72B,SRGAP2C
22	12176163	12177131	chr22:12176163-12177131	-1.45509	-2.07173	-0.838452	1.26e-05	0.00110405	-1.12599	-1.81543	-0.43654	0.00303092	0.0531266	LOC102723769	.	.	.,.
7	56370570	56372195	chr7:56370570-56372195	-1.08177	-1.54111	-0.622438	1.31e-05	0.00111976	-0.962163	-1.3498	-0.57453	6.25e-05	0.0114537	LOC650226	.	.	.,.
22	10749583	10750236	chr22:10749583-10750236	-0.741879	-1.0568	-0.426958	1.3e-05	0.00111976	-0.46732	-0.806846	-0.127793	0.00979697	0.0817926	FRG1FP	.	.	.,.
4	189233847	189235427	chr4:189233847-189235427	-1.67379	-2.3859	-0.961684	1.35e-05	0.00114719	-0.938655	-2.24307	0.365756	0.147644	0.257347	LINC02508	.	.	.,.
14	19096519	19099426	chr14:19096519-19099426	-0.802376	-1.14404	-0.460717	1.37e-05	0.00115292	-0.336301	-0.742923	0.0703202	0.0992064	0.214099	LOC100508046	.	.	.,.
8	7158266	7159140	chr8:7158266-7159140	-1.27599	-1.82	-0.73198	1.4e-05	0.00116692	-0.520621	-1.03314	-0.00810046	0.0468511	0.152632	USP17L4	.	.	.,.
21	14382734	14384009	chr21:14382734-14384009	-0.821843	-1.17248	-0.471205	1.42e-05	0.00117015	-0.462645	-0.839782	-0.0855079	0.0190613	0.106455	HSPA13	HSPA13	HSPA13,RBM11	HSPA13,HSPA13,RBM11
1	125167558	125168256	chr1:125167558-125168256	-0.835675	-1.19261	-0.478745	1.45e-05	0.0011812	-0.814428	-1.15948	-0.469379	0.000107592	0.0128497	EMBP1	.	.	.,.
4	9247684	9248976	chr4:9247684-9248976	-0.96722	-1.3808	-0.55364	1.47e-05	0.00119304	-0.77296	-1.22046	-0.325462	0.00196168	0.0451222	USP17L17	USP17L17	.	USP17L17,.
5	18697721	18698783	chr5:18697721-18698783	-0.802214	-1.14575	-0.458677	1.51e-05	0.00121273	-0.521623	-0.894824	-0.148422	0.00889883	0.0780655	LINC02223	.	LINC02100	.,LINC02100
3	28347716	28349571	chr3:28347716-28349571	-0.768797	-1.09924	-0.438357	1.61e-05	0.00126811	-0.783679	-1.1073	-0.460063	8.18e-05	0.0122011	ZCWPW2	ZCWPW2	AZI2,ZCWPW2,CMC1	ZCWPW2,AZI2,ZCWPW2,CMC1
21	9365344	9366354	chr21:9365344-9366354	-0.894852	-1.27939	-0.510317	1.6e-05	0.00126811	-0.508797	-0.828083	-0.189512	0.00363834	0.0564292	LOC105379511	.	.	.,.
11	61814770	61815963	chr11:61814770-61815963	0.936333	0.532584	1.34008	1.7e-05	0.00132763	0.30004	-0.0672428	0.667322	0.103103	0.217753	MIR1908	MIR1908	FADS2,MN297048,MIR1908,FADS1,TTC9C,CPSF7,BEST1,TMEM216,CSKMT,EML3	MIR1908,FADS2,MN297048,MIR1908,FADS1,TTC9C,CPSF7,BEST1,TMEM216,CSKMT,EML3
3	150545988	150547238	chr3:150545988-150547238	-0.790758	-1.13223	-0.449286	1.74e-05	0.00134862	-0.685278	-0.995923	-0.374633	0.000216159	0.0190787	EIF2A	EIF2A	EIF2A,SERP1,HSALNG0029794,COMMD2,SELENOT,TSC22D2	EIF2A,EIF2A,SERP1,HSALNG0029794,COMMD2,SELENOT,TSC22D2
7	65037859	65038686	chr7:65037859-65038686	-0.871676	-1.24865	-0.494699	1.79e-05	0.00137091	-0.535718	-0.85573	-0.215706	0.00250947	0.049458	CCT6P3	CCT6P3	CCT6P3,ZNF92,GTF2IP14,INTS4P1,VKORC1L1,ZNF117,ERV3-1,RF00017-6211,ERV3-1-ZNF117	CCT6P3,CCT6P3,ZNF92,GTF2IP14,INTS4P1,VKORC1L1,ZNF117,ERV3-1,RF00017-6211,ERV3-1-ZNF117
5	47110798	47112625	chr5:47110798-47112625	-0.826975	-1.18507	-0.468877	1.83e-05	0.00138827	-0.678762	-1.06474	-0.292786	0.00169728	0.0433542	HCN1	.	.	.,.
16	74373589	74375029	chr16:74373589-74375029	0.832386	0.470929	1.19384	1.92e-05	0.00144307	0.676976	0.233098	1.12085	0.00498183	0.062621	NPIPB15	NPIPB15	.	NPIPB15,.
1	206202889	206204038	chr1:206202889-206204038	-0.900233	-1.29235	-0.508115	2.02e-05	0.00149322	-0.388784	-0.679515	-0.0980528	0.0116787	0.0872851	SRGAP2	SRGAP2	SRGAP2,FAM72A,IKBKE	SRGAP2,SRGAP2,FAM72A,IKBKE
6	146357579	146358468	chr6:146357579-146358468	-0.848955	-1.2186	-0.479311	2e-05	0.00149322	-0.866992	-1.20736	-0.526623	4.69e-05	0.0107819	RAB32	.	GRM1,RNA5SP222,RF00001-291,RAB32	.,GRM1,RNA5SP222,RF00001-291,RAB32
17	74923643	74924566	chr17:74923643-74924566	1.05873	0.59675	1.5207	2.08e-05	0.00152543	0.168087	-0.211911	0.548085	0.364409	0.388522	OTOP2	OTOP2	USH1G,OTOP2,OTOP3	OTOP2,USH1G,OTOP2,OTOP3
8	78665432	78666692	chr8:78665432-78666692	-0.726838	-1.045	-0.408678	2.19e-05	0.00159432	-0.773297	-1.07618	-0.470413	4.57e-05	0.0107819	ZC2HC1A	ZC2HC1A	ZC2HC1A,IL7,NONHSAG050572.2	ZC2HC1A,ZC2HC1A,IL7,NONHSAG050572.2
2	30146332	30147617	chr2:30146332-30147617	-0.759284	-1.09205	-0.42652	2.24e-05	0.00160708	-0.375901	-0.738895	-0.0129067	0.0431712	0.148155	YPEL5	YPEL5	YPEL5,NONHSAG027383.2,ALK,LBH	YPEL5,YPEL5,NONHSAG027383.2,ALK,LBH
6	69796196	69797249	chr6:69796196-69797249	-0.768643	-1.1056	-0.431685	2.25e-05	0.00160708	-0.394378	-0.696452	-0.0923053	0.0134538	0.092559	COL19A1	.	LMBRD1,GAPDHP42,COL19A1	.,LMBRD1,GAPDHP42,COL19A1
14	106327549	106328266	chr14:106327549-106328266	-0.809594	-1.16494	-0.454249	2.29e-05	0.00161336	-0.717915	-1.10849	-0.327335	0.00117439	0.0376642	LINC00226	.	.	.,.
16	21501369	21502557	chr16:21501369-21502557	0.810288	0.45473	1.16585	2.28e-05	0.00161336	0.801615	0.437756	1.16547	0.00021902	0.0190787	MIR3680-2	MIR3680-2	MOSMO,RRN3P1,MIR3680-1,SMG1P3,NPIPB3,METTL9	MIR3680-2,MOSMO,RRN3P1,MIR3680-1,SMG1P3,NPIPB3,METTL9
7	21427058	21428381	chr7:21427058-21428381	-0.782705	-1.1269	-0.438508	2.36e-05	0.00165149	-0.657089	-0.974183	-0.339995	0.000398476	0.0253534	SP4	SP4	SP4,MIR1183,CDCA7L,DNAH11	SP4,SP4,MIR1183,CDCA7L,DNAH11
5	90409277	90410365	chr5:90409277-90410365	-0.74953	-1.08043	-0.418629	2.52e-05	0.00174734	-0.643748	-0.973192	-0.314303	0.000686813	0.0302285	CETN3	CETN3	CETN3,LYSMD3,ARRDC3,POLR3G	CETN3,CETN3,LYSMD3,ARRDC3,POLR3G
2	91517598	91518859	chr2:91517598-91518859	-0.887829	-1.28067	-0.494991	2.62e-05	0.0017985	-0.536852	-1.19044	0.116736	0.101369	0.216049	LSP1P4	.	.	.,.
19	39889973	39892568	chr19:39889973-39892568	0.733557	0.408556	1.05856	2.67e-05	0.00182284	0.872496	0.416412	1.32858	0.000830198	0.032724	CLC	.	.	.,.
22	10753575	10754446	chr22:10753575-10754446	-0.740846	-1.07101	-0.410682	2.94e-05	0.00198996	-0.544676	-0.913161	-0.176192	0.00617567	0.0680247	FRG1FP	.	.	.,.
4	128287379	128288637	chr4:128287379-128288637	-0.749689	-1.08438	-0.414997	3.03e-05	0.00203145	-0.423434	-0.716555	-0.130313	0.00719593	0.0725021	PGRMC2	PGRMC2	PGRMC2,LINC02615,MFSD8,PLK4,ABHD18,LARP1B	PGRMC2,PGRMC2,LINC02615,MFSD8,PLK4,ABHD18,LARP1B
1	9629104	9630524	chr1:9629104-9630524	0.871957	0.482277	1.26164	3.08e-05	0.00203407	0.474195	0.00423242	0.944157	0.0481829	0.153684	PIK3CD	.	PIK3CD,SLC25A33,TMEM201,RF00017-045	.,PIK3CD,SLC25A33,TMEM201,RF00017-045
16	53502712	53504027	chr16:53502712-53504027	-0.730911	-1.05744	-0.404386	3.06e-05	0.00203407	-0.410809	-0.711713	-0.109904	0.0103007	0.0826407	AKTIP	AKTIP	AKTIP,RBL2,CHD9	AKTIP,AKTIP,RBL2,CHD9
21	9821409	9821851	chr21:9821409-9821851	-1.01876	-1.47536	-0.562162	3.22e-05	0.00211432	-0.477935	-1.11223	0.156358	0.13058	0.243234	LINC01667	LINC01667	.	LINC01667,.
3	125915693	125916707	chr3:125915693-125916707	-0.747936	-1.08475	-0.411122	3.48e-05	0.00226432	-0.5153	-0.844895	-0.185706	0.00417894	0.0594801	FAM86JP	FAM86JP	FAM86JP,LINC02614,ZNF148,ZXDC,ROPN1B,OSBPL11	FAM86JP,FAM86JP,LINC02614,ZNF148,ZXDC,ROPN1B,OSBPL11
16	36013332	36016290	chr16:36013332-36016290	-0.746162	-1.08253	-0.409797	3.54e-05	0.00228492	-1.05346	-1.53349	-0.573419	0.000227728	0.0191683	LINC02167	.	.	.,.
7	143901567	143902345	chr7:143901567-143902345	-0.763888	-1.109	-0.418771	3.66e-05	0.00233183	-0.428902	-0.728633	-0.129171	0.00765498	0.0738295	TCAF1	TCAF1	TCAF1,ARHGEF35,CASP2,OR2A13P,OR2A25,OR2A12,ARHGEF34P,OR2A2,OR2F1	TCAF1,TCAF1,ARHGEF35,CASP2,OR2A13P,OR2A25,OR2A12,ARHGEF34P,OR2A2,OR2F1
7	152463469	152464635	chr7:152463469-152464635	-0.735121	-1.06715	-0.403092	3.65e-05	0.00233183	-0.399254	-0.715572	-0.0829364	0.0163076	0.100591	LINC01003	LINC01003	LINC01003,KMT2C,XRCC2,ACTR3B,MG828735,RF00017-6768,RF00017-6767,RF00017-6772,RF00017-6770	LINC01003,LINC01003,KMT2C,XRCC2,ACTR3B,MG828735,RF00017-6768,RF00017-6767,RF00017-6772,RF00017-6770
4	1346546	1347733	chr4:1346546-1347733	-0.785272	-1.14029	-0.430258	3.7e-05	0.00233936	-0.242991	-0.57981	0.0938286	0.146679	0.256545	UVSSA	UVSSA	UVSSA,MAEA,CTBP1-DT,CTBP1,SLC49A3	UVSSA,UVSSA,MAEA,CTBP1-DT,CTBP1,SLC49A3
7	84247962	84249828	chr7:84247962-84249828	-0.74708	-1.08523	-0.408927	3.77e-05	0.00236692	-0.875283	-1.31324	-0.437321	0.000559325	0.0275587	SEMA3A	.	SEMA3A,SEMA3E	.,SEMA3A,SEMA3E
7	100991778	100992645	chr7:100991778-100992645	1.03908	0.567763	1.5104	3.9e-05	0.00242984	0.891873	0.486644	1.2971	0.000221209	0.0190787	MUC12	.	.	.,.
1	143261930	143264946	chr1:143261930-143264946	-1.20294	-1.75034	-0.655538	4.1e-05	0.00250211	-0.893291	-1.35639	-0.430196	0.000771203	0.0313151	RNVU1-17	.	.	.,.
7	56823470	56824067	chr7:56823470-56824067	-1.39216	-2.02541	-0.758912	4.08e-05	0.00250211	-1.21006	-1.71047	-0.709664	8.3e-05	0.0122011	LOC401357	.	.	.,.
12	33588117	33588565	chr12:33588117-33588565	-1.20904	-1.75883	-0.659251	4.06e-05	0.00250211	-0.786903	-1.25571	-0.318098	0.0024581	0.0494096	SYT10	.	ALG10,YARS2,RF00026-228,SYT10	.,ALG10,YARS2,RF00026-228,SYT10
14	19487289	19489999	chr14:19487289-19489999	-0.717979	-1.04539	-0.390564	4.24e-05	0.00256894	-0.15999	-0.591446	0.271466	0.44544	0.426049	POTEG	.	.	.,.
2	36965969	36967109	chr2:36965969-36967109	-0.757551	-1.10382	-0.411282	4.4e-05	0.00264608	-0.317887	-0.648129	0.0123543	0.0582345	0.168782	STRN	STRN	STRN,GPATCH11,HEATR5B,VIT	STRN,STRN,GPATCH11,HEATR5B,VIT
5	151771099	151772502	chr5:151771099-151772502	-0.734216	-1.06999	-0.39844	4.44e-05	0.00264906	-0.623368	-0.928968	-0.317767	0.000462495	0.0269539	LOC100652758	LOC100652758	G3BP1,ATOX1,RPLP1P6,ZNF300,SMIM3,SPARC,CCDC69,GLRA1	LOC100652758,G3BP1,ATOX1,RPLP1P6,ZNF300,SMIM3,SPARC,CCDC69,GLRA1
8	25458288	25459266	chr8:25458288-25459266	-0.724869	-1.05663	-0.393104	4.49e-05	0.00266367	-0.437622	-0.742322	-0.132923	0.00747345	0.0732053	CDCA2	CDCA2	KCTD9,CDCA2,GNRH1,NEFM,RF00017-6897	CDCA2,KCTD9,CDCA2,GNRH1,NEFM,RF00017-6897
2	91421751	91422443	chr2:91421751-91422443	-0.785848	-1.14727	-0.424424	4.84e-05	0.00283401	-0.418756	-0.815591	-0.021921	0.0397697	0.142645	LSP1P4	.	.	.,.
3	130111270	130112458	chr3:130111270-130112458	-0.73821	-1.07779	-0.398634	4.86e-05	0.00283401	-0.535666	-0.847653	-0.223678	0.00205789	0.045505	LINC02021	LINC02021	FAM86HP,LINC02021,COL6A4P2,ALG1L2	LINC02021,FAM86HP,LINC02021,COL6A4P2,ALG1L2
19	18521884	18522664	chr19:18521884-18522664	-0.771777	-1.12689	-0.416663	4.88e-05	0.00283401	-0.271913	-0.639501	0.0956745	0.137301	0.248638	ELL	ELL	ELL,SSBP4,FKBP8,LRRC25,PGPEP1,IL12RB1,JUND,KXD1,UPF1,IFI30,UBA52,KLHL26,ISYNA1	ELL,ELL,SSBP4,FKBP8,LRRC25,PGPEP1,IL12RB1,JUND,KXD1,UPF1,IFI30,UBA52,KLHL26,ISYNA1
2	91461816	91463815	chr2:91461816-91463815	-0.691121	-1.00972	-0.372517	5.02e-05	0.00289848	-0.365176	-0.68572	-0.044632	0.0278589	0.122906	LSP1P4	.	.	.,.
16	85570550	85571844	chr16:85570550-85571844	0.842593	0.453627	1.23156	5.13e-05	0.00294087	0.366985	0.0190467	0.714924	0.0398527	0.14268	GINS2	.	MTHFSD,RNU1-103P,KLHL36,RN7SL381P,ZDHHC7,CRISPLD2,EMC8,GSE1,GINS2	.,MTHFSD,RNU1-103P,KLHL36,RN7SL381P,ZDHHC7,CRISPLD2,EMC8,GSE1,GINS2
17	2029731	2030802	chr17:2029731-2030802	0.889832	0.478682	1.30098	5.2e-05	0.00296296	0.478075	0.114074	0.842076	0.0129933	0.091298	DPH1	DPH1	DPH1,SMYD4,RPA1,TSR1,PRPF8,SRR,METTL16,MYO1C,SMG6,RTN4RL1,OVCA2,RF00017-2214	DPH1,DPH1,SMYD4,RPA1,TSR1,PRPF8,SRR,METTL16,MYO1C,SMG6,RTN4RL1,OVCA2,RF00017-2214
22	16433425	16434056	chr22:16433425-16434056	-0.982957	-1.43799	-0.527924	5.35e-05	0.00302966	-0.5576	-0.979518	-0.135681	0.012527	0.0896582	CCT8L2	.	.	.,.
17	26619157	26620323	chr17:26619157-26620323	-1.3058	-1.911	-0.700595	5.45e-05	0.00305264	-1.0005	-1.63481	-0.366185	0.00392104	0.0575963	MIR4522	.	.	.,.
18	12947260	12948501	chr18:12947260-12948501	-0.70998	-1.03909	-0.380872	5.46e-05	0.00305264	-0.507261	-0.806875	-0.207646	0.00229852	0.0481927	SEH1L	SEH1L	SEH1L,CEP192,PSMG2,PTPN2,RNMT,CEP76	SEH1L,SEH1L,CEP192,PSMG2,PTPN2,RNMT,CEP76
3	9396247	9397717	chr3:9396247-9397717	-0.719012	-1.0527	-0.385328	5.56e-05	0.00308772	-0.422161	-0.744815	-0.0995064	0.0132855	0.0919912	SETD5	SETD5	SETD5,BRPF1,RAD18,GHRLOS,TTLL3,JAGN1,SEC13,SRGAP3,FANCD2,TATDN2,RNU6-882P,BRK1,OGG1,LINC00852,THUMPD3,MN297942,LHFPL4	SETD5,SETD5,BRPF1,RAD18,GHRLOS,TTLL3,JAGN1,SEC13,SRGAP3,FANCD2,TATDN2,RNU6-882P,BRK1,OGG1,LINC00852,THUMPD3,MN297942,LHFPL4
X	9405054	9407043	chrX:9405054-9407043	-0.70694	-1.0354	-0.378479	5.66e-05	0.00312257	-0.794465	-1.30027	-0.288658	0.00404192	0.0582187	TBL1X	.	.	.,.
2	44167922	44169622	chr2:44167922-44169622	-0.71279	-1.04481	-0.38077	5.88e-05	0.00322479	-0.469018	-0.80859	-0.129446	0.00958669	0.0812872	PPM1B	PPM1B	PPM1B,THADA,LRPPRC,PDSS1P2,HSALNG0014584,SLC3A1	PPM1B,PPM1B,THADA,LRPPRC,PDSS1P2,HSALNG0014584,SLC3A1
19	24418730	24419091	chr19:24418730-24419091	-1.06601	-1.56304	-0.56898	5.97e-05	0.00325154	-0.670968	-1.13252	-0.209416	0.00690267	0.0711875	HAVCR1P1	.	.	.,.
2	740122	740831	chr2:740122-740831	-1.06939	-1.56976	-0.569017	6.3e-05	0.00337277	-0.588484	-1.55111	0.374147	0.214861	0.306091	TMEM18	.	TMEM18	.,TMEM18
17	26594450	26595129	chr17:26594450-26595129	-0.931739	-1.3679	-0.495582	6.34e-05	0.00337277	-0.594885	-1.18129	-0.00847674	0.0471128	0.152632	MIR4522	.	.	.,.
17	26885264	26885962	chr17:26885264-26885962	-0.991794	-1.45625	-0.527338	6.38e-05	0.00337277	-0.61177	-1.14309	-0.0804528	0.0264382	0.120008	MIR4522	.	.	.,.
17	35160789	35161496	chr17:35160789-35161496	1.12926	0.600377	1.65813	6.39e-05	0.00337277	0.640848	0.162982	1.11871	0.0114817	0.0866271	UNC45B	.	LIG3,CCT6B,SLFN5,SLFN12L,ZNF830,UNC45B,AB330785-001,SLC35G3	.,LIG3,CCT6B,SLFN5,SLFN12L,ZNF830,UNC45B,AB330785-001,SLC35G3
21	36156129	36157054	chr21:36156129-36157054	-0.720393	-1.05735	-0.383433	6.27e-05	0.00337277	-0.392592	-0.732018	-0.0531646	0.0258517	0.119232	CBR3-AS1	CBR3-AS1	DOP1B,SETD4,RIMKLBP1,CBR3,MORC3,LINC01436,CBR1,RPL3P1	CBR3-AS1,DOP1B,SETD4,RIMKLBP1,CBR3,MORC3,LINC01436,CBR1,RPL3P1
17	50199944	50200900	chr17:50199944-50200900	0.89401	0.474114	1.31391	6.67e-05	0.00349865	0.586668	0.215295	0.958042	0.00387737	0.0575963	LINC01969	LINC01969	COL1A1,SGCA,LUC7L3,TMEM92,XYLT2,PPP1R9B,MYCBPAP,EIF4EP2,SAMD14,PDK2,FAM117A,EME1,ACSF2,CHAD,H1-9P,LRRC59,JA662179,LINC01969	LINC01969,COL1A1,SGCA,LUC7L3,TMEM92,XYLT2,PPP1R9B,MYCBPAP,EIF4EP2,SAMD14,PDK2,FAM117A,EME1,ACSF2,CHAD,H1-9P,LRRC59,JA662179,LINC01969
1	143231196	143231954	chr1:143231196-143231954	-0.677509	-0.996421	-0.358596	6.89e-05	0.00356471	-0.545992	-0.911387	-0.180596	0.00573815	0.0657722	RNVU1-17	.	.	.,.
17	25389771	25390311	chr17:25389771-25390311	-0.710202	-1.04459	-0.375817	6.92e-05	0.00356471	-0.39022	-0.893374	0.112934	0.120393	0.233877	MIR4522	.	.	.,.
21	6565285	6566140	chr21:6565285-6566140	1.04037	0.550674	1.53006	6.89e-05	0.00356471	0.824939	0.367839	1.28204	0.00137057	0.0398378	CRYAA2	CRYAA2	.	CRYAA2,.
10	41265273	41265907	chr10:41265273-41265907	-0.999373	-1.47014	-0.528606	6.97e-05	0.00356969	-1.32638	-1.83168	-0.821072	3.34e-05	0.0096304	LOC441666	.	.	.,.
14	18668047	18669193	chr14:18668047-18669193	-0.726331	-1.06897	-0.383693	7.12e-05	0.00362537	-0.560877	-0.968004	-0.15375	0.00974149	0.0816731	LINC02297	.	.	.,.
5	146182285	146183147	chr5:146182285-146183147	-0.743392	-1.09478	-0.391999	7.33e-05	0.00369973	-0.33696	-0.632751	-0.0411692	0.0278655	0.122906	LARS1	LARS1	LARS1,RBM27,TCERG1,RF00994-868,PLAC8L1	LARS1,LARS1,RBM27,TCERG1,RF00994-868,PLAC8L1
7	138459766	138461086	chr7:138459766-138461086	-0.691998	-1.01914	-0.364852	7.35e-05	0.00369973	-0.464745	-0.766826	-0.162663	0.00468635	0.0620788	TRIM24	TRIM24	TRIM24,MN298678-108,MN298114-243,LUC7L2,UBN2,SVOPL	TRIM24,TRIM24,MN298678-108,MN298114-243,LUC7L2,UBN2,SVOPL
17	77325171	77325762	chr17:77325171-77325762	1.1	0.579098	1.6209	7.53e-05	0.0037708	0.599113	0.214616	0.98361	0.00428121	0.0603479	SEPTIN9	.	SEPTIN9,SRSF2,BIRC5,METTL23,MGAT5B,MN297512,RF00994-415,TNRC6C	.,SEPTIN9,SRSF2,BIRC5,METTL23,MGAT5B,MN297512,RF00994-415,TNRC6C
19	40613360	40614170	chr19:40613360-40614170	1.00234	0.527498	1.47718	7.58e-05	0.0037709	0.104464	-0.326925	0.535854	0.616562	0.493622	LTBP4	.	SNRPA,HNRNPUL1,ZNF780B,CCDC97,FBL,NUMBL,SERTAD3,PSMC4,SHKBP1,ZNF780A,AKT2,ITPKC,CYP2T1P,CYP2G1P,RAB4B,RAB4B-EGLN2,EGLN2,CYP2F2P,C19orf54,ZNF546,SERTAD1,COQ8B,LTBP4,FJ601684-231	.,SNRPA,HNRNPUL1,ZNF780B,CCDC97,FBL,NUMBL,SERTAD3,PSMC4,SHKBP1,ZNF780A,AKT2,ITPKC,CYP2T1P,CYP2G1P,RAB4B,RAB4B-EGLN2,EGLN2,CYP2F2P,C19orf54,ZNF546,SERTAD1,COQ8B,LTBP4,FJ601684-231
1	166511540	166512277	chr1:166511540-166512277	-0.94324	-1.3913	-0.495182	7.89e-05	0.0037733	-0.837445	-1.32543	-0.349456	0.00206585	0.045505	LINC01675	.	.	.,.
1	244652526	244653410	chr1:244652526-244653410	-0.729834	-1.07643	-0.383241	7.86e-05	0.0037733	-0.573215	-0.89032	-0.25611	0.00135211	0.0397298	DESI2	DESI2	HSALNG0012098,DESI2,HNRNPU,COX20	DESI2,HSALNG0012098,DESI2,HNRNPU,COX20
2	121736389	121737284	chr2:121736389-121737284	-0.724085	-1.06757	-0.380601	7.73e-05	0.0037733	-0.412425	-0.724317	-0.100534	0.0124848	0.0894619	TSN	TSN	TSN,NIFK,LINC01823,FJ601684-251	TSN,TSN,NIFK,LINC01823,FJ601684-251
4	2786437	2787756	chr4:2786437-2787756	0.879811	0.462132	1.29749	7.82e-05	0.0037733	0.171861	-0.166649	0.510372	0.299671	0.353502	SH3BP2	.	SH3BP2,GRK4,TNIP2	.,SH3BP2,GRK4,TNIP2
12	39442586	39443555	chr12:39442586-39443555	-0.693502	-1.02281	-0.36419	7.85e-05	0.0037733	-0.187164	-0.594235	0.219908	0.346259	0.379692	KIF21A	KIF21A	KIF21A,C12orf40,CPNE8	KIF21A,KIF21A,C12orf40,CPNE8
21	7317493	7318297	chr21:7317493-7318297	-1.1598	-1.71018	-0.609416	7.77e-05	0.0037733	-0.873974	-1.43708	-0.310866	0.00440325	0.0603479	LOC102724951	.	.	.,.
22	35410098	35410732	chr22:35410098-35410732	0.930599	0.489058	1.37214	7.75e-05	0.0037733	0.153141	-0.315207	0.62149	0.500242	0.449084	MCM5	.	RASD2,MCM5	.,RASD2,MCM5
5	98928366	98929834	chr5:98928366-98929834	-0.695462	-1.02604	-0.364879	7.97e-05	0.00379014	-0.422832	-0.758249	-0.0874154	0.0164215	0.100985	CHD1	CHD1	CHD1,LINC02062	CHD1,CHD1,LINC02062
5	110000347	110001169	chr5:110000347-110001169	-0.814822	-1.20229	-0.427353	8.01e-05	0.00379091	-0.638936	-1.08829	-0.189584	0.00797566	0.0749387	LINC01848	.	LINC01848,MAN2A1,SLC25A46	.,LINC01848,MAN2A1,SLC25A46
2	89584893	89586405	chr2:89584893-89586405	-0.846263	-1.24887	-0.443651	8.07e-05	0.00379682	-0.45471	-0.900197	-0.00922296	0.0459127	0.151871	LOC107985911	LOC107985911	.	LOC107985911,.
8	78515846	78516741	chr8:78515846-78516741	-0.764074	-1.12793	-0.400214	8.18e-05	0.00383002	-0.0997287	-0.440597	0.241139	0.545866	0.466957	PKIA	PKIA	PKIA,NONHSAG050570.2,ZC2HC1A	PKIA,PKIA,NONHSAG050570.2,ZC2HC1A
1	16643696	16645406	chr1:16643696-16645406	0.740854	0.387713	1.094	8.3e-05	0.00386352	0.857158	0.537414	1.1769	2.62e-05	0.00813792	MST1P2	MST1P2	MST1P2,CROCC,CROCCP3,LINC01772,ZBTB17,SPEN,NBPF1,CROCCP2	MST1P2,MST1P2,CROCC,CROCCP3,LINC01772,ZBTB17,SPEN,NBPF1,CROCCP2
1	27659144	27660392	chr1:27659144-27660392	0.858654	0.448331	1.26898	8.61e-05	0.00395315	0.520506	0.175313	0.865698	0.00539165	0.0641131	LINC02574	LINC02574	LINC02574,FGR,GPN2,ACTG1P20,THEMIS2,ARID1A,TRNAU1AP,STX12,EYA3,XKR8,FAM76A,SYTL1,WASF2,IFI6	LINC02574,LINC02574,FGR,GPN2,ACTG1P20,THEMIS2,ARID1A,TRNAU1AP,STX12,EYA3,XKR8,FAM76A,SYTL1,WASF2,IFI6
4	49098604	49099199	chr4:49098604-49099199	-0.801566	-1.18469	-0.41844	8.64e-05	0.00395315	-0.419165	-0.795129	-0.0432022	0.0309122	0.127833	CWH43	.	.	.,.
18	62186627	62188190	chr18:62186627-62188190	-0.702643	-1.03856	-0.366725	8.66e-05	0.00395315	-0.30393	-0.619042	0.011182	0.0577827	0.168065	PIGN	PIGN	PIGN,RELCH,TNFRSF11A	PIGN,PIGN,RELCH,TNFRSF11A
21	10692367	10693076	chr21:10692367-10693076	-0.87807	-1.29788	-0.458255	8.67e-05	0.00395315	-0.706225	-1.14258	-0.269872	0.00324365	0.0540179	TPTE	.	.	.,.
21	7235460	7237219	chr21:7235460-7237219	-0.85438	-1.26358	-0.445184	8.9e-05	0.00403282	-0.925491	-1.30893	-0.542048	8.48e-05	0.0122274	LOC102724951	.	.	.,.
1	110338247	110339841	chr1:110338247-110339841	-0.692783	-1.02496	-0.36061	9.04e-05	0.00407772	-0.262976	-0.571307	0.0453552	0.0898532	0.20487	RBM15-AS1	RBM15-AS1	RBM15,STRIP1,CEPT1,SLC16A4,DRAM2,PROK1,DENND2D,LAMTOR5,CSF1	RBM15-AS1,RBM15,STRIP1,CEPT1,SLC16A4,DRAM2,PROK1,DENND2D,LAMTOR5,CSF1
2	94216468	94217483	chr2:94216468-94217483	-0.64567	-0.956193	-0.335147	9.45e-05	0.00421701	-0.218519	-0.519517	0.08248	0.144298	0.254112	BMS1P14	.	.	.,.
7	7181684	7183195	chr7:7181684-7183195	-0.69493	-1.02903	-0.360835	9.4e-05	0.00421701	-0.41743	-0.711733	-0.123127	0.00810445	0.0753195	C1GALT1	.	C1GALT1,ZNF316,C7orf26,ZNF12,COL28A1	.,C1GALT1,ZNF316,C7orf26,ZNF12,COL28A1
7	75156384	75157449	chr7:75156384-75157449	-1.1001	-1.62969	-0.570498	9.58e-05	0.00425615	-0.618492	-0.977705	-0.259278	0.00201224	0.045505	NCF1C	.	FJ601666-071,GTF2IRD2B,SPDYE13,RF00017-6356,RF00017-6353	.,FJ601666-071,GTF2IRD2B,SPDYE13,RF00017-6356,RF00017-6353
4	18021381	18022481	chr4:18021381-18022481	-0.712414	-1.05551	-0.369313	9.64e-05	0.00425891	-0.457928	-0.756009	-0.159847	0.00473434	0.0625297	LCORL	LCORL	LCORL,DCAF16,MED28,NCAPG	LCORL,LCORL,DCAF16,MED28,NCAPG
3	129315910	129316564	chr3:129315910-129316564	0.982151	0.508692	1.45561	9.77e-05	0.00429613	0.365353	-0.00794663	0.738653	0.0545458	0.162641	H1-10	H1-10	HMCES,ISY1,RPL32P3,MBD4,H1-10,RF00017-4111	H1-10,HMCES,ISY1,RPL32P3,MBD4,H1-10,RF00017-4111
16	22190453	22191644	chr16:22190453-22191644	-0.694139	-1.02982	-0.358455	0.000102305	0.00447425	-0.352312	-0.685127	-0.0194973	0.0392171	0.141597	SDR42E2	.	POLR3E,PDZD9,UQCRC2,NPIPB5,NPIPB3,MFSD13B,NPIPB4,RRN3P1,CDR2,SMG1P1,EEF2K,SDR42E2	.,POLR3E,PDZD9,UQCRC2,NPIPB5,NPIPB3,MFSD13B,NPIPB4,RRN3P1,CDR2,SMG1P1,EEF2K,SDR42E2
2	62705064	62706206	chr2:62705064-62706206	-0.683814	-1.01494	-0.352685	0.000104262	0.00453692	-0.41924	-0.714845	-0.123635	0.0081091	0.0753195	EHBP1	.	EHBP1,CCT4,OTX1	.,EHBP1,CCT4,OTX1
7	30284199	30285171	chr7:30284199-30285171	-0.760199	-1.12912	-0.391276	0.000107573	0.00464264	-0.223701	-0.574043	0.126642	0.19604	0.294078	ZNRF2	ZNRF2	ZNRF2	ZNRF2,ZNRF2
12	133129989	133130837	chr12:133129989-133130837	-0.762966	-1.13333	-0.392607	0.000107959	0.00464264	-0.595619	-0.930485	-0.260753	0.00154628	0.0417359	ZNF891	ZNF891	ZNF891,ZNF10,NONHSAG012849.2,ZNF84,ZNF605,ZNF268,DDX51,ZNF140,CHFR,GOLGA3,ZNF26	ZNF891,ZNF891,ZNF10,NONHSAG012849.2,ZNF84,ZNF605,ZNF268,DDX51,ZNF140,CHFR,GOLGA3,ZNF26
22	15772370	15773256	chr22:15772370-15773256	-1.19632	-1.77717	-0.615475	0.0001083	0.00464264	-0.745492	-1.24892	-0.242061	0.00610086	0.0677137	DUXAP8	.	PSLNR,POTEH,CCT8L2	.,PSLNR,POTEH,CCT8L2
1	1692326	1693215	chr1:1692326-1693215	-1.27476	-1.89423	-0.655294	0.000109645	0.00467718	-0.951279	-1.37027	-0.53229	0.000161353	0.0165039	SLC35E2B	SLC35E2B	SLC35E2B,INTS11,CCNL2,FAAP20,SLC35E2A,LINC00115,CDK11B,ANKRD65,B3GALT6,HSALNG0000191,CDK11A	SLC35E2B,SLC35E2B,INTS11,CCNL2,FAAP20,SLC35E2A,LINC00115,CDK11B,ANKRD65,B3GALT6,HSALNG0000191,CDK11A
2	61538119	61538870	chr2:61538119-61538870	-0.731115	-1.08672	-0.375509	0.000111066	0.00471454	-0.376325	-0.694695	-0.0579558	0.0231622	0.113503	XPO1	XPO1	XPO1,CCT4,USP34,AHSA2P,RPS12P3,REL,PEX13,NONOP2,PUS10,PAPOLG,KIAA1841,RF00017-3206	XPO1,XPO1,CCT4,USP34,AHSA2P,RPS12P3,REL,PEX13,NONOP2,PUS10,PAPOLG,KIAA1841,RF00017-3206
16	34120262	34120906	chr16:34120262-34120906	-0.813465	-1.20965	-0.417275	0.000113196	0.00478154	-0.23681	-0.642242	0.168623	0.235105	0.317846	LOC390705	.	.	.,.
15	40306963	40308930	chr15:40306963-40308930	0.725111	0.371713	1.07851	0.000114291	0.00478999	0.230146	-0.123629	0.583921	0.188148	0.289146	PLCB2	PLCB2	PLCB2,CCDC32,BAHD1,BMF,RPLP0P10,INAFM2	PLCB2,PLCB2,CCDC32,BAHD1,BMF,RPLP0P10,INAFM2
17	29139891	29141352	chr17:29139891-29141352	0.748131	0.383467	1.1128	0.000114503	0.00478999	0.439949	0.113527	0.766371	0.0111406	0.0860265	MYO18A	.	MYO18A,TIAF1,RAB34	.,MYO18A,TIAF1,RAB34
1	70410620	70411693	chr1:70410620-70411693	-0.674083	-1.00277	-0.345393	0.000115091	0.00479146	-0.411292	-0.740513	-0.0820704	0.0172628	0.102125	CTH	CTH	CTH,HHLA3,ZRANB2,ANKRD13C,SRSF11,PTGER3	CTH,CTH,HHLA3,ZRANB2,ANKRD13C,SRSF11,PTGER3
1	173824075	173824994	chr1:173824075-173824994	-0.732517	-1.0901	-0.374935	0.000116926	0.0048444	-0.48218	-0.810105	-0.154254	0.00639801	0.0692089	DARS2	DARS2	DARS2,CENPL,RC3H1,KLHL20,GAS5	DARS2,DARS2,CENPL,RC3H1,KLHL20,GAS5
7	108525400	108526675	chr7:108525400-108526675	-0.672478	-1.00097	-0.343984	0.000118041	0.0048444	-0.479206	-0.807503	-0.150909	0.00671828	0.0711218	PNPLA8	.	PNPLA8,THAP5,DNAJB9,RF00017-6562,NRCAM	.,PNPLA8,THAP5,DNAJB9,RF00017-6562,NRCAM
14	24051993	24052757	chr14:24051993-24052757	1.06044	0.54253	1.57834	0.000117722	0.0048444	0.455541	0.0515662	0.859515	0.0292767	0.125103	NYNRIN	.	CARMIL3,PCK2,DHRS4L1,CPNE6	.,CARMIL3,PCK2,DHRS4L1,CPNE6
1	143184621	143185952	chr1:143184621-143185952	-0.834335	-1.24275	-0.425921	0.000121583	0.00490347	-0.740773	-1.15763	-0.323917	0.00155801	0.0418256	RNVU1-17	.	.	.,.
9	101398193	101399330	chr9:101398193-101399330	-0.668098	-0.994924	-0.341273	0.000120465	0.00490347	-0.532572	-0.855951	-0.209193	0.00284489	0.0522456	MRPL50	MRPL50	ZNF189,MRPL50,RF00017-7777,ALDOB	MRPL50,ZNF189,MRPL50,RF00017-7777,ALDOB
11	106021811	106022779	chr11:106021811-106022779	-0.688011	-1.02505	-0.35097	0.000122878	0.00490347	-0.817157	-1.1633	-0.471016	0.000107382	0.0128497	MSANTD4	MSANTD4	MSANTD4,HSALNG0086902,AASDHPPT,KBTBD3,GRIA4	MSANTD4,MSANTD4,HSALNG0086902,AASDHPPT,KBTBD3,GRIA4
18	31206291	31207230	chr18:31206291-31207230	-0.751008	-1.11887	-0.383149	0.000122678	0.00490347	-0.612954	-0.961596	-0.264313	0.00170073	0.0433542	DSC1	.	HSALNG0120721,DSC2,RNF138,DSC1,DSC3,DSG1,DSG3,DSG2,HSALNG0120720	.,HSALNG0120721,DSC2,RNF138,DSC1,DSC3,DSG1,DSG3,DSG2,HSALNG0120720
19	52923011	52924387	chr19:52923011-52924387	0.826743	0.421881	1.23161	0.000122282	0.00490347	0.337631	-0.0849192	0.760181	0.110297	0.224056	ZNF888	ZNF888	MYADM,ZNF28,ZNF320,ZNF578,ZNF816,ZNF765,ZNF468,ERVV-1,ZNF888	ZNF888,MYADM,ZNF28,ZNF320,ZNF578,ZNF816,ZNF765,ZNF468,ERVV-1,ZNF888
21	8410832	8412280	chr21:8410832-8412280	0.848049	0.432944	1.26315	0.000121492	0.00490347	0.293039	-0.179917	0.765994	0.208999	0.3026	RNA45SN2	.	.	.,.
13	109786426	109787187	chr13:109786426-109787187	-0.742453	-1.10656	-0.378347	0.00012477	0.00495613	-0.546236	-0.850062	-0.24241	0.00141485	0.0401146	IRS2	IRS2	IRS2	IRS2,IRS2
3	152834750	152835749	chr3:152834750-152835749	-0.738865	-1.10187	-0.375865	0.00012796	0.00503551	-0.524188	-0.86675	-0.181625	0.00486771	0.062621	P2RY1	P2RY1	P2RY1,RAP2B	P2RY1,P2RY1,RAP2B
7	44082128	44082938	chr7:44082128-44082938	-0.740072	-1.10378	-0.376367	0.000128513	0.00503551	-0.231404	-0.57998	0.117173	0.179711	0.283402	POLM	POLM	POLM,RASA4CP,URGCP,RF00017-6148,AEBP1	POLM,POLM,RASA4CP,URGCP,RF00017-6148,AEBP1
21	8757283	8757954	chr21:8757283-8757954	-0.794245	-1.18449	-0.403999	0.000128134	0.00503551	-0.360263	-0.745115	0.0245886	0.064784	0.177039	TEKT4P2	.	.	.,.
2	91564689	91566333	chr2:91564689-91566333	-0.641831	-0.957478	-0.326185	0.00012978	0.00506224	-0.180219	-0.567112	0.206674	0.340133	0.376345	LSP1P4	.	.	.,.
7	87875950	87877121	chr7:87875950-87877121	-0.694112	-1.03701	-0.35121	0.000138205	0.00536672	-0.415682	-0.788274	-0.0430912	0.0308147	0.127658	DBF4	DBF4	DBF4,SLC25A40,RUNDC3B,ABCB4,ADAM22	DBF4,DBF4,SLC25A40,RUNDC3B,ABCB4,ADAM22
3	161035053	161036133	chr3:161035053-161036133	-0.792965	-1.18503	-0.400895	0.000139845	0.00540617	-0.99959	-1.37171	-0.627469	2.56e-05	0.00813792	NMD3	.	SPTSSB,B3GALNT1,PSMC1P7,RF00017-4158,NMD3,PPM1L	.,SPTSSB,B3GALNT1,PSMC1P7,RF00017-4158,NMD3,PPM1L
3	100709188	100709734	chr3:100709188-100709734	-0.742914	-1.11057	-0.375253	0.000141641	0.00543125	-0.752374	-1.06992	-0.434832	0.000103317	0.0128497	TFG	TFG	TFG,LNP1,NONHSAG035601.2,ABI3BP	TFG,TFG,LNP1,NONHSAG035601.2,ABI3BP
7	112450046	112451390	chr7:112450046-112451390	-0.686416	-1.02613	-0.346697	0.000141749	0.00543125	-0.39343	-0.707324	-0.0795371	0.0169535	0.101764	IFRD1	.	IFRD1,NONHSAG048570.2,LSMEM1,TMEM168,GPR85,IMMP2L	.,IFRD1,NONHSAG048570.2,LSMEM1,TMEM168,GPR85,IMMP2L
4	40721783	40722949	chr4:40721783-40722949	0.963115	0.486037	1.44019	0.000143467	0.00547286	0.30369	-0.150368	0.757748	0.176632	0.281014	NSUN7	.	RBM47,CHRNA9,RNU7-74P,NSUN7	.,RBM47,CHRNA9,RNU7-74P,NSUN7
3	31531866	31533382	chr3:31531866-31533382	-0.658665	-0.985549	-0.331782	0.000147246	0.00557856	-0.224426	-0.525205	0.0763534	0.13413	0.24627	STT3B	STT3B	STT3B,ZNF860	STT3B,STT3B,ZNF860
Y	56878326	56878862	chrY:56878326-56878862	-0.665491	-0.995807	-0.335174	0.000147526	0.00557856	-0.695478	-1.01147	-0.379482	0.00022121	0.0190787	DAZ2	.	.	.,.
21	10368246	10368975	chr21:10368246-10368975	-0.646074	-0.967168	-0.324981	0.000150173	0.00565397	-0.439071	-0.760353	-0.117789	0.0102371	0.0826407	BAGE2	.	.	.,.
13	112308761	112310028	chr13:112308761-112310028	-0.734616	-1.10057	-0.368666	0.000155057	0.00581257	-0.454	-0.776754	-0.131246	0.0085462	0.0765393	SOX1	.	.	.,.
18	31101086	31102276	chr18:31101086-31102276	-0.725882	-1.08764	-0.364128	0.000155971	0.00582163	-0.452793	-0.807794	-0.0977924	0.0153778	0.0983847	DSCAS	DSCAS	DSC2,DSCAS,DSC3	DSCAS,DSC2,DSCAS,DSC3
4	138242018	138242746	chr4:138242018-138242746	-0.912337	-1.36718	-0.457491	0.000156768	0.00582626	-0.365778	-0.744585	0.0130278	0.0575273	0.167937	SLC7A11	SLC7A11	SLC7A11,PPP1R14BP3,HSALNG0037363,PCDH18	SLC7A11,SLC7A11,PPP1R14BP3,HSALNG0037363,PCDH18
3	155853864	155855148	chr3:155853864-155855148	-0.664115	-0.995475	-0.332755	0.000158494	0.00586526	-0.459802	-0.764023	-0.155582	0.005305	0.0640762	SLC33A1	SLC33A1	SLC33A1,GMPS,C3orf33,PLCH1	SLC33A1,SLC33A1,GMPS,C3orf33,PLCH1
20	28729988	28730585	chr20:28729988-28730585	-0.811087	-1.21752	-0.404656	0.000168039	0.00618133	-0.667868	-1.01813	-0.317607	0.000854527	0.0331971	FRG1CP	.	.	.,.
22	15840382	15842200	chr22:15840382-15842200	-0.746282	-1.12031	-0.372255	0.000168463	0.00618133	-0.474267	-0.84263	-0.105904	0.0145794	0.0964068	DUXAP8	.	.	.,.
11	30919438	30919949	chr11:30919438-30919949	-1.00027	-1.50188	-0.498664	0.000169768	0.00620294	-1.03031	-1.50138	-0.55924	0.000235496	0.0195421	MPPED2	.	MPPED2,DCDC1	.,MPPED2,DCDC1
4	176319467	176320676	chr4:176319467-176320676	-0.684137	-1.02822	-0.340057	0.000176626	0.00634644	-0.626045	-0.916218	-0.335873	0.000269639	0.0212	SPCS3	SPCS3	SPCS3,MN298149,VEGFC	SPCS3,SPCS3,MN298149,VEGFC
6	5003534	5004345	chr6:5003534-5004345	-0.675444	-1.01511	-0.335775	0.000176351	0.00634644	-0.517129	-0.823865	-0.210393	0.00237565	0.0484759	LYRM4-AS1	LYRM4-AS1	RPP40,CDYL	LYRM4-AS1,RPP40,CDYL
8	78804360	78805693	chr8:78804360-78805693	-0.657124	-0.988097	-0.326151	0.000180113	0.00634644	-0.506846	-0.801904	-0.211788	0.00204995	0.045505	IL7	IL7	IL7,ZC2HC1A	IL7,IL7,ZC2HC1A
9	63337949	63339024	chr9:63337949-63339024	-0.951466	-1.4297	-0.473233	0.000175148	0.00634644	-0.859827	-1.21722	-0.502431	8.78e-05	0.0122274	LOC100996643	LOC100996643	AQP7P1,BMS1P10	LOC100996643,AQP7P1,BMS1P10
10	23438683	23439503	chr10:23438683-23439503	-0.754647	-1.13455	-0.374739	0.000178938	0.00634644	-0.273594	-0.592991	0.045803	0.0885808	0.203367	OTUD1	OTUD1	OTUD1,KIAA1217	OTUD1,OTUD1,KIAA1217
11	43680368	43681276	chr11:43680368-43681276	-0.687978	-1.03416	-0.341796	0.000177805	0.00634644	-0.754272	-1.05994	-0.448609	6.66e-05	0.0116101	MIR129-2	.	HSD17B12,RF00017-900,RPL23AP63,ALKBH3	.,HSD17B12,RF00017-900,RPL23AP63,ALKBH3
13	44141766	44142600	chr13:44141766-44142600	-0.69462	-1.0445	-0.344735	0.000180292	0.00634644	-0.429572	-0.752404	-0.10674	0.0120301	0.0882117	LINC00390	.	LINC00390,SMIM2	.,LINC00390,SMIM2
17	43211561	43212674	chr17:43211561-43212674	0.891494	0.442536	1.34045	0.000179789	0.00634644	0.415022	0.0561223	0.773922	0.0258804	0.119236	TMEM106A	TMEM106A	TMEM106A,NBR2,TMUB2,DHX8,RETREG3,RND2,VAT1,LINC00910,PTGES3L,PSMC3IP,MN298678-029,NBR1,CCDC200,NONHSAG021878.2	TMEM106A,TMEM106A,NBR2,TMUB2,DHX8,RETREG3,RND2,VAT1,LINC00910,PTGES3L,PSMC3IP,MN298678-029,NBR1,CCDC200,NONHSAG021878.2
22	50304019	50304761	chr22:50304019-50304761	0.885917	0.440324	1.33151	0.000176784	0.00634644	0.403536	-0.113351	0.920423	0.118111	0.2321	PLXNB2	PLXNB2	PIM3,BRD1,PLXNB2,NCAPH2,RABL2B,TYMP,TUBGCP6,DENND6B,ODF3B,PPP6R2,MAPK12,MAPK11,ARSA,TRABD,SCO2,HDAC10,CHKB,MN297934	PLXNB2,PIM3,BRD1,PLXNB2,NCAPH2,RABL2B,TYMP,TUBGCP6,DENND6B,ODF3B,PPP6R2,MAPK12,MAPK11,ARSA,TRABD,SCO2,HDAC10,CHKB,MN297934
3	98901300	98902089	chr3:98901300-98902089	-0.678002	-1.01964	-0.336368	0.00018115	0.00635083	-0.919332	-1.2065	-0.632168	2.98e-06	0.00237991	DCBLD2	DCBLD2	DCBLD2,ST3GAL6,CPOX,SNODB831	DCBLD2,DCBLD2,ST3GAL6,CPOX,SNODB831
5	90529007	90530251	chr5:90529007-90530251	-0.666105	-1.00228	-0.329927	0.0001851	0.00646315	-0.597445	-0.906256	-0.288634	0.000751137	0.0312695	LYSMD3	LYSMD3	LYSMD3,ADGRV1,POLR3G,MBLAC2	LYSMD3,LYSMD3,ADGRV1,POLR3G,MBLAC2
2	135530495	135532056	chr2:135530495-135532056	-0.660001	-0.993458	-0.326545	0.000187796	0.00653094	-0.433738	-0.733979	-0.133498	0.00719385	0.0725021	R3HDM1	R3HDM1	R3HDM1,ZRANB3,CCNT2,UBXN4,MCM6,MAP3K19	R3HDM1,R3HDM1,ZRANB3,CCNT2,UBXN4,MCM6,MAP3K19
12	89708779	89710148	chr12:89708779-89710148	-0.660946	-0.995158	-0.326733	0.000189912	0.0065519	-0.200381	-0.582643	0.181882	0.28473	0.345253	ATP2B1-AS1	ATP2B1-AS1	ATP2B1,RNU6-148P,MN309488,POC1B-GALNT4	ATP2B1-AS1,ATP2B1,RNU6-148P,MN309488,POC1B-GALNT4
19	18291663	18292497	chr19:18291663-18292497	0.896845	0.443387	1.3503	0.000189694	0.0065519	-0.0463984	-0.450193	0.357396	0.811667	0.554879	MIR3188	.	NR2C2AP,IQCN,SUGP2,UPF1,COLGALT1,MVB12A,MEF2B,GTPBP3,ELL,RPL18A,JUND,IFI30,UBA52,TMEM161A,DDX49,PGLS,IL12RB1,ARRDC2,JAK3,RAB3A,LRRC25,KCNN1,KLHL26,PGPEP1,REX1BD,SSBP4,CRTC1,MAST3,RF00017-2898,LSM4	.,NR2C2AP,IQCN,SUGP2,UPF1,COLGALT1,MVB12A,MEF2B,GTPBP3,ELL,RPL18A,JUND,IFI30,UBA52,TMEM161A,DDX49,PGLS,IL12RB1,ARRDC2,JAK3,RAB3A,LRRC25,KCNN1,KLHL26,PGPEP1,REX1BD,SSBP4,CRTC1,MAST3,RF00017-2898,LSM4
7	12210645	12211752	chr7:12210645-12211752	-0.646335	-0.973729	-0.318941	0.000194386	0.00667966	-0.438786	-0.760726	-0.116846	0.0104078	0.0830581	TMEM106B	TMEM106B	TMEM106B,NONHSAG046955.2,THSD7A,VWDE	TMEM106B,TMEM106B,NONHSAG046955.2,THSD7A,VWDE
10	39967511	39968337	chr10:39967511-39968337	-1.44594	-2.17917	-0.71271	0.000197265	0.00675178	-1.10593	-2.06483	-0.147036	0.0262209	0.119819	ACTR3BP5	.	.	.,.
6	157312277	157313355	chr6:157312277-157313355	0.649593	0.320016	0.97917	0.000198632	0.00677181	0.908579	0.550121	1.26704	4.95e-05	0.0108209	TMEM242	.	ZDHHC14,TMEM242,ARID1B	.,ZDHHC14,TMEM242,ARID1B
1	172532231	172533723	chr1:172532231-172533723	-0.661005	-0.99659	-0.325421	0.000200354	0.00680374	-0.543614	-0.865058	-0.22217	0.00231863	0.0481927	SUCO	SUCO	SUCO,PIGC,EEF1AKNMT,FASLG	SUCO,SUCO,PIGC,EEF1AKNMT,FASLG
7	112939137	112940447	chr7:112939137-112940447	-0.652086	-0.983433	-0.320739	0.000202708	0.00682347	-0.628698	-0.946696	-0.310699	0.000617608	0.0290965	BMT2	BMT2	BMT2,SMIM30,TMEM168	BMT2,BMT2,SMIM30,TMEM168
7	149028285	149029113	chr7:149028285-149029113	-0.683583	-1.03101	-0.336155	0.000203299	0.00682347	-0.412697	-0.746519	-0.0788747	0.0182792	0.10507	PDIA4	PDIA4	PDIA4,ZNF783,ZNF767P,ZNF777,ZNF212,ZNF398,GHET1,EZH2	PDIA4,PDIA4,ZNF783,ZNF767P,ZNF777,ZNF212,ZNF398,GHET1,EZH2
9	113061149	113061942	chr9:113061149-113061942	-1.11566	-1.68263	-0.548693	0.000203009	0.00682347	-0.87853	-1.3896	-0.367463	0.00203832	0.045505	ZFP37	ZFP37	.	ZFP37,.
8	85773331	85774833	chr8:85773331-85774833	-0.89674	-1.35311	-0.440372	0.000206907	0.00690184	-0.61748	-1.09331	-0.141649	0.0139342	0.0938858	CA3-AS1	.	.	.,.
8	92964884	92966246	chr8:92964884-92966246	-0.648294	-0.978261	-0.318326	0.000207228	0.00690184	-0.783408	-1.15279	-0.414029	0.000318787	0.0220167	TRIQK	.	TRIQK,RUNX1T1	.,TRIQK,RUNX1T1
7	25124766	25125808	chr7:25124766-25125808	-0.64791	-0.97822	-0.3176	0.000211755	0.00699505	-0.214066	-0.522885	0.0947541	0.162202	0.268251	CYCS	CYCS	CYCS,C7orf31,GSDME,OSBPL3	CYCS,CYCS,C7orf31,GSDME,OSBPL3
21	8838712	8839279	chr21:8838712-8839279	-0.992731	-1.49896	-0.486503	0.00021245	0.00699505	-0.521971	-0.985938	-0.0580041	0.0296076	0.125786	TEKT4P2	.	.	.,.
22	12540375	12542049	chr22:12540375-12542049	-0.724217	-1.09338	-0.355058	0.000211354	0.00699505	-0.588947	-0.968914	-0.20898	0.00444508	0.0605667	LOC102723769	.	.	.,.
4	127964636	127965999	chr4:127964636-127965999	-0.636387	-0.961465	-0.311309	0.00021736	0.0071045	-0.31989	-0.650878	0.011098	0.0573268	0.167594	ABHD18	ABHD18	MFSD8,ABHD18,RNU6-583P,PLK4,INTU	ABHD18,MFSD8,ABHD18,RNU6-583P,PLK4,INTU
12	48865127	48866161	chr12:48865127-48866161	0.769553	0.376444	1.16266	0.000217415	0.0071045	0.382672	0.0515015	0.713842	0.0259764	0.119324	RND1	RND1	RND1,DDX23,KMT2D,CCNT1,KANSL2,SENP1,LMBR1L,BCDIN3D,PRPF40B,PARK7P1,FAM186B,CCDC184,ADCY6,OR5BK1P,RNU6-600P,ARF3,CCDC65,CACNB3,WNT10B,FKBP11,MG828730-015	RND1,RND1,DDX23,KMT2D,CCNT1,KANSL2,SENP1,LMBR1L,BCDIN3D,PRPF40B,PARK7P1,FAM186B,CCDC184,ADCY6,OR5BK1P,RNU6-600P,ARF3,CCDC65,CACNB3,WNT10B,FKBP11,MG828730-015
12	67268564	67270118	chr12:67268564-67270118	-0.640658	-0.968139	-0.313178	0.000219305	0.0071393	-0.53846	-0.842124	-0.234796	0.00158594	0.0421552	CAND1	CAND1	CAND1,DYRK2	CAND1,CAND1,DYRK2
10	110918523	110919804	chr10:110918523-110919804	-0.642222	-0.971206	-0.313238	0.000225573	0.00728857	-0.296884	-0.594647	0.000878087	0.0506085	0.156895	SHOC2	SHOC2	BBIP1,SHOC2,SMC3,SMNDC1,XPNPEP1,ADRA2A,PDCD4	SHOC2,BBIP1,SHOC2,SMC3,SMNDC1,XPNPEP1,ADRA2A,PDCD4
20	30941681	30942780	chr20:30941681-30942780	-0.616545	-0.93236	-0.300729	0.000225432	0.00728857	-0.441314	-0.791311	-0.0913174	0.0164003	0.100965	DEFB115	.	.	.,.
12	121128982	121129791	chr12:121128982-121129791	0.890853	0.433518	1.34819	0.000232062	0.00747035	0.422612	0.0891019	0.756122	0.0159534	0.0996223	P2RX7	P2RX7	HSALNG0094560,KDM2B-DT,KDM2B,RPL31P52,P2RX7,CAMKK2,COX6A1,P2RX4,OASL	P2RX7,HSALNG0094560,KDM2B-DT,KDM2B,RPL31P52,P2RX7,CAMKK2,COX6A1,P2RX4,OASL
1	143236949	143238260	chr1:143236949-143238260	-0.668446	-1.01186	-0.325029	0.000234364	0.00747302	-0.440778	-0.812638	-0.068918	0.0228336	0.112573	RNVU1-17	.	.	.,.
1	143254251	143256842	chr1:143254251-143256842	-0.907924	-1.37443	-0.441417	0.000234734	0.00747302	-0.772809	-1.16882	-0.3768	0.000694942	0.0302285	RNVU1-17	.	.	.,.
19	43668336	43669335	chr19:43668336-43669335	-0.703701	-1.06512	-0.342285	0.000233397	0.00747302	-0.387467	-0.821496	0.0465626	0.0769499	0.19138	PLAUR	PLAUR	PLAUR,MN297594,ZNF45,ZNF180,ZNF225,ZNF224,ZNF155,ZNF284,ZNF234,ZNF223,ZNF227,ZNF283,ZNF235,ZNF221,ZNF226,ZNF576,XRCC1,ZNF230,ZNF222,IRGQ,ZNF285,ZNF428,ZNF575,ZNF404,CADM4,IRGC,RF01061-079	PLAUR,PLAUR,MN297594,ZNF45,ZNF180,ZNF225,ZNF224,ZNF155,ZNF284,ZNF234,ZNF223,ZNF227,ZNF283,ZNF235,ZNF221,ZNF226,ZNF576,XRCC1,ZNF230,ZNF222,IRGQ,ZNF285,ZNF428,ZNF575,ZNF404,CADM4,IRGC,RF01061-079
1	629909	630389	chr1:629909-630389	-0.726572	-1.1005	-0.35264	0.00023977	0.00760539	-0.333002	-0.775801	0.109797	0.131276	0.243856	LOC101928626	LOC101928626	AP008439,AM711904-004,MTATP8P1,MTATP6P1,AF346964,AF346985-001,AM711904-003,AY713976-001,AF346998,RF00005-002,MIR12136,MTCO1P12,AY713998-001,AY714005-001,AM711904-002,AB196725,KP702293-001,AM263179,AJ842750-001,MTCO2P12,MTND2P28,RF00005-001,MTCO3P12,AF346975,MTND1P23,AM711904-001,AF346969-001,OR4F16	LOC101928626,AP008439,AM711904-004,MTATP8P1,MTATP6P1,AF346964,AF346985-001,AM711904-003,AY713976-001,AF346998,RF00005-002,MIR12136,MTCO1P12,AY713998-001,AY714005-001,AM711904-002,AB196725,KP702293-001,AM263179,AJ842750-001,MTCO2P12,MTND2P28,RF00005-001,MTCO3P12,AF346975,MTND1P23,AM711904-001,AF346969-001,OR4F16
X	14873027	14873838	chrX:14873027-14873838	-0.705969	-1.06996	-0.341972	0.000245573	0.00776103	-0.60872	-0.960536	-0.256904	0.00193525	0.0447562	MOSPD2	MOSPD2	MOSPD2,FANCB,FJ601678-180,ASB9	MOSPD2,MOSPD2,FANCB,FJ601678-180,ASB9
5	163915121	163917351	chr5:163915121-163917351	-0.612463	-0.928506	-0.296421	0.000248188	0.00778684	-0.60099	-0.924825	-0.277155	0.0010816	0.037201	LOC102546299	.	RF00017-5069,LSM1P2,MN298114-192,MAT2B	.,RF00017-5069,LSM1P2,MN298114-192,MAT2B
21	9301894	9303040	chr21:9301894-9303040	-0.776592	-1.1773	-0.375883	0.000247967	0.00778684	-0.450454	-0.860934	-0.0399744	0.0333024	0.131387	TEKT4P2	.	.	.,.
2	175167537	175168765	chr2:175167537-175168765	-0.639115	-0.969363	-0.308866	0.000252649	0.00789818	-0.409273	-0.73181	-0.0867372	0.0158299	0.0996223	MIR933	MIR933	MIR933,ATF2,ATP5MC3,CHN1	MIR933,MIR933,ATF2,ATP5MC3,CHN1
14	81533452	81534211	chr14:81533452-81534211	-0.679059	-1.03055	-0.327568	0.000258325	0.00803445	-0.603845	-0.909761	-0.297928	0.00062668	0.029271	SEL1L	SEL1L	SEL1L,NONHSAG015604.2	SEL1L,SEL1L,NONHSAG015604.2
19	7868898	7869960	chr19:7868898-7869960	0.819362	0.395179	1.24354	0.000258864	0.00803445	0.191812	-0.174101	0.557725	0.284727	0.345253	PRR36	PRR36	NONHSAG024662.2,PRR36,HNRNPM,EVI5L,TIMM44	PRR36,NONHSAG024662.2,PRR36,HNRNPM,EVI5L,TIMM44
20	23357937	23358371	chr20:23357937-23358371	-0.816504	-1.23999	-0.393016	0.000265134	0.00819968	-0.364758	-0.708613	-0.0209023	0.0388565	0.141113	LINC01431	LINC01431	GZF1,LINC01431,NAPB,NXT1,CSTL1	LINC01431,GZF1,LINC01431,NAPB,NXT1,CSTL1
1	186374862	186376121	chr1:186374862-186376121	-0.641439	-0.97448	-0.308397	0.000268781	0.00822435	-0.347123	-0.668535	-0.0257115	0.0358426	0.136233	ODR4	ODR4	TPR,ODR4,RF00001-024,PRG4	ODR4,TPR,ODR4,RF00001-024,PRG4
6	162727429	162728377	chr6:162727429-162728377	-0.654423	-0.994122	-0.314724	0.000267926	0.00822435	-0.565202	-0.8544	-0.276004	0.000685746	0.0302285	PRKN	PRKN	PACRG,PRKN,QKI	PRKN,PACRG,PRKN,QKI
15	19563261	19564482	chr15:19563261-19564482	-1.20255	-1.82661	-0.578497	0.000267001	0.00822435	-1.45216	-2.31672	-0.587608	0.0024452	0.0492729	CHEK2P2	.	.	.,.
5	109409188	109410722	chr5:109409188-109410722	-0.640058	-0.972651	-0.307465	0.000271586	0.00828091	-0.476768	-0.791701	-0.161836	0.00524556	0.0639219	PJA2	PJA2	PJA2,LINC01023,MAN2A1,FER	PJA2,PJA2,LINC01023,MAN2A1,FER
2	214808344	214810237	chr2:214808344-214810237	-0.637355	-0.968847	-0.305863	0.000274805	0.00834968	-0.500641	-0.839271	-0.162011	0.00616785	0.0680247	SNHG31	SNHG31	BARD1,SNHG31,SNORA70I,RPL10P6,VWC2L	SNHG31,BARD1,SNHG31,SNORA70I,RPL10P6,VWC2L
6	10747433	10748003	chr6:10747433-10748003	-0.731099	-1.11184	-0.350357	0.000279402	0.00845966	-0.363016	-0.668061	-0.0579712	0.0223714	0.111697	SYCP2L	SYCP2L	TMEM14B,NONHSAG043004.2,RNA5SP203,RF00001-271,MAK,RF00017-5257	SYCP2L,TMEM14B,NONHSAG043004.2,RNA5SP203,RF00001-271,MAK,RF00017-5257
4	148442094	148443079	chr4:148442094-148443079	-0.657235	-0.999642	-0.314828	0.00028079	0.00847207	-0.437782	-0.727759	-0.147804	0.0053465	0.0640886	NR3C2	NR3C2	NR3C2,PRMT9,ARHGAP10	NR3C2,NR3C2,PRMT9,ARHGAP10
3	90673399	90673775	chr3:90673399-90673775	-0.78621	-1.19636	-0.376062	0.000285628	0.0085584	-0.544367	-0.960494	-0.128241	0.0132986	0.0920031	EPHA3	.	.	.,.
7	39949040	39950316	chr7:39949040-39950316	-0.63202	-0.961691	-0.302349	0.000285187	0.0085584	-0.349472	-0.6895	-0.00944317	0.0445887	0.149777	LOC112267983	LOC112267983	CDK13,NONHSAG047417.2,SUGCT,CICP22,LINC00265,MPLKIP,RF00017-6130	LOC112267983,CDK13,NONHSAG047417.2,SUGCT,CICP22,LINC00265,MPLKIP,RF00017-6130
19	878471	879354	chr19:878471-879354	0.815983	0.389835	1.24213	0.000289665	0.00864942	0.645074	0.129296	1.16085	0.0171569	0.102066	R3HDM4	.	.	.,.
17	59828910	59829594	chr17:59828910-59829594	1.03677	0.494472	1.57906	0.000295447	0.00879177	0.248843	-0.175723	0.673408	0.233555	0.316646	MIR21	.	AF480502,AB372795,TUBD1,PPM1D,RPS6KB1,HEATR6,NDUFB8P2,SMG8,DHX40,APPBP2,RNFT1-DT,SKA2,VMP1,PTRH2,RNFT1,CLTC,CA4,YPEL2,RNU6-450P,MIR21,RF00017-2480,MN297495	.,AF480502,AB372795,TUBD1,PPM1D,RPS6KB1,HEATR6,NDUFB8P2,SMG8,DHX40,APPBP2,RNFT1-DT,SKA2,VMP1,PTRH2,RNFT1,CLTC,CA4,YPEL2,RNU6-450P,MIR21,RF00017-2480,MN297495
8	73971723	73972828	chr8:73971723-73972828	-0.632333	-0.963316	-0.301351	0.000298097	0.00884025	-0.554378	-0.86886	-0.239896	0.00166407	0.0433542	TMEM70	TMEM70	TMEM70,ELOC,NONHSAG050528.2,RPL7,UBE2W,LY96	TMEM70,TMEM70,ELOC,NONHSAG050528.2,RPL7,UBE2W,LY96
8	85650819	85652665	chr8:85650819-85652665	-0.861784	-1.31383	-0.409742	0.00030623	0.00905043	-0.64608	-1.18441	-0.107753	0.0214076	0.11007	CA3-AS1	.	.	.,.
19	44890426	44891406	chr19:44890426-44891406	-0.645513	-0.984386	-0.306639	0.000309392	0.00911278	-0.268629	-0.577942	0.0406848	0.0845985	0.199358	TOMM40	TOMM40	TOMM40,NONHSAG026007.2,ZNF180,ZNF45,ZNF234,CLASRP,ZNF224,ZNF155,FBXO46,ZNF230,ZNF225,SYMPK,ZNF284,DM1-AS,RELB,QPCTL,APOE,NECTIN2,APOC1P1,GEMIN7,ZNF285	TOMM40,TOMM40,NONHSAG026007.2,ZNF180,ZNF45,ZNF234,CLASRP,ZNF224,ZNF155,FBXO46,ZNF230,ZNF225,SYMPK,ZNF284,DM1-AS,RELB,QPCTL,APOE,NECTIN2,APOC1P1,GEMIN7,ZNF285
4	69831542	69832392	chr4:69831542-69832392	-0.715621	-1.09154	-0.339703	0.000311898	0.00914317	-0.724842	-1.09158	-0.358101	0.000619342	0.0290965	SULT1E1	.	SULT1B1,SULT1E1,CSN1S1,UGT2A2	.,SULT1B1,SULT1E1,CSN1S1,UGT2A2
17	7887250	7887979	chr17:7887250-7887979	1.03061	0.489064	1.57217	0.000313106	0.00914317	0.412785	-0.0702004	0.89577	0.0892477	0.204123	NAA38	NAA38	NAA38,CHD3,CNTROB,SCARNA21,CYB5D1,KDM6B,SNORD10,CTC1,SNORA48,DVL2,TMEM88,EIF4A1,KCNAB3,TRAPPC1,WRAP53,TP53,PLSCR3,GUCY2D,POLR2A,KCTD11,PFAS,ALOX15B,SLC25A35,ATP1B2,PER1,CD68,VAMP2,HSALNG0114356,RNF227	NAA38,NAA38,CHD3,CNTROB,SCARNA21,CYB5D1,KDM6B,SNORD10,CTC1,SNORA48,DVL2,TMEM88,EIF4A1,KCNAB3,TRAPPC1,WRAP53,TP53,PLSCR3,GUCY2D,POLR2A,KCTD11,PFAS,ALOX15B,SLC25A35,ATP1B2,PER1,CD68,VAMP2,HSALNG0114356,RNF227
22	11370628	11371520	chr22:11370628-11371520	-1.00967	-1.54028	-0.47906	0.000313591	0.00914317	-0.742778	-1.35421	-0.131342	0.0200821	0.108252	FRG1FP	.	.	.,.
6	151389983	151391330	chr6:151389983-151391330	-0.645194	-0.984559	-0.305829	0.000317081	0.0091958	-0.325573	-0.628438	-0.0227074	0.0366088	0.137065	ZBTB2	ZBTB2	ZBTB2,HSPA8P15,RMND1,CCDC170,AKAP12	ZBTB2,ZBTB2,HSPA8P15,RMND1,CCDC170,AKAP12
10	42171758	42172841	chr10:42171758-42172841	-0.666119	-1.01653	-0.315709	0.00031752	0.0091958	-0.553704	-0.902081	-0.205328	0.00370881	0.0567907	LOC441666	.	.	.,.
15	64009900	64010962	chr15:64009900-64010962	1.01395	0.479693	1.5482	0.000324105	0.00935522	0.449733	0.0729422	0.826525	0.0220291	0.111323	DAPK2	.	DAPK2,ZNF609,MIR422A,HERC1,TRIP4,USP3,SNX1,RPS27L	.,DAPK2,ZNF609,MIR422A,HERC1,TRIP4,USP3,SNX1,RPS27L
19	18785248	18785761	chr19:18785248-18785761	1.1236	0.53062	1.71658	0.000330688	0.00951353	0.353921	-0.129966	0.837807	0.141497	0.252455	COMP	.	COMP,MN297574,CRTC1	.,COMP,MN297574,CRTC1
19	49897080	49898050	chr19:49897080-49898050	0.854129	0.402793	1.30546	0.00033597	0.00963347	0.473931	0.0582944	0.889569	0.0277379	0.122706	MIR4750	.	IL4I1,NUP62,POLD1,AKT1S1,MED25,NR1H2,PNKP,ATF5,TBC1D17,FCGRT,RPS11,ALDH16A1,MIR4750	.,IL4I1,NUP62,POLD1,AKT1S1,MED25,NR1H2,PNKP,ATF5,TBC1D17,FCGRT,RPS11,ALDH16A1,MIR4750
1	244450892	244452337	chr1:244450892-244452337	-0.614249	-0.939039	-0.289459	0.000338708	0.00967412	-0.518361	-0.853044	-0.183677	0.00446934	0.0606424	ADSS2	ADSS2	CATSPERE,ADSS2,HNRNPU,COX20,DESI2,C1orf100	ADSS2,CATSPERE,ADSS2,HNRNPU,COX20,DESI2,C1orf100
22	35648088	35649257	chr22:35648088-35649257	0.781888	0.368368	1.19541	0.000339622	0.00967412	0.384673	0.0655677	0.703779	0.0209177	0.109686	APOL6	APOL6	APOL6,APOL5	APOL6,APOL6,APOL5
4	189631167	189631836	chr4:189631167-189631836	-0.875363	-1.33869	-0.412036	0.000343042	0.00973951	-1.03563	-1.39765	-0.673619	1.21e-05	0.0049003	DBET	.	HSALNG0039351,HSALNG0039350,FRG1	.,HSALNG0039351,HSALNG0039350,FRG1
14	19390022	19390631	chr14:19390022-19390631	0.723801	0.340448	1.10715	0.000345811	0.00978602	0.438134	0.0583553	0.817912	0.0261851	0.119744	LOC101929572	.	.	.,.
18	51197379	51198417	chr18:51197379-51198417	-0.624889	-0.956154	-0.293624	0.000349737	0.0098649	-0.385596	-0.693975	-0.077216	0.0171789	0.102066	MEX3C	.	MEX3C,SMAD4,CXXC1,MBD1,ELAC1	.,MEX3C,SMAD4,CXXC1,MBD1,ELAC1
6	30101793	30103471	chr6:30101793-30103471	0.723249	0.339374	1.10712	0.000355084	0.00995089	0.29556	-0.0234753	0.614595	0.0673413	0.17941	HCP5B	.	HLA-K,RPL23AP1,HCG4,MICD,ZNRD1ASP,HLA-J,ABCF1,HLA-W,HLA-A,RNF39,PPP1R11,HLA-F,TRIM26,TRIM39-RPP21,HLA-G,TRIM39,HLA-E,TRIM31	.,HLA-K,RPL23AP1,HCG4,MICD,ZNRD1ASP,HLA-J,ABCF1,HLA-W,HLA-A,RNF39,PPP1R11,HLA-F,TRIM26,TRIM39-RPP21,HLA-G,TRIM39,HLA-E,TRIM31
20	29792325	29792755	chr20:29792325-29792755	-0.767796	-1.17527	-0.360318	0.00035464	0.00995089	-0.380579	-0.800455	0.0392974	0.0729092	0.186688	FAM242B	.	.	.,.
15	40098117	40099128	chr15:40098117-40099128	0.864801	0.404924	1.32468	0.00036355	0.0101553	0.538834	0.164499	0.913168	0.00736556	0.072938	BMF	.	BMF,DNAJC17,BAHD1,CHST14,BUB1B,EIF2AK4,PLCB2,KNL1,RAD51,SRP14,PAK6,ANKRD63,C15orf56,RPLP0P10,CHAC1,CCDC32,FSIP1	.,BMF,DNAJC17,BAHD1,CHST14,BUB1B,EIF2AK4,PLCB2,KNL1,RAD51,SRP14,PAK6,ANKRD63,C15orf56,RPLP0P10,CHAC1,CCDC32,FSIP1
2	219387478	219388651	chr2:219387478-219388651	-0.625414	-0.958211	-0.292618	0.000366512	0.0102051	-0.340756	-0.667601	-0.0139114	0.0419309	0.146231	DNPEP	.	DNPEP,DES,GLB1L,RESP18	.,DNPEP,DES,GLB1L,RESP18
3	167734267	167735729	chr3:167734267-167735729	-0.626035	-0.959428	-0.292642	0.000370155	0.0102735	-0.400202	-0.76892	-0.0314838	0.0350364	0.134692	PDCD10	PDCD10	SERPINI1,PDCD10,WDR49	PDCD10,SERPINI1,PDCD10,WDR49
11	6234280	6235461	chr11:6234280-6235461	-0.624458	-0.957357	-0.291559	0.000374946	0.0103732	-0.460936	-0.778337	-0.143534	0.00695014	0.0713569	CNGA4	CNGA4	FAM160A2,CNGA4,RRP8,APBB1,CCKBR,C11orf42	CNGA4,FAM160A2,CNGA4,RRP8,APBB1,CCKBR,C11orf42
2	132075218	132076021	chr2:132075218-132076021	-0.855327	-1.31166	-0.398994	0.000378593	0.0104237	-0.699092	-1.31219	-0.0859979	0.027736	0.122706	LINC01945	.	.	.,.
7	120950350	120951454	chr7:120950350-120951454	-0.654191	-1.00326	-0.305124	0.000379177	0.0104237	-0.438241	-0.763474	-0.113009	0.0111565	0.0860265	ING3	ING3	ING3,TSPAN12,NONHSAG048645.2,CPED1	ING3,ING3,TSPAN12,NONHSAG048645.2,CPED1
2	189661159	189661935	chr2:189661159-189661935	-0.670497	-1.02846	-0.312532	0.000381761	0.01043	-0.509316	-0.822003	-0.19663	0.00309218	0.0537341	ASDURF	ASDURF	ASNSD1,HSALNG0021060,ASDURF,ORMDL1,NEMP2,WDR75,PMS1,SLC40A1	ASDURF,ASNSD1,HSALNG0021060,ASDURF,ORMDL1,NEMP2,WDR75,PMS1,SLC40A1
7	158704520	158705327	chr7:158704520-158705327	-0.671866	-1.03057	-0.313166	0.000381815	0.01043	-0.315813	-0.618489	-0.0131376	0.0417841	0.146073	NCAPG2	NCAPG2	NCAPG2,MN298469,DYNC2I1,ESYT2,RF00017-6811,PTPRN2	NCAPG2,NCAPG2,MN298469,DYNC2I1,ESYT2,RF00017-6811,PTPRN2
2	105037503	105038510	chr2:105037503-105038510	-0.622422	-0.955574	-0.289271	0.000393991	0.0106884	-0.546089	-0.864217	-0.227961	0.00206149	0.045505	MRPS9-AS2	MRPS9-AS2	MRPS9,TGFBRAP1,GPR45	MRPS9-AS2,MRPS9,TGFBRAP1,GPR45
10	87342216	87343282	chr10:87342216-87343282	-0.699331	-1.07357	-0.325095	0.000392942	0.0106884	-0.402643	-0.72268	-0.0826067	0.0166037	0.10148	NUTM2A-AS1	NUTM2A-AS1	NUTM2D,WAPL,NUTM2A,LINC00863	NUTM2A-AS1,NUTM2D,WAPL,NUTM2A,LINC00863
X	71111290	71112424	chrX:71111290-71112424	0.925386	0.429972	1.4208	0.000394979	0.0106884	0.185221	-0.214633	0.585075	0.342755	0.377849	IL2RG	IL2RG	CXorf65,IL2RG,MED12,SNX12,FOXO4	IL2RG,CXorf65,IL2RG,MED12,SNX12,FOXO4
1	212284713	212285938	chr1:212284713-212285938	-0.625332	-0.960461	-0.290203	0.000400094	0.0106932	-0.344481	-0.665764	-0.023198	0.0370381	0.13773	PPP2R5A	PPP2R5A	LINC02608,PPP2R5A,PACC1,ANGEL2,SNX25P1,INTS7	PPP2R5A,LINC02608,PPP2R5A,PACC1,ANGEL2,SNX25P1,INTS7
8	86342159	86343057	chr8:86342159-86343057	-0.656267	-1.00789	-0.304646	0.000398893	0.0106932	-0.505731	-0.820174	-0.191288	0.00339875	0.0549619	WWP1	WWP1	WWP1,MN298517,RMDN1	WWP1,WWP1,MN298517,RMDN1
9	2843517	2844391	chr9:2843517-2844391	-0.671716	-1.03164	-0.311789	0.000399278	0.0106932	-0.423975	-0.736298	-0.111652	0.0106661	0.0840005	PUM3	PUM3	PUM3,KCNV2	PUM3,PUM3,KCNV2
10	42092119	42092863	chr10:42092119-42092863	-0.987052	-1.51573	-0.458376	0.000397263	0.0106932	-0.994802	-1.44571	-0.543896	0.000215917	0.0190787	LOC441666	.	.	.,.
4	17810274	17811312	chr4:17810274-17811312	-0.6587	-1.01206	-0.30534	0.000404965	0.01079	-0.355862	-0.668365	-0.043359	0.0279176	0.122906	DCAF16	DCAF16	DCAF16,NCAPG,LCORL	DCAF16,DCAF16,NCAPG,LCORL
9	104093493	104094817	chr9:104093493-104094817	-0.609974	-0.937579	-0.28237	0.000410792	0.0109117	-0.43229	-0.785807	-0.0787731	0.0193899	0.107033	SMC2	SMC2	SMC2	SMC2,SMC2
2	239400897	239401887	chr2:239400897-239401887	-0.626061	-0.962461	-0.289661	0.000413127	0.0109402	-0.313471	-0.658557	0.0316143	0.0723406	0.185807	HDAC4-AS1	HDAC4-AS1	HDAC4,AB372706,MIR4269,MIR2467,TWIST2	HDAC4-AS1,HDAC4,AB372706,MIR4269,MIR2467,TWIST2
6	122770731	122771387	chr6:122770731-122771387	-0.960012	-1.47613	-0.443891	0.000415866	0.0109791	-0.5417	-0.953944	-0.129457	0.0129562	0.0911943	FABP7	.	FABP7,PKIB,SMPDL3A	.,FABP7,PKIB,SMPDL3A
1	228139851	228140760	chr1:228139851-228140760	-0.63833	-0.981884	-0.294775	0.000421448	0.0110591	-0.56061	-0.873948	-0.247272	0.00147305	0.0407636	GUK1	GUK1	GUK1,NONHSAG004525.2,OBSCN,CICP26,CDC42BPA,ZNF678,C1orf35,FAM96AP2,MRPL55,JMJD4,H3-4,RPL23AP15,H2AW,H2BU1,MN309051,GJC2	GUK1,GUK1,NONHSAG004525.2,OBSCN,CICP26,CDC42BPA,ZNF678,C1orf35,FAM96AP2,MRPL55,JMJD4,H3-4,RPL23AP15,H2AW,H2BU1,MN309051,GJC2
17	21857131	21857687	chr17:21857131-21857687	-0.705588	-1.08531	-0.325864	0.00042105	0.0110591	-0.494534	-0.864392	-0.124676	0.0116877	0.0872851	KCNJ18	.	.	.,.
19	17336961	17337727	chr19:17336961-17337727	0.758122	0.3497	1.16654	0.000426432	0.0111561	0.694558	0.314722	1.07439	0.00122721	0.0385854	GTPBP3	GTPBP3	GTPBP3,HSALNG0124507,ANO8,CHERP,IQCN,C19orf44,SIN3B,MED26,HAUS8,COLGALT1,MVB12A,MRPL34,ABHD8,PLVAP,SMIM7,ANKLE1,DDA1,NXNL1,BST2,NR2F6,RPL18A,JUND	GTPBP3,GTPBP3,HSALNG0124507,ANO8,CHERP,IQCN,C19orf44,SIN3B,MED26,HAUS8,COLGALT1,MVB12A,MRPL34,ABHD8,PLVAP,SMIM7,ANKLE1,DDA1,NXNL1,BST2,NR2F6,RPL18A,JUND
5	179698229	179699587	chr5:179698229-179699587	-0.605771	-0.933337	-0.278206	0.000446143	0.0116366	-0.398333	-0.740197	-0.0564681	0.0249159	0.11719	LOC105377763	.	CANX,MAML1,HNRNPH1,ZNF354B,MRNIP,ZNF354C,RUFY1,MGAT4B,ZNF879,CNOT6,MIR1229,LTC4S,SQSTM1,PRDX2P3,ADAMTS2,RNF130,ZNF454,TBC1D9B,CBY3,RF00017-5173	.,CANX,MAML1,HNRNPH1,ZNF354B,MRNIP,ZNF354C,RUFY1,MGAT4B,ZNF879,CNOT6,MIR1229,LTC4S,SQSTM1,PRDX2P3,ADAMTS2,RNF130,ZNF454,TBC1D9B,CBY3,RF00017-5173
22	15738300	15739840	chr22:15738300-15739840	-0.758654	-1.16903	-0.348277	0.000447996	0.0116498	-0.540329	-0.90954	-0.171118	0.00660312	0.0705774	PSLNR	.	.	.,.
5	95961260	95962399	chr5:95961260-95962399	-0.628671	-0.96891	-0.288432	0.000450762	0.0116866	-0.464217	-0.784212	-0.144221	0.00699832	0.0714013	LOC101929710	LOC101929710	ELL2,CAST,PCSK1,AB372744,GLRX	LOC101929710,ELL2,CAST,PCSK1,AB372744,GLRX
1	39540576	39541291	chr1:39540576-39541291	0.918625	0.420857	1.41639	0.000457422	0.0117335	0.132079	-0.379867	0.644026	0.593885	0.486012	PPIEL	.	PABPC4,OXCT2P1,SNORA55,OXCT2,MFSD2A,PPIEL,BMP8A	.,PABPC4,OXCT2P1,SNORA55,OXCT2,MFSD2A,PPIEL,BMP8A
1	170074405	170075194	chr1:170074405-170075194	-0.655104	-1.01046	-0.299744	0.000463409	0.0117335	-0.677488	-0.991574	-0.363401	0.000270231	0.0212	KIFAP3	.	KIFAP3,METTL18,C1orf112,SCYL3	.,KIFAP3,METTL18,C1orf112,SCYL3
3	97971606	97972498	chr3:97971606-97972498	-0.674335	-1.0399	-0.308766	0.000460027	0.0117335	-0.375166	-0.711099	-0.0392331	0.0306659	0.127412	RIOX2	RIOX2	RIOX2,CRYBG3	RIOX2,RIOX2,CRYBG3
3	98522276	98523163	chr3:98522276-98523163	-0.631171	-0.97341	-0.288933	0.000461145	0.0117335	-0.675792	-1.00734	-0.34424	0.000465794	0.0269539	GPR15	.	CLDND1,OR5K2	.,CLDND1,OR5K2
8	109539278	109540597	chr8:109539278-109540597	-0.605319	-0.93342	-0.277218	0.000459135	0.0117335	-0.54083	-0.856284	-0.225376	0.0020818	0.0457119	EBAG9	EBAG9	EBAG9,PKHD1L1,NUDCD1,MAPK6P5,SYBU	EBAG9,EBAG9,PKHD1L1,NUDCD1,MAPK6P5,SYBU
9	64012659	64013557	chr9:64012659-64013557	-0.684175	-1.05481	-0.313541	0.00045602	0.0117335	-0.360197	-0.805954	0.0855592	0.106614	0.221066	FRG1JP	.	.	.,.
11	111926659	111927472	chr11:111926659-111927472	-0.631801	-0.974309	-0.289294	0.000459975	0.0117335	-0.383545	-0.713464	-0.0536261	0.0252009	0.117869	DIXDC1	DIXDC1	C11orf52,DIXDC1,CRYAB,PPP2R1B,SDHD,HSPB2-C11orf52	DIXDC1,C11orf52,DIXDC1,CRYAB,PPP2R1B,SDHD,HSPB2-C11orf52
17	74212654	74214086	chr17:74212654-74214086	0.708311	0.324111	1.09251	0.000463094	0.0117335	0.317361	-0.0195158	0.654237	0.0632549	0.174985	MGC16275	MGC16275	TTYH2,MGC16275,NT5C,NUP85,C17orf80,NAT9,FAM104A,RPL38,NONHSAG022689.2	MGC16275,TTYH2,MGC16275,NT5C,NUP85,C17orf80,NAT9,FAM104A,RPL38,NONHSAG022689.2
2	90387734	90388625	chr2:90387734-90388625	-0.675258	-1.04231	-0.30821	0.00047502	0.0118542	-0.782327	-1.12747	-0.437186	0.0001641	0.0165751	LOC101927050	.	.	.,.
2	152717110	152718885	chr2:152717110-152718885	-0.617246	-0.952694	-0.281798	0.000473892	0.0118542	-0.467427	-0.769063	-0.165792	0.00445225	0.0605667	ARL6IP6	ARL6IP6	PRPF40A,ARL6IP6,HSALNG0019679,STAM2,RPL30P2,RPRM	ARL6IP6,PRPF40A,ARL6IP6,HSALNG0019679,STAM2,RPL30P2,RPRM
5	131634729	131635877	chr5:131634729-131635877	-0.62479	-0.964376	-0.285203	0.000474538	0.0118542	-0.655386	-0.97428	-0.336492	0.000430929	0.0261814	RAPGEF6	.	RAPGEF6,MEIKIN,LINC02863,HINT1,CDC42SE2,FNIP1,RF00017-4873	.,RAPGEF6,MEIKIN,LINC02863,HINT1,CDC42SE2,FNIP1,RF00017-4873
8	57208984	57211090	chr8:57208984-57211090	0.772693	0.352781	1.19261	0.000473681	0.0118542	0.941211	0.534991	1.34743	0.000130741	0.0146729	LOC101929488	.	LINC01606,BPNT2,FAM110B	.,LINC01606,BPNT2,FAM110B
12	131308382	131309120	chr12:131308382-131309120	0.830958	0.37959	1.28233	0.000471075	0.0118542	0.97997	0.551451	1.40849	0.000149778	0.0164787	LINC02415	.	.	.,.
8	123273993	123275357	chr8:123273993-123275357	-0.601198	-0.928312	-0.274084	0.000480661	0.0119351	-0.343775	-0.636441	-0.0511087	0.0239179	0.11531	ZHX1-C8orf76	ZHX1-C8orf76	ZHX1-C8orf76,ZHX1,RNU6-875P,MIR548AA1,DUTP2,FAM83A,C8orf76	ZHX1-C8orf76,ZHX1-C8orf76,ZHX1,RNU6-875P,MIR548AA1,DUTP2,FAM83A,C8orf76
18	80033387	80034698	chr18:80033387-80034698	-0.604491	-0.933418	-0.275565	0.000481017	0.0119351	-0.395695	-0.716798	-0.0745907	0.0186017	0.105652	RBFADN	RBFADN	TXNL4A,RBFA,RBFADN,ADNP2,HSBP1L1,SLC66A2	RBFADN,TXNL4A,RBFA,RBFADN,ADNP2,HSBP1L1,SLC66A2
21	8843171	8844069	chr21:8843171-8844069	-0.860628	-1.32906	-0.392192	0.000482688	0.0119423	-0.684218	-1.15555	-0.212886	0.00696747	0.0713569	TEKT4P2	.	.	.,.
12	82358026	82359278	chr12:82358026-82359278	-0.604643	-0.933976	-0.275311	0.000486701	0.0120073	-0.647056	-0.987732	-0.306381	0.000884428	0.0334603	CCDC59	CCDC59	METTL25,CCDC59	CCDC59,METTL25,CCDC59
3	101675932	101677397	chr3:101675932-101677397	-0.610651	-0.943369	-0.277932	0.000488694	0.0120222	-0.320912	-0.624475	-0.0173497	0.0394525	0.142256	ZBTB11-AS1	ZBTB11-AS1	ZBTB11,SENP7,NXPE3,ZNF90P1,CEP97,TFG,PCNP	ZBTB11-AS1,ZBTB11,SENP7,NXPE3,ZNF90P1,CEP97,TFG,PCNP
1	202159888	202160663	chr1:202159888-202160663	0.851046	0.38697	1.31512	0.000493442	0.0120704	0.237946	-0.13584	0.611731	0.197336	0.294701	PTPN7	PTPN7	PTPN7,RNPEP,KDM5B,IPO9,HNRNPA1P59,CYB5R1,PTPRVP,LGR6	PTPN7,PTPN7,RNPEP,KDM5B,IPO9,HNRNPA1P59,CYB5R1,PTPRVP,LGR6
11	6201021	6201804	chr11:6201021-6201804	-0.693919	-1.07226	-0.315581	0.000492562	0.0120704	-0.495476	-0.843157	-0.147796	0.00786129	0.0743922	OR52W1	OR52W1	C11orf42,FAM160A2,CCKBR,CNGA4,TRIM5,TPP1,OR52W1	OR52W1,C11orf42,FAM160A2,CCKBR,CNGA4,TRIM5,TPP1,OR52W1
1	2227390	2228062	chr1:2227390-2228062	-0.714576	-1.10439	-0.324762	0.000495793	0.0120918	0.110205	-0.260293	0.480702	0.539265	0.464803	SKI	SKI	SKI,SLC35E2A,ANKRD65,TNFRSF14,MN308892,MORN1	SKI,SKI,SLC35E2A,ANKRD65,TNFRSF14,MN308892,MORN1
1	228165297	228166730	chr1:228165297-228166730	-0.610171	-0.943111	-0.277231	0.000497235	0.0120918	-0.493375	-0.811292	-0.175459	0.00440632	0.0603479	IBA57	IBA57	NONHSAG004528.2,IBA57-DT,IBA57,OBSCN,CICP26,C1orf35,ZNF678,CDC42BPA,JMJD4,GJC2	IBA57,NONHSAG004528.2,IBA57-DT,IBA57,OBSCN,CICP26,C1orf35,ZNF678,CDC42BPA,JMJD4,GJC2
11	65779940	65781176	chr11:65779940-65781176	0.749833	0.340573	1.15909	0.000498876	0.0120918	0.410837	0.072867	0.748806	0.0200127	0.108169	AP5B1	AP5B1	AP5B1,RBM14,RBM4,SF1,SF3B2,PCNX3,ZFPL1,RNASEH2C,POLA2,KAT5,SART1,KRT8P26,MUS81,EIF1AD,CCS,MAP3K11,MEN1,DPF2,SCYL1,ZNRD2,FRMD8,ATG2A,OVOL1,SIPA1,LTBP3,KLC2,HSALNG0084946	AP5B1,AP5B1,RBM14,RBM4,SF1,SF3B2,PCNX3,ZFPL1,RNASEH2C,POLA2,KAT5,SART1,KRT8P26,MUS81,EIF1AD,CCS,MAP3K11,MEN1,DPF2,SCYL1,ZNRD2,FRMD8,ATG2A,OVOL1,SIPA1,LTBP3,KLC2,HSALNG0084946
13	110712404	110713594	chr13:110712404-110713594	-0.60537	-0.93596	-0.27478	0.000502077	0.0120918	-0.360596	-0.707234	-0.0139581	0.0423336	0.146877	ING1	ING1	CARS2,ING1,ARHGEF7,ANKRD10-IT1,ANKRD10,COL4A2,NAXD,COL4A1	ING1,CARS2,ING1,ARHGEF7,ANKRD10-IT1,ANKRD10,COL4A2,NAXD,COL4A1
13	110714954	110715900	chr13:110714954-110715900	-0.63126	-0.975991	-0.286528	0.000502137	0.0120918	-0.513569	-0.830671	-0.196467	0.00322721	0.0540179	CARS2	CARS2	CARS2,ING1,ARHGEF7,ANKRD10-IT1,ANKRD10,COL4A2,NAXD,COL4A1	CARS2,CARS2,ING1,ARHGEF7,ANKRD10-IT1,ANKRD10,COL4A2,NAXD,COL4A1
22	12307478	12308234	chr22:12307478-12308234	-0.807947	-1.24921	-0.366686	0.000502694	0.0120918	-0.737417	-1.15685	-0.31798	0.00170079	0.0433542	LOC102723769	.	.	.,.
11	82900129	82901760	chr11:82900129-82901760	-0.595878	-0.922006	-0.26975	0.000515462	0.0123646	-0.259243	-0.568906	0.0504209	0.0954493	0.210436	DDIAS	DDIAS	DDIAS,PRCP,PCF11,ANKRD42,RAB30	DDIAS,DDIAS,PRCP,PCF11,ANKRD42,RAB30
2	32916234	32916597	chr2:32916234-32916597	-1.27652	-1.97612	-0.576931	0.000523769	0.0125291	-0.448004	-0.961173	0.0651643	0.083115	0.19734	LTBP1	.	MN297640,MN297636,LTBP1,LINC00486,RASGRP3	.,MN297640,MN297636,LTBP1,LINC00486,RASGRP3
3	93979873	93980607	chr3:93979873-93980607	-0.608777	-0.942998	-0.274556	0.000534695	0.0127552	-0.744846	-1.05186	-0.437833	8.02e-05	0.0122011	ARL13B	ARL13B	PROS1,ARL13B,NSUN3,RBBP4P2,DHFR2,STX19	ARL13B,PROS1,ARL13B,NSUN3,RBBP4P2,DHFR2,STX19
9	41258803	41259999	chr9:41258803-41259999	-0.657536	-1.01891	-0.29616	0.00054148	0.0128463	-0.543092	-0.930884	-0.155301	0.00878796	0.0776926	MIR4477A	.	.	.,.
12	53379449	53380752	chr12:53379449-53380752	-0.601296	-0.931734	-0.270858	0.000540912	0.0128463	-0.363025	-0.774028	0.0479772	0.079855	0.193885	SP1	SP1	SP1,NONHSAG011234.2,AAAS,PRR13,HOXC8,HOXC9,AMHR2,SP7,HOXC5,EIF4B,HOXC6,HOXC4,ATF7	SP1,SP1,NONHSAG011234.2,AAAS,PRR13,HOXC8,HOXC9,AMHR2,SP7,HOXC5,EIF4B,HOXC6,HOXC4,ATF7
1	248825885	248826767	chr1:248825885-248826767	-0.66791	-1.03514	-0.300683	0.00054408	0.0128727	-0.259966	-0.57479	0.0548577	0.0997027	0.2146	MIR3124	MIR3124	SH3BP5L,MIR3124,PGBD2,ZNF692,RNU6-1205P,RPL23AP25,LYPD8	MIR3124,SH3BP5L,MIR3124,PGBD2,ZNF692,RNU6-1205P,RPL23AP25,LYPD8
1	1000085	1000834	chr1:1000085-1000834	0.883764	0.397184	1.37034	0.000553011	0.0130484	0.6928	0.283359	1.10224	0.00230896	0.0481927	HES4	ISG15	ISG15,HES4,INTS11,ATAD3B,WASH7P,CCNL2,CDK11A,SLC35E2A,LINC01786,SDF4,LINC00115,TMEM240,CICP3,FAM87B,UBE2J2,CDK11B,PLEKHN1,LINC01409,NOC2L,PUSL1,MIB2,PERM1,KLHL17,MXRA8,ACAP3,SLC35E2B	ISG15,ISG15,HES4,INTS11,ATAD3B,WASH7P,CCNL2,CDK11A,SLC35E2A,LINC01786,SDF4,LINC00115,TMEM240,CICP3,FAM87B,UBE2J2,CDK11B,PLEKHN1,LINC01409,NOC2L,PUSL1,MIB2,PERM1,KLHL17,MXRA8,ACAP3,SLC35E2B
3	27483553	27484864	chr3:27483553-27484864	-0.60237	-0.934128	-0.270612	0.000555112	0.0130624	-0.329319	-0.637076	-0.0215618	0.0373734	0.138252	SLC4A7	SLC4A7	SLC4A7,RNU1-96P,NEK10,ZCWPW2,RPS20P15	SLC4A7,SLC4A7,RNU1-96P,NEK10,ZCWPW2,RPS20P15
13	23375268	23375863	chr13:23375268-23375863	-0.689201	-1.06918	-0.309221	0.000561998	0.0131886	-0.465256	-0.787999	-0.142512	0.00729494	0.0727738	SACS-AS1	.	MIPEP,PCOTH,C1QTNF9B,SACS,RPLP1P13,SGCG	.,MIPEP,PCOTH,C1QTNF9B,SACS,RPLP1P13,SGCG
22	43955003	43955978	chr22:43955003-43955978	0.674537	0.302484	1.04659	0.000564799	0.0132185	0.239262	-0.0602578	0.538782	0.110385	0.224056	SAMM50	SAMM50	SAMM50,RPL35AP36,PNPLA3,PARVB	SAMM50,SAMM50,RPL35AP36,PNPLA3,PARVB
11	101914791	101915982	chr11:101914791-101915982	-0.604016	-0.937306	-0.270726	0.000567473	0.0132453	-0.256522	-0.546462	0.033417	0.0793948	0.19347	CEP126	CEP126	CEP126,TRPC6,ANGPTL5	CEP126,CEP126,TRPC6,ANGPTL5
22	16410660	16411421	chr22:16410660-16411421	-0.912619	-1.41689	-0.408347	0.00057673	0.0133892	-0.571731	-0.998367	-0.145095	0.0115318	0.0869241	CCT8L2	.	.	.,.
X	115732240	115733401	chrX:115732240-115733401	-0.839852	-1.30387	-0.375832	0.000576088	0.0133892	-0.785822	-1.36863	-0.203018	0.0111128	0.0860126	DANT1	.	.	.,.
8	92524473	92525360	chr8:92524473-92525360	-0.709259	-1.10138	-0.317141	0.000580416	0.0134147	-0.422131	-0.897128	0.0528653	0.0781727	0.192466	LOC102724710	.	.	.,.
21	9880856	9881941	chr21:9880856-9881941	-0.573996	-0.891358	-0.256635	0.00058093	0.0134147	-0.265961	-0.582652	0.0507302	0.0944905	0.209416	LINC01667	.	.	.,.
17	49218165	49219571	chr17:49218165-49219571	0.699566	0.312623	1.08651	0.000583636	0.0134414	0.386183	0.0366197	0.735746	0.0322765	0.130275	GNGT2	.	ABI3,GNGT2,B4GALNT2,CALCOCO2,UBE2Z,PHOSPHO1	.,ABI3,GNGT2,B4GALNT2,CALCOCO2,UBE2Z,PHOSPHO1
18	79678964	79680189	chr18:79678964-79680189	-0.61257	-0.951493	-0.273646	0.000585645	0.0134519	-0.454878	-0.777125	-0.132631	0.00835747	0.0758849	KCNG2	.	CTDP1,ATP9B	.,CTDP1,ATP9B
11	83156264	83157860	chr11:83156264-83157860	-0.58894	-0.915499	-0.262381	0.000600654	0.0137601	-0.440361	-0.738536	-0.142186	0.00621239	0.0681243	PCF11	PCF11	PCF11,ANKRD42,RAB30-DT,RAB30,SNORA70E	PCF11,PCF11,ANKRD42,RAB30-DT,RAB30,SNORA70E
6	128520011	128520750	chr6:128520011-128520750	-0.740713	-1.15163	-0.329796	0.000604093	0.0137661	-0.364399	-0.746093	0.017295	0.0601233	0.171295	LAMA2	.	PTPRK,THEMIS	.,PTPRK,THEMIS
9	41634805	41636056	chr9:41634805-41636056	-0.911857	-1.41763	-0.406085	0.000602858	0.0137661	-0.470328	-0.890847	-0.0498078	0.0304503	0.127094	FAM242F	.	.	.,.
3	20185603	20186774	chr3:20185603-20186774	-0.591172	-0.919286	-0.263057	0.000607451	0.0137701	-0.537359	-0.869424	-0.205294	0.00324721	0.0540179	SGO1	SGO1	SGO1,KAT2B	SGO1,SGO1,KAT2B
17	24421280	24421607	chr17:24421280-24421607	-0.746731	-1.16109	-0.332369	0.000605894	0.0137701	-0.454863	-1.14057	0.230843	0.180024	0.283633	MTRNR2L1	.	.	.,.
6	60239534	60240502	chr6:60239534-60240502	-0.588121	-0.914673	-0.26157	0.000610262	0.0137977	-0.542418	-0.919326	-0.16551	0.00737619	0.0729539	MTRNR2L9	.	.	.,.
22	16467503	16467940	chr22:16467503-16467940	-1.00998	-1.57112	-0.448831	0.000614826	0.0138647	-0.860664	-1.43177	-0.289559	0.00541283	0.0641131	CCT8L2	.	.	.,.
1	23691694	23692436	chr1:23691694-23692436	0.773392	0.343463	1.20332	0.000618656	0.0139148	0.29148	-0.0552528	0.638213	0.0941883	0.209205	RPL11	RPL11	RPL11,SRSF10,SRRM1,LINC01355,PNRC2,KDM1A,ELOA,HNRNPR,MG828730-001	RPL11,RPL11,SRSF10,SRRM1,LINC01355,PNRC2,KDM1A,ELOA,HNRNPR,MG828730-001
1	207320929	207322217	chr1:207320929-207322217	-0.615424	-0.957789	-0.27306	0.000623907	0.0139604	-0.382232	-0.718475	-0.0459897	0.0281547	0.123196	CD55	CD55	CD55,EIF2D,CD46,CDCA4P4,CR2,C4BPA,NONHSAG004121.2	CD55,CD55,EIF2D,CD46,CDCA4P4,CR2,C4BPA,NONHSAG004121.2
2	61694500	61695028	chr2:61694500-61695028	-0.768071	-1.19529	-0.340857	0.000622744	0.0139604	-0.158918	-0.500419	0.182582	0.340596	0.376599	XPO1	.	AHSA2P,FAM161A,XPO1	.,AHSA2P,FAM161A,XPO1
11	83285634	83286529	chr11:83285634-83286529	-0.608503	-0.947626	-0.26938	0.000636977	0.0142161	-0.472001	-0.800542	-0.14346	0.00745938	0.0732053	CCDC90B	CCDC90B	CCDC90B,PCF11,ANKRD42	CCDC90B,CCDC90B,PCF11,ANKRD42
6	56593230	56594298	chr6:56593230-56594298	-0.660244	-1.02845	-0.29204	0.000641877	0.0142887	-0.478064	-0.784638	-0.17149	0.00425766	0.0602522	COL21A1	.	RF00104-025,COL21A1,DST	.,RF00104-025,COL21A1,DST
13	22114710	22115282	chr13:22114710-22115282	-0.676746	-1.05434	-0.299149	0.000645621	0.0143181	-0.639201	-1.04411	-0.234292	0.00389698	0.0575963	LINC00540	.	MTND3P1,LINC00540,FGF9	.,MTND3P1,LINC00540,FGF9
X	136909216	136910439	chrX:136909216-136910439	0.753685	0.333109	1.17426	0.000646506	0.0143181	0.276161	-0.0633605	0.615682	0.104492	0.218799	RBMX	.	SRRM1P3,RBMX,MAP7D3,ADGRG4,RNU6-972P,CD40LG,ARHGEF6,GPR101	.,SRRM1P3,RBMX,MAP7D3,ADGRG4,RNU6-972P,CD40LG,ARHGEF6,GPR101
2	226791314	226792034	chr2:226791314-226792034	-0.69261	-1.07929	-0.305933	0.000650027	0.0143594	-0.118969	-0.471185	0.233246	0.486397	0.44355	IRS1	.	RHBDD1,IRS1,HSALNG0022707	.,RHBDD1,IRS1,HSALNG0022707
10	60236887	60237783	chr10:60236887-60237783	-0.628906	-0.980135	-0.277676	0.000652528	0.0143779	-0.658569	-0.978645	-0.338492	0.000426294	0.0261814	LINC01553	.	HSALNG0078245,CCDC6,ANK3	.,HSALNG0078245,CCDC6,ANK3
2	227818209	227819121	chr2:227818209-227819121	-0.617749	-0.963015	-0.272483	0.000658369	0.0144332	-0.591914	-0.957216	-0.226612	0.00321578	0.0540179	CCL20	CCL20	CCL20,DAW1	CCL20,CCL20,DAW1
22	12530714	12531648	chr22:12530714-12531648	-1.05878	-1.65048	-0.46708	0.000657563	0.0144332	-0.523329	-1.0446	-0.00205753	0.049196	0.154861	LOC102723769	.	.	.,.
1	244047654	244048614	chr1:244047654-244048614	-0.616083	-0.960507	-0.27166	0.000660302	0.014439	-0.462881	-0.78981	-0.135952	0.00819769	0.07543	ZBTB18	ZBTB18	ZBTB18,COX20,DESI2,AKT3,HNRNPU,ADSS2,SDCCAG8,LINC02774,C1orf100	ZBTB18,ZBTB18,COX20,DESI2,AKT3,HNRNPU,ADSS2,SDCCAG8,LINC02774,C1orf100
4	129092878	129094063	chr4:129092878-129094063	-0.599418	-0.934821	-0.264015	0.000667026	0.0144433	-0.497671	-0.827264	-0.168077	0.00534058	0.0640886	SCLT1	SCLT1	C4orf33,SCLT1,JADE1,NONHSAG038864.2	SCLT1,C4orf33,SCLT1,JADE1,NONHSAG038864.2
6	122471119	122472160	chr6:122471119-122472160	-0.628332	-0.97992	-0.276743	0.000667173	0.0144433	-0.271139	-0.592396	0.0501175	0.092986	0.208162	PKIB	PKIB	PKIB,SERINC1,HSF2	PKIB,PKIB,SERINC1,HSF2
19	34391264	34392654	chr19:34391264-34392654	0.629412	0.27741	0.981414	0.000663041	0.0144433	0.615264	0.197139	1.03339	0.00636636	0.0690437	PDCD2L	PDCD2L	GPI	PDCD2L,GPI
20	28731850	28732382	chr20:28731850-28732382	-0.744599	-1.16108	-0.328122	0.00066407	0.0144433	-0.35965	-0.763513	0.0442132	0.0776163	0.192077	FRG1CP	.	.	.,.
5	17525931	17528110	chr5:17525931-17528110	0.597565	0.263058	0.932072	0.000670245	0.0144737	0.56944	0.21634	0.922539	0.00333129	0.0543808	LINC02218	.	.	.,.
1	85707908	85708726	chr1:85707908-85708726	-0.63939	-0.997697	-0.281082	0.000678596	0.0146176	-0.349167	-0.692419	-0.00591518	0.0465758	0.152434	ZNHIT6	ZNHIT6	ZNHIT6,ODF2L,CCN1,DDAH1,RF00017-258	ZNHIT6,ZNHIT6,ODF2L,CCN1,DDAH1,RF00017-258
16	28974333	28975314	chr16:28974333-28975314	0.715216	0.314036	1.1164	0.000685991	0.0147402	0.216403	-0.130055	0.562861	0.205495	0.299944	SPNS1	SPNS1	SPNS1,ATXN2L,NFATC2IP,NPIPB12,SMG1P2,CDIPT,SH2B1,SULT1A2,NPIPB9,RABEP2,CD19,CLN3,SGF29,SULT1A4,NPIPB6,MVP,TUFM,KCTD13,LAT	SPNS1,SPNS1,ATXN2L,NFATC2IP,NPIPB12,SMG1P2,CDIPT,SH2B1,SULT1A2,NPIPB9,RABEP2,CD19,CLN3,SGF29,SULT1A4,NPIPB6,MVP,TUFM,KCTD13,LAT
2	91467762	91468574	chr2:91467762-91468574	-0.751609	-1.17342	-0.329797	0.000690054	0.0147908	-0.71113	-1.20094	-0.221321	0.00696171	0.0713569	LSP1P4	.	.	.,.
2	91498642	91499053	chr2:91498642-91499053	-0.61972	-0.967936	-0.271504	0.000699633	0.0148491	-0.464163	-0.898307	-0.0300196	0.0375173	0.138555	LSP1P4	.	.	.,.
7	77536634	77537968	chr7:77536634-77537968	-0.632463	-0.987768	-0.277157	0.000698053	0.0148491	-0.0234328	-0.319974	0.273109	0.869784	0.570292	PTPN12	PTPN12	PTPN12,RSBN1L,FAM185BP,PMS2P9,DTX2P1,APTR,POMZP3,CCDC146,RF00017-6405	PTPN12,PTPN12,RSBN1L,FAM185BP,PMS2P9,DTX2P1,APTR,POMZP3,CCDC146,RF00017-6405
12	130391964	130393245	chr12:130391964-130393245	-0.619779	-0.967958	-0.271601	0.000698016	0.0148491	0.128917	-0.261989	0.519823	0.496618	0.447648	FZD10	.	.	.,.
13	60163551	60164486	chr13:60163551-60164486	-0.604804	-0.944596	-0.265012	0.000698642	0.0148491	-0.321483	-0.664383	0.0214168	0.0644132	0.176486	DIAPH3	DIAPH3	DIAPH3,TDRD3	DIAPH3,DIAPH3,TDRD3
17	59106305	59107226	chr17:59106305-59107226	-0.655493	-1.02396	-0.287024	0.00070293	0.0148826	-0.100174	-0.474992	0.274644	0.580813	0.48106	TRIM37	TRIM37	TRIM37,PRR11,HEATR6,MKS1,TUBD1,SMG8,NDUFB8P2,RAD51C,RNFT1,PPM1E	TRIM37,TRIM37,PRR11,HEATR6,MKS1,TUBD1,SMG8,NDUFB8P2,RAD51C,RNFT1,PPM1E
8	12600928	12601923	chr8:12600928-12601923	-0.780144	-1.21895	-0.341343	0.00070774	0.0149479	-0.663066	-1.10415	-0.221978	0.00550679	0.0644506	LOC729732	.	FAM86B2	.,FAM86B2
6	118650713	118651942	chr6:118650713-118651942	-0.619366	-0.967969	-0.270762	0.000713154	0.0149891	-0.236962	-0.531727	0.0578023	0.108296	0.222461	CEP85L	.	CEP85L,SSXP10,MCM9,PLN,MN298114-217	.,CEP85L,SSXP10,MCM9,PLN,MN298114-217
17	7336418	7337005	chr17:7336418-7337005	1.01125	0.442125	1.58037	0.000712487	0.0149891	0.451432	-0.0230286	0.925892	0.0609101	0.172255	ACAP1	ACAP1	ACAP1,EIF5A,GPS2,SLC25A35,NEURL4,L13712-010	ACAP1,ACAP1,EIF5A,GPS2,SLC25A35,NEURL4,L13712-010
9	93095378	93096536	chr9:93095378-93096536	-0.59975	-0.937568	-0.261932	0.000719291	0.0150815	-0.325191	-0.642217	-0.00816582	0.0449624	0.150072	CARD19	CARD19	CARD19,PHF2,LINC00475,NOL8,NINJ1,IARS1,ZNF484,SUSD3,IPPK	CARD19,CARD19,PHF2,LINC00475,NOL8,NINJ1,IARS1,ZNF484,SUSD3,IPPK
14	34060077	34060634	chr14:34060077-34060634	-0.76269	-1.19251	-0.332872	0.000723504	0.0151008	-0.515031	-0.9081	-0.121963	0.0131745	0.0917728	EGLN3	.	EGLN3,SPTSSA	.,EGLN3,SPTSSA
15	35545691	35546705	chr15:35545691-35546705	-0.62983	-0.984783	-0.274878	0.000723698	0.0151008	-0.546948	-0.868569	-0.225327	0.00221961	0.0475744	DPH6-DT	DPH6-DT	DPH6,DPH6-DT,AQR,PRELID1P4	DPH6-DT,DPH6,DPH6-DT,AQR,PRELID1P4
15	31326041	31327105	chr15:31326041-31327105	-0.596813	-0.933592	-0.260035	0.000734316	0.0152488	-0.286361	-0.624659	0.0519371	0.0921042	0.207433	LOC283710	.	KLF13,MTMR10,OTUD7A	.,KLF13,MTMR10,OTUD7A
20	2865674	2866494	chr20:2865674-2866494	0.905016	0.39434	1.41569	0.000733996	0.0152488	1.01236	0.544188	1.48053	0.000263695	0.0212	PTPRA	PTPRA	VPS16,PCED1A,C20orf141,TMEM239,IDH3B,SNORD57,NOP56,SNORD56,MRPS26,PTPRA,GNRH2	PTPRA,VPS16,PCED1A,C20orf141,TMEM239,IDH3B,SNORD57,NOP56,SNORD56,MRPS26,PTPRA,GNRH2
14	23320747	23322099	chr14:23320747-23322099	-0.59413	-0.929549	-0.258711	0.000738143	0.0152916	-0.388344	-0.704048	-0.0726394	0.0187827	0.105819	PABPN1	PABPN1	PABPN1,ACIN1,NGDN,RNA5SP383,PRMT5,RNF31,RBM23,TM9SF1,C14orf93,CIDEB,HAUS4,IPO4,TINF2,NOP9,HOMEZ,C14orf119,SLC7A8,MMP14,THTPA,OXA1L,PSME2,AJUBA,LRP10,EFS,BCL2L2-PABPN1,NONHSAG014490.2,SLC22A17	PABPN1,PABPN1,ACIN1,NGDN,RNA5SP383,PRMT5,RNF31,RBM23,TM9SF1,C14orf93,CIDEB,HAUS4,IPO4,TINF2,NOP9,HOMEZ,C14orf119,SLC7A8,MMP14,THTPA,OXA1L,PSME2,AJUBA,LRP10,EFS,BCL2L2-PABPN1,NONHSAG014490.2,SLC22A17
1	27671497	27672516	chr1:27671497-27672516	0.833141	0.362133	1.30415	0.000749806	0.0154962	0.502175	0.129336	0.875014	0.0111854	0.0860265	IFI6	IFI6	IFI6,EYA3,ARID1A,GMEB1,TRNAU1AP,PTAFR,MAP3K6,ACTG1P20,FAM76A,GPATCH3,MN308700,FGR	IFI6,IFI6,EYA3,ARID1A,GMEB1,TRNAU1AP,PTAFR,MAP3K6,ACTG1P20,FAM76A,GPATCH3,MN308700,FGR
15	20734090	20734527	chr15:20734090-20734527	-1.26217	-1.97648	-0.547863	0.000758749	0.0156437	-1.54799	-2.31713	-0.778859	0.000524128	0.0270605	NBEAP1	.	.	.,.
3	190616942	190617542	chr3:190616942-190617542	-0.797599	-1.24917	-0.346032	0.000762107	0.0156486	-0.566764	-1.01304	-0.120492	0.0157548	0.0994579	IL1RAP	.	IL1RAP,GCNT1P3,HSALNG0031565,GMNC	.,IL1RAP,GCNT1P3,HSALNG0031565,GMNC
9	27572657	27574136	chr9:27572657-27574136	-0.579662	-0.907861	-0.251463	0.000762604	0.0156486	-0.43116	-0.774638	-0.087682	0.016813	0.101764	C9orf72	C9orf72	C9orf72,MOB3B	C9orf72,C9orf72,MOB3B
2	9703122	9703908	chr2:9703122-9703908	0.700424	0.303478	1.09737	0.000770688	0.0157771	0.333308	-0.0629655	0.729581	0.0940228	0.209081	YWHAQ	.	RNU4-73P,KLF11,RF00017-3111,RF00015-037,YWHAQ,TAF1B	.,RNU4-73P,KLF11,RF00017-3111,RF00015-037,YWHAQ,TAF1B
11	95789439	95790946	chr11:95789439-95790946	-0.590447	-0.925206	-0.255687	0.000774318	0.015814	-0.54556	-0.871281	-0.219838	0.00249935	0.049458	FAM76B	FAM76B	CEP57,FAM76B,FGFR3P2,MAML2,JRKL,MTMR2,AB372641	FAM76B,CEP57,FAM76B,FGFR3P2,MAML2,JRKL,MTMR2,AB372641
19	52690088	52691010	chr19:52690088-52691010	0.752976	0.325801	1.18015	0.000779782	0.0158882	0.00231514	-0.340443	0.345073	0.988816	0.600462	ZNF83	ZNF83	ZNF83,ZNF28,ZNF525,ZNF766,ZNF701,ZNF845,ZNF160,ZNF350,ZNF137P,ZNF808,ZNF616,ZNF600,ZNF765,ZNF841,TPM3P6,ZNF836,ZNF468,ZNF761,ZNF577,ZNF578,ZNF613	ZNF83,ZNF83,ZNF28,ZNF525,ZNF766,ZNF701,ZNF845,ZNF160,ZNF350,ZNF137P,ZNF808,ZNF616,ZNF600,ZNF765,ZNF841,TPM3P6,ZNF836,ZNF468,ZNF761,ZNF577,ZNF578,ZNF613
11	31509232	31510357	chr11:31509232-31510357	-0.605892	-0.949725	-0.26206	0.000782337	0.0159028	-0.532866	-0.833245	-0.232487	0.00158032	0.0421443	IMMP1L	IMMP1L	IMMP1L,ELP4,MPPED2,PAX6,RCN1	IMMP1L,IMMP1L,ELP4,MPPED2,PAX6,RCN1
19	4051899	4052700	chr19:4051899-4052700	0.812646	0.351295	1.274	0.000785949	0.0159388	0.594347	0.190493	0.998201	0.00636041	0.0690437	ZBTB7A	.	APBA3,CACTIN,YJU2,KDM4B,DPP9,MYDGF,NFIC,ZBTB7A,HSALNG0123335,PIAS4	.,APBA3,CACTIN,YJU2,KDM4B,DPP9,MYDGF,NFIC,ZBTB7A,HSALNG0123335,PIAS4
11	22192690	22193883	chr11:22192690-22193883	-0.607034	-0.951974	-0.262094	0.000794085	0.0160287	-0.462216	-0.779039	-0.145394	0.00674154	0.0711218	SLC17A6	.	ANO5,HSALNG0083132,SLC17A6	.,ANO5,HSALNG0083132,SLC17A6
15	100601827	100603149	chr15:100601827-100603149	-0.58689	-0.92038	-0.2534	0.000794009	0.0160287	-0.391304	-0.684298	-0.0983098	0.0117694	0.0873305	ASB7	ASB7	LINS1,ASB7,PRKXP1,SNRPA1,NONHSAG018100.2,CERS3	ASB7,LINS1,ASB7,PRKXP1,SNRPA1,NONHSAG018100.2,CERS3
7	139901074	139902096	chr7:139901074-139902096	0.916035	0.395212	1.43686	0.000799161	0.0160937	0.128257	-0.360897	0.61741	0.587933	0.483819	HIPK2	.	SLC37A3,TBXAS1,HIPK2,PARP12	.,SLC37A3,TBXAS1,HIPK2,PARP12
1	180631796	180632662	chr1:180631796-180632662	-0.61625	-0.966945	-0.265554	0.000807323	0.0161082	-0.498948	-0.798242	-0.199655	0.00259158	0.0505827	XPR1	XPR1	XPR1,CEP350,KIAA1614	XPR1,XPR1,CEP350,KIAA1614
3	33439721	33441258	chr3:33439721-33441258	-0.576183	-0.903927	-0.24844	0.000803193	0.0161082	-0.492832	-0.801206	-0.184458	0.00356184	0.0560579	UBP1	UBP1	UBP1,CNOT10,PDCD6IP,FBXL2,CLASP2,RNU7-110P,RF00066-128	UBP1,UBP1,CNOT10,PDCD6IP,FBXL2,CLASP2,RNU7-110P,RF00066-128
7	95596158	95596981	chr7:95596158-95596981	-0.652942	-1.02446	-0.281427	0.000805827	0.0161082	-0.457025	-0.775297	-0.138753	0.00748315	0.0732053	PDK4	PDK4	PDK4,DYNC1I1,ASB4	PDK4,PDK4,DYNC1I1,ASB4
X	154397690	154398925	chrX:154397690-154398925	0.711123	0.306568	1.11568	0.000804428	0.0161082	0.243226	-0.149624	0.636076	0.20932	0.302794	SNORA70	SNORA70	SNORA70,NONHSAG055587.2,RPL10,PLXNA3,HCFC1,SNORA56,EMD,FLNA,SLC10A3,DKC1,DNASE1L1,FAM50A,TAZ,TMEM187	SNORA70,SNORA70,NONHSAG055587.2,RPL10,PLXNA3,HCFC1,SNORA56,EMD,FLNA,SLC10A3,DKC1,DNASE1L1,FAM50A,TAZ,TMEM187
6	79233632	79234898	chr6:79233632-79234898	-0.581467	-0.912611	-0.250323	0.000813948	0.0162031	-0.289636	-0.606399	0.027126	0.0706477	0.183667	HMGN3-AS1	HMGN3-AS1	HMGN3,PHIP,IRAK1BP1,LCA5	HMGN3-AS1,HMGN3,PHIP,IRAK1BP1,LCA5
9	137605165	137605994	chr9:137605165-137605994	-0.643983	-1.01081	-0.277153	0.000816005	0.0162067	-0.125046	-0.469887	0.219795	0.455396	0.430187	ARRDC1	ARRDC1	ARRDC1,EHMT1,ZMYND19,MRPL41	ARRDC1,ARRDC1,EHMT1,ZMYND19,MRPL41
2	157875707	157876841	chr2:157875707-157876841	-0.581432	-0.913057	-0.249806	0.000827786	0.0163284	-0.418075	-0.758061	-0.0780883	0.0188162	0.105819	UPP2	UPP2	ACVR1,UPP2,ACVR1C	UPP2,ACVR1,UPP2,ACVR1C
13	38348985	38350408	chr13:38348985-38350408	-0.568416	-0.892544	-0.244287	0.000825697	0.0163284	-0.468306	-0.77659	-0.160023	0.0051221	0.0630932	LINC00571	LINC00571	UFM1,LINC00571,NONHSAG013268.2,FREM2	LINC00571,UFM1,LINC00571,NONHSAG013268.2,FREM2
Y	56874252	56875115	chrY:56874252-56875115	-0.548551	-0.861394	-0.235708	0.00082692	0.0163284	-0.273182	-0.601713	0.0553499	0.0975335	0.212488	DAZ2	.	.	.,.
1	169367557	169368667	chr1:169367557-169368667	-0.628944	-0.987831	-0.270058	0.000831932	0.0163729	-0.325188	-0.644022	-0.00635376	0.04606	0.152038	NME7	NME7	NME7,BLZF1,CCDC181,C1orf112,METTL18,ATP1B1	NME7,NME7,BLZF1,CCDC181,C1orf112,METTL18,ATP1B1
12	64699620	64700466	chr12:64699620-64700466	-0.787374	-1.2368	-0.337944	0.000834828	0.0163926	-0.266567	-0.659664	0.12653	0.171008	0.276197	GNS	.	RASSF3,PABPC1P4,GNS	.,RASSF3,PABPC1P4,GNS
1	176206886	176207833	chr1:176206886-176207833	-0.604048	-0.949856	-0.258241	0.00086255	0.0167279	-0.622737	-0.921238	-0.324235	0.000373694	0.0239654	COP1	COP1	COP1,RF00994-067,TNR	COP1,COP1,RF00994-067,TNR
3	179562649	179563667	chr3:179562649-179563667	-0.57548	-0.904754	-0.246206	0.0008574	0.0167279	-0.466411	-0.790833	-0.14199	0.0074251	0.0731742	ACTL6A	ACTL6A	ACTL6A,NDUFB5,MRPL47	ACTL6A,ACTL6A,NDUFB5,MRPL47
4	38529215	38530088	chr4:38529215-38530088	-0.692898	-1.08952	-0.296274	0.000861391	0.0167279	-0.656889	-1.03572	-0.278058	0.0019018	0.0447248	LINC01258	.	HSALNG0033880,TLR6,TLR1,RFC1,WDR19,KLF3,LINC01258,PTTG2	.,HSALNG0033880,TLR6,TLR1,RFC1,WDR19,KLF3,LINC01258,PTTG2
19	55080848	55081774	chr19:55080848-55081774	0.752203	0.321537	1.18287	0.000863492	0.0167279	0.229121	-0.129261	0.587502	0.195507	0.293915	EPS8L1	.	EPS8L1,HSALNG0127601,RDH13,NONHSAG026556.2,PPP1R12C	.,EPS8L1,HSALNG0127601,RDH13,NONHSAG026556.2,PPP1R12C
20	38805054	38805830	chr20:38805054-38805830	0.846345	0.36219	1.3305	0.000855437	0.0167279	0.185356	-0.146698	0.517409	0.255672	0.329162	PPP1R16B	PPP1R16B	PPP1R16B,ACTR5,ARHGAP40,RALGAPB,DHX35,RF00017-3587,RN7SL116P,FAM83D	PPP1R16B,PPP1R16B,ACTR5,ARHGAP40,RALGAPB,DHX35,RF00017-3587,RN7SL116P,FAM83D
21	9822954	9824433	chr21:9822954-9824433	-0.615646	-0.968121	-0.263172	0.000863291	0.0167279	-0.446419	-0.885812	-0.00702548	0.0468156	0.152599	LINC01667	.	.	.,.
5	103119583	103120975	chr5:103119583-103120975	-0.586095	-0.92193	-0.25026	0.000871262	0.0168407	-0.459516	-0.778574	-0.140459	0.00733931	0.0728844	PPIP5K2	PPIP5K2	PPIP5K2,GIN1,PAM	PPIP5K2,PPIP5K2,GIN1,PAM
8	70401804	70403360	chr8:70401804-70403360	-0.571658	-0.899692	-0.243625	0.000885175	0.0169958	-0.291699	-0.591137	0.00773874	0.0555663	0.164591	NCOA2	NCOA2	NCOA2,MN298506,XKR9,PRDM14	NCOA2,NCOA2,MN298506,XKR9,PRDM14
14	66507626	66508940	chr14:66507626-66508940	-0.544787	-0.857355	-0.232219	0.000883735	0.0169958	-0.116722	-0.424032	0.190587	0.434657	0.421004	GPHN	GPHN	GPHN,ATP6V1D,PLEK2,EIF2S1,FAM71D	GPHN,GPHN,ATP6V1D,PLEK2,EIF2S1,FAM71D
19	45423524	45424548	chr19:45423524-45424548	0.748819	0.319261	1.17838	0.000882101	0.0169958	0.285699	-0.0410451	0.612442	0.0826741	0.19689	MIR6088	.	ERCC1,ZNF180,CCDC61,CLASRP,FBXO46,SYMPK,POLR1G,RF00017-3006,PPP1R13L,FOSB	.,ERCC1,ZNF180,CCDC61,CLASRP,FBXO46,SYMPK,POLR1G,RF00017-3006,PPP1R13L,FOSB
5	47026708	47028125	chr5:47026708-47028125	1.04047	0.443223	1.63772	0.000888373	0.0170195	1.05973	0.454493	1.66497	0.00175832	0.0435363	HCN1	.	.	.,.
21	42974017	42974810	chr21:42974017-42974810	-0.625964	-0.985605	-0.266323	0.000897312	0.0171528	-0.235283	-0.55099	0.0804245	0.134566	0.246791	PKNOX1	PKNOX1	PKNOX1,U2AF1,WDR4,CBS,RRP1B,NDUFV3,ERVH48-1	PKNOX1,PKNOX1,U2AF1,WDR4,CBS,RRP1B,NDUFV3,ERVH48-1
10	132588430	132589150	chr10:132588430-132589150	-0.653871	-1.03012	-0.277625	0.000912385	0.0174025	-0.708022	-1.176	-0.240039	0.00526849	0.0639219	INPP5A	.	INPP5A,LINC01165,PWWP2B,NKX6-2	.,INPP5A,LINC01165,PWWP2B,NKX6-2
15	28418527	28419533	chr15:28418527-28419533	0.9516	0.403913	1.49929	0.000914653	0.0174074	0.716855	0.145033	1.28868	0.0169352	0.101764	PDCD6IPP2	.	.	.,.
20	20712380	20713042	chr20:20712380-20713042	-0.669174	-1.05443	-0.283915	0.000917789	0.0174288	-0.151444	-0.455114	0.152226	0.308044	0.358564	RALGAPA2	RALGAPA2	RALGAPA2,HSALNG0129060,INSM1	RALGAPA2,RALGAPA2,HSALNG0129060,INSM1
1	248837851	248839213	chr1:248837851-248839213	-0.572697	-0.902635	-0.242759	0.000924617	0.0174306	-0.400519	-0.685984	-0.115055	0.00868645	0.0770944	ZNF672	ZNF672	ZNF672,PGBD2,ZNF692	ZNF672,ZNF672,PGBD2,ZNF692
2	91604139	91605114	chr2:91604139-91605114	-0.672273	-1.05973	-0.284818	0.000928543	0.0174306	-0.264234	-0.667615	0.139148	0.185259	0.28719	LSP1P4	.	.	.,.
5	103258355	103259670	chr5:103258355-103259670	-0.566532	-0.89309	-0.239973	0.000929959	0.0174306	-0.467589	-0.809774	-0.125403	0.0102438	0.0826407	C5orf30	C5orf30	MACIR,PPIP5K2,NUDT12	C5orf30,MACIR,PPIP5K2,NUDT12
8	109333537	109334919	chr8:109333537-109334919	-0.568773	-0.896575	-0.240971	0.000928458	0.0174306	-0.472867	-0.808189	-0.137544	0.00841048	0.0759591	ENY2	ENY2	NUDCD1,ENY2,HSALNG0067716,PKHD1L1,EIF3E,MAPK6P5,TRHR	ENY2,NUDCD1,ENY2,HSALNG0067716,PKHD1L1,EIF3E,MAPK6P5,TRHR
21	37266958	37268160	chr21:37266958-37268160	-0.599769	-0.94526	-0.254278	0.000923328	0.0174306	-0.458231	-0.755961	-0.160502	0.00467328	0.0620788	VPS26C	VPS26C	VPS26C,MORC3,TTC3,PIGP,DYRK1A	VPS26C,VPS26C,MORC3,TTC3,PIGP,DYRK1A
22	16527165	16527692	chr22:16527165-16527692	-0.695528	-1.09633	-0.294725	0.00092716	0.0174306	-0.573662	-0.974805	-0.172518	0.00768587	0.0739353	CCT8L2	.	.	.,.
1	161442698	161443069	chr1:161442698-161443069	1.25046	0.527947	1.97298	0.000954557	0.0177807	1.17235	0.553378	1.79132	0.000906402	0.0339082	FCGR2A	.	TRL-CAG1-1,TRG-GCC1-1,FCGR2A,CFAP126	.,TRL-CAG1-1,TRG-GCC1-1,FCGR2A,CFAP126
5	115625595	115626564	chr5:115625595-115626564	-0.622141	-0.981554	-0.262729	0.000952824	0.0177807	-0.43659	-0.757406	-0.115774	0.0105051	0.0834675	TMED7	TMED7	TMED7,TMED7-TICAM2,TICAM2,COMMD10	TMED7,TMED7,TMED7-TICAM2,TICAM2,COMMD10
7	30237247	30237700	chr7:30237247-30237700	0.914892	0.386173	1.44361	0.000956451	0.0177807	-0.188626	-0.699946	0.322694	0.447753	0.426766	ZNRF2	.	ZNRF2,RF00994-985,RF00017-6101,MTURN	.,ZNRF2,RF00994-985,RF00017-6101,MTURN
9	79570863	79572499	chr9:79570863-79572499	-0.560406	-0.88428	-0.236533	0.000956855	0.0177807	-0.408709	-0.709878	-0.10754	0.010686	0.0840005	TLE4	TLE4	TLE4,NONHSAG052638.2,LNCARSR	TLE4,TLE4,NONHSAG052638.2,LNCARSR
19	47955809	47956903	chr19:47955809-47956903	-1.04479	-1.64883	-0.440758	0.000960693	0.0178138	-0.401047	-1.07201	0.269919	0.224802	0.311634	BSPH1	.	.	.,.
1	23809859	23810990	chr1:23809859-23810990	0.846823	0.356823	1.33682	0.000969659	0.0179417	0.48	0.0967246	0.863275	0.0170303	0.101785	GALE	.	FUCA1,PITHD1,HMGCL,GALE,MG828730-001	.,FUCA1,PITHD1,HMGCL,GALE,MG828730-001
5	21483480	21484653	chr5:21483480-21484653	0.554459	0.233424	0.875493	0.000976455	0.018024	0.479424	0.0628475	0.896	0.0265014	0.120114	GUSBP1	.	.	.,.
17	1197534	1198380	chr17:1197534-1198380	0.778317	0.32759	1.22904	0.000978274	0.018024	0.31742	-0.0733162	0.708156	0.104895	0.21902	BHLHA9	.	SLC43A2,PITPNA,DPH1,SCARF1,CRK,ABR,TIMM22	.,SLC43A2,PITPNA,DPH1,SCARF1,CRK,ABR,TIMM22
12	121038800	121039399	chr12:121038800-121039399	0.803758	0.338195	1.26932	0.000980617	0.0180288	0.27247	-0.111681	0.656621	0.153196	0.26156	OASL	OASL	OASL,LINC01089,GCN1,SETD1B,RPL31P52,KDM2B,SRSF9,ANAPC5,P2RX4,C12orf43,P2RX7,ORAI1,HSALNG0094557	OASL,OASL,LINC01089,GCN1,SETD1B,RPL31P52,KDM2B,SRSF9,ANAPC5,P2RX4,C12orf43,P2RX7,ORAI1,HSALNG0094557
1	39954917	39955834	chr1:39954917-39955834	0.713227	0.299571	1.12688	0.000994396	0.0182177	0.374761	0.00936783	0.740153	0.0449847	0.150072	MFSD2A	MFSD2A	MFSD2A,MYCL,TRIT1,CAP1,HSALNG0002827	MFSD2A,MFSD2A,MYCL,TRIT1,CAP1,HSALNG0002827
14	96391351	96392275	chr14:96391351-96392275	-0.613242	-0.968933	-0.257552	0.000995096	0.0182177	-0.270275	-0.594503	0.0539538	0.0967657	0.211759	AK7	AK7	AK7,PAPOLA,SCARNA13,SNHG10,GSKIP	AK7,AK7,PAPOLA,SCARNA13,SNHG10,GSKIP
1	6784486	6785510	chr1:6784486-6785510	-0.591155	-0.93411	-0.2482	0.00099745	0.0182223	-0.117308	-0.450054	0.215437	0.467816	0.435756	CAMTA1-DT	CAMTA1-DT	CAMTA1-DT,CAMTA1,NONHSAG000256.2,ZBTB48,THAP3,PHF13,HES2,NOL9,DNAJC11	CAMTA1-DT,CAMTA1-DT,CAMTA1,NONHSAG000256.2,ZBTB48,THAP3,PHF13,HES2,NOL9,DNAJC11
11	58577691	58579781	chr11:58577691-58579781	-0.572984	-0.905495	-0.240473	0.00100063	0.0182419	-0.285972	-0.660742	0.0887971	0.126073	0.239944	ZFP91-CNTF	ZFP91-CNTF	LPXN,ZFP91,ZFP91-CNTF,OR5B21,CTNND1,CNTF,FAM111A,LINC02739,MN309357	ZFP91-CNTF,LPXN,ZFP91,ZFP91-CNTF,OR5B21,CTNND1,CNTF,FAM111A,LINC02739,MN309357
7	76997067	76998112	chr7:76997067-76998112	0.575489	0.241428	0.909551	0.00100377	0.0182607	0.748366	0.323185	1.17355	0.00168512	0.0433542	SPDYE17	.	PMS2P9,SPDYE18,UPK3BP1,DTX2P1,DTX2P1-UPK3BP1-PMS2P11,POMZP3	.,PMS2P9,SPDYE18,UPK3BP1,DTX2P1,DTX2P1-UPK3BP1-PMS2P11,POMZP3
6	57961053	57961657	chr6:57961053-57961657	-0.736074	-1.164	-0.308151	0.00102026	0.0184583	-0.448	-0.818619	-0.0773799	0.0206176	0.109226	LINC00680	LINC00680	LINC00680,LINC00680-GUSBP4,PRIM2	LINC00680,LINC00680,LINC00680-GUSBP4,PRIM2
6	142301487	142302505	chr6:142301487-142302505	-0.657689	-1.04007	-0.275309	0.00102103	0.0184583	-0.244586	-0.614023	0.124851	0.180836	0.284167	ADGRG6	ADGRG6	ADGRG6,HIVEP2	ADGRG6,ADGRG6,HIVEP2
9	136644347	136645240	chr9:136644347-136645240	0.714486	0.299201	1.12977	0.00101793	0.0184583	0.173201	-0.182354	0.528755	0.319086	0.364846	EGFL7	.	EGFL7,AGPAT2,DIPK1B,SEC16A,C9orf163,MAN1B1,NOTCH1,UAP1L1,CARD9,INPP5E,NPDC1,HSPC324	.,EGFL7,AGPAT2,DIPK1B,SEC16A,C9orf163,MAN1B1,NOTCH1,UAP1L1,CARD9,INPP5E,NPDC1,HSPC324
3	48465548	48466620	chr3:48465548-48466620	0.645345	0.269865	1.02083	0.00102917	0.0185667	0.251776	-0.061504	0.565057	0.108388	0.222461	TREX1	TREX1	SHISA5,TREX1,TMA7,ATRIP,CCDC51,PLXNB1,COL7A1,UCN2,PFKFB4,FBXW12,NME6,CDC25A,SPINK8,AMT,ATRIP-TREX1	TREX1,SHISA5,TREX1,TMA7,ATRIP,CCDC51,PLXNB1,COL7A1,UCN2,PFKFB4,FBXW12,NME6,CDC25A,SPINK8,AMT,ATRIP-TREX1
10	1048419	1049731	chr10:1048419-1049731	-0.595638	-0.942419	-0.248858	0.00103625	0.0186556	-0.107951	-0.427849	0.211947	0.486805	0.443593	WDR37	WDR37	WDR37,IDI1,IDI2,GTPBP4,LARP4B	WDR37,WDR37,IDI1,IDI2,GTPBP4,LARP4B
10	20003574	20004508	chr10:20003574-20004508	-0.654245	-1.03529	-0.273199	0.0010405	0.0186808	-0.867172	-1.2473	-0.487044	0.000153628	0.0165039	PLXDC2	.	PLXDC2	.,PLXDC2
X	149938454	149940706	chrX:149938454-149940706	-0.569913	-0.901886	-0.23794	0.00104196	0.0186808	-0.415735	-0.759219	-0.0722511	0.0204774	0.108865	LINC00894	LINC00894	EOLA2,LINC00894,XRCC6P2,MN298722,MAMLD1	LINC00894,EOLA2,LINC00894,XRCC6P2,MN298722,MAMLD1
3	133572524	133574799	chr3:133572524-133574799	-0.569395	-0.901199	-0.237592	0.00104645	0.0187224	-0.378532	-0.682656	-0.0744072	0.0176179	0.103385	CDV3	CDV3	CDV3,MN298035,SRPRB,INHCAP,RAB6B,NPHP3,UBA5,BFSP2	CDV3,CDV3,MN298035,SRPRB,INHCAP,RAB6B,NPHP3,UBA5,BFSP2
3	66500748	66501410	chr3:66500748-66501410	-0.616436	-0.976123	-0.25675	0.00106126	0.0189204	-0.193308	-0.518594	0.131979	0.227375	0.312679	LRIG1	LRIG1	LRIG1,SLC25A26	LRIG1,LRIG1,SLC25A26
10	99620400	99621484	chr10:99620400-99621484	-0.568277	-0.899881	-0.236673	0.00106189	0.0189204	-0.475645	-0.816221	-0.13507	0.00894343	0.0781469	SLC25A28	SLC25A28	SLC25A28,CHUK,PHBP9,EBAG9P1,CWF19L1,DNMBP,NKX2-3,CUTC,ENTPD7,ABCC2	SLC25A28,SLC25A28,CHUK,PHBP9,EBAG9P1,CWF19L1,DNMBP,NKX2-3,CUTC,ENTPD7,ABCC2
6	37516642	37517591	chr6:37516642-37517591	0.715767	0.296933	1.1346	0.001094	0.019376	0.270013	-0.133116	0.673141	0.176045	0.280521	LINC02520	.	LINC02520,CMTR1,TBC1D22B,SRSF3,CCDC167,MDGA1	.,LINC02520,CMTR1,TBC1D22B,SRSF3,CCDC167,MDGA1
16	56989395	56989869	chr16:56989395-56989869	0.850764	0.352929	1.3486	0.00109417	0.019376	0.24899	-0.109349	0.607329	0.161247	0.267621	NLRC5	NLRC5	NLRC5,NUDT21,CPNE2	NLRC5,NLRC5,NUDT21,CPNE2
20	29477766	29478192	chr20:29477766-29478192	-0.781853	-1.23922	-0.324486	0.00109051	0.019376	-0.612087	-1.05368	-0.170498	0.00937722	0.0802676	FRG1EP	.	.	.,.
6	62285746	62286687	chr6:62285746-62286687	-0.593887	-0.941511	-0.246263	0.00109766	0.0193982	-0.704496	-1.02681	-0.382186	0.000237005	0.0195421	KHDRBS2	KHDRBS2	KHDRBS2,MTRNR2L9	KHDRBS2,KHDRBS2,MTRNR2L9
4	176195221	176195899	chr4:176195221-176195899	-0.655894	-1.03992	-0.271871	0.00110083	0.0194145	-0.567954	-0.906003	-0.229906	0.00244033	0.0492729	SPATA4	SPATA4	SPATA4,WDR17,RF00017-4461	SPATA4,SPATA4,WDR17,RF00017-4461
19	47256478	47257621	chr19:47256478-47257621	-0.576648	-0.914425	-0.238871	0.00110612	0.0194683	-0.190856	-0.547277	0.165565	0.274833	0.34035	CCDC9	CCDC9	CCDC9,ZC3H4,BICRA,SNORD23,NOP53,EHD2,INAFM1	CCDC9,CCDC9,ZC3H4,BICRA,SNORD23,NOP53,EHD2,INAFM1
22	46013531	46014329	chr22:46013531-46014329	0.707037	0.292661	1.12141	0.00111245	0.01954	0.223524	-0.157017	0.604066	0.232581	0.31601	LOC730668	.	LINC00899,CDPF1,TRMU,MIRLET7BHG,PRR34,NUP50,ATXN10,WNT7B,PPARA	.,LINC00899,CDPF1,TRMU,MIRLET7BHG,PRR34,NUP50,ATXN10,WNT7B,PPARA
5	151086332	151087195	chr5:151086332-151087195	0.825595	0.341499	1.30969	0.00111828	0.0196025	0.587742	0.158959	1.01652	0.0100501	0.0826274	TNIP1	.	TNIP1,ZNF300P1,G3BP1,TCOF1,ANXA6,RPL7P1,ZNF300,RPS14,SMIM3,PDGFRB,RBM22,CCDC69,IRGM,CD74,DCTN4,SLC36A1,RF00017-5011,GPX3,RF00017-5009	.,TNIP1,ZNF300P1,G3BP1,TCOF1,ANXA6,RPL7P1,ZNF300,RPS14,SMIM3,PDGFRB,RBM22,CCDC69,IRGM,CD74,DCTN4,SLC36A1,RF00017-5011,GPX3,RF00017-5009
2	229282581	229283512	chr2:229282581-229283512	-0.620809	-0.985382	-0.256236	0.00113652	0.0197227	-0.181564	-0.561818	0.19869	0.328493	0.369692	PID1	.	PID1,DNER	.,PID1,DNER
8	115427222	115428151	chr8:115427222-115428151	-0.651811	-1.03433	-0.269292	0.00112834	0.0197227	-0.601671	-0.920545	-0.282797	0.000936968	0.0345715	TRPS1	.	TRPS1,L13713-231	.,TRPS1,L13713-231
14	90828108	90829074	chr14:90828108-90829074	0.643555	0.26583	1.02128	0.00112999	0.0197227	-0.0483268	-0.389935	0.293281	0.769344	0.541528	TTC7B	.	LINC02321,TTC7B,DGLUCY	.,LINC02321,TTC7B,DGLUCY
14	91060271	91061158	chr14:91060271-91061158	-0.586082	-0.93026	-0.241905	0.00113645	0.0197227	-0.3488	-0.672534	-0.0250649	0.0362332	0.136622	DGLUCY	DGLUCY	RPS6KA5,DGLUCY,NONHSAG015714.2,PPP4R3A,NRDE2,TRIP11,RPS18P2,RNU7-30P,RPL21P11,SNORA11B,CCDC88C,GPR68,FJ601666-027	DGLUCY,RPS6KA5,DGLUCY,NONHSAG015714.2,PPP4R3A,NRDE2,TRIP11,RPS18P2,RNU7-30P,RPL21P11,SNORA11B,CCDC88C,GPR68,FJ601666-027
15	97960219	97960992	chr15:97960219-97960992	-0.571145	-0.906549	-0.235741	0.00113638	0.0197227	-0.627745	-0.950337	-0.305152	0.000713007	0.0304839	ARRDC4	ARRDC4	ARRDC4,LINC02251,FAM169B	ARRDC4,ARRDC4,LINC02251,FAM169B
5	34929217	34930242	chr5:34929217-34930242	-0.600888	-0.954058	-0.247718	0.00114666	0.0198192	-0.496409	-0.807097	-0.18572	0.00356833	0.0560579	DNAJC21	DNAJC21	DNAJC21,RF00017-4570,AGXT2	DNAJC21,DNAJC21,RF00017-4570,AGXT2
8	144125619	144126050	chr8:144125619-144126050	0.740064	0.305156	1.17497	0.00114491	0.0198192	0.358465	-0.0733213	0.790252	0.0980306	0.212871	HGH1	.	.	.,.
4	140789896	140791100	chr4:140789896-140791100	-0.609115	-0.967235	-0.250995	0.00115057	0.0198471	0.0303071	-0.281563	0.342178	0.840258	0.563104	TBC1D9	.	TBC1D9,UCP1,ZNF330,RNF150	.,TBC1D9,UCP1,ZNF330,RNF150
6	136288804	136290538	chr6:136288804-136290538	-0.553693	-0.879504	-0.227882	0.0011609	0.0199855	-0.416781	-0.76405	-0.0695108	0.0214075	0.11007	BCLAF1	BCLAF1	BCLAF1,MAP7,AHI1,MTFR2	BCLAF1,BCLAF1,MAP7,AHI1,MTFR2
21	9818919	9819556	chr21:9818919-9819556	-0.758091	-1.20429	-0.311893	0.001164	0.0199991	-0.40612	-0.901403	0.0891625	0.101915	0.216716	LINC01667	LINC01667	.	LINC01667,.
14	39174767	39175750	chr14:39174767-39175750	-0.601708	-0.955964	-0.247451	0.00116759	0.020021	-0.415689	-0.716426	-0.114953	0.00954208	0.0810776	PNN	PNN	PNN,SEC23A,RPL7AP2,GEMIN2,FBXO33,TRAPPC6B,MIA2	PNN,PNN,SEC23A,RPL7AP2,GEMIN2,FBXO33,TRAPPC6B,MIA2
7	20329880	20331008	chr7:20329880-20331008	-0.589848	-0.937375	-0.24232	0.00117663	0.0201362	-0.238189	-0.573584	0.0972055	0.152707	0.261208	ITGB8	ITGB8	ITGB8,POLR1F,ABCB5	ITGB8,ITGB8,POLR1F,ABCB5
2	186848993	186849753	chr2:186848993-186849753	-0.638461	-1.01518	-0.261746	0.00119472	0.0203653	-0.60111	-1.00968	-0.192539	0.00637318	0.0690437	ZSWIM2	ZSWIM2	ZSWIM2,FAM171B,ITGAV,CALCRL	ZSWIM2,ZSWIM2,FAM171B,ITGAV,CALCRL
7	158336547	158337702	chr7:158336547-158337702	0.690148	0.283008	1.09729	0.00119249	0.0203653	0.790332	0.354683	1.22598	0.001312	0.0395008	MIR595	.	.	.,.
10	118754233	118755609	chr10:118754233-118755609	-0.558018	-0.88734	-0.228696	0.00119745	0.0203718	-0.18151	-0.516088	0.153067	0.268798	0.337492	CACUL1	CACUL1	CACUL1,TIAL1,AB372778-007,PRLHR	CACUL1,CACUL1,TIAL1,AB372778-007,PRLHR
1	113904317	113905692	chr1:113904317-113905692	-0.553078	-0.879654	-0.226502	0.00120401	0.0204433	-0.478935	-0.7751	-0.182769	0.00326396	0.0540179	AP4B1	AP4B1	AP4B1,DCLRE1B,RF00017-298,LRIG2,RSBN1,SIKE1,TRIM33,PTPN22,HIPK1	AP4B1,AP4B1,DCLRE1B,RF00017-298,LRIG2,RSBN1,SIKE1,TRIM33,PTPN22,HIPK1
9	131677882	131678874	chr9:131677882-131678874	0.872821	0.357072	1.38857	0.00121322	0.0205593	0.569188	0.156392	0.981984	0.00968841	0.0816341	RAPGEF1	.	RAPGEF1,POMT1,UCK1,EXOSC2,FAM78A,PRRC2B,MED27,RF00017-8016,PRRT1B	.,RAPGEF1,POMT1,UCK1,EXOSC2,FAM78A,PRRC2B,MED27,RF00017-8016,PRRT1B
19	48390764	48391637	chr19:48390764-48391637	0.720336	0.294519	1.14615	0.00121838	0.0206063	0.601063	0.208362	0.993764	0.00485902	0.062621	KDELR1	KDELR1	GRIN2D,KDELR1,GRWD1,SNRNP70,BICRA,CYTH2,CCDC114,CARD8	KDELR1,GRIN2D,KDELR1,GRWD1,SNRNP70,BICRA,CYTH2,CCDC114,CARD8
4	51905828	51906777	chr4:51905828-51906777	-0.651434	-1.03669	-0.266175	0.00122412	0.0206159	-0.235015	-0.615171	0.145142	0.209972	0.303099	DCUN1D4	.	DCUN1D4,LRRC66,DUTP7	.,DCUN1D4,LRRC66,DUTP7
17	7219837	7220507	chr17:7219837-7220507	0.925374	0.378022	1.47273	0.00122608	0.0206159	0.459796	0.00674226	0.91285	0.04703	0.152632	DLG4	DLG4	DLG4,HSALNG0114265,ACADVL,ELP5,CLDN7,SLC35G6,EIF5A,WRAP53,EFNB3,NLGN2,NEURL4,MIR324	DLG4,DLG4,HSALNG0114265,ACADVL,ELP5,CLDN7,SLC35G6,EIF5A,WRAP53,EFNB3,NLGN2,NEURL4,MIR324
21	10393685	10394376	chr21:10393685-10394376	-0.575401	-0.915746	-0.235056	0.00122607	0.0206159	-0.473906	-0.787127	-0.160685	0.00526641	0.0639219	BAGE2	.	TPTE	.,TPTE
19	6516163	6517057	chr19:6516163-6517057	0.726087	0.296503	1.15567	0.00122934	0.0206306	0.404852	0.0452961	0.764407	0.0294863	0.125481	TUBB4A	.	KHSRP,SNRPEP4,DUS3L,ZNF557,VMAC,GPR108,SAFB2,RANBP3,SAFB,SLC25A23,TUBB4A,TNFSF9	.,KHSRP,SNRPEP4,DUS3L,ZNF557,VMAC,GPR108,SAFB2,RANBP3,SAFB,SLC25A23,TUBB4A,TNFSF9
2	65129496	65130813	chr2:65129496-65130813	-0.566549	-0.901907	-0.231191	0.00123567	0.0206967	-0.216593	-0.554714	0.121529	0.194672	0.293474	RAB1A	RAB1A	RAB1A,CEP68,SERTAD2,LINC02576,AFTPH,ACTR2	RAB1A,RAB1A,CEP68,SERTAD2,LINC02576,AFTPH,ACTR2
11	18697935	18698952	chr11:18697935-18698952	0.715072	0.291539	1.13861	0.00124361	0.0207495	0.0834756	-0.223311	0.390262	0.574049	0.478453	TMEM86A	TMEM86A	TMEM86A,GTF2H1,SPTY2D1,SAAL1,HPS5,IGSF22,YWHABP2,UEVLD	TMEM86A,TMEM86A,GTF2H1,SPTY2D1,SAAL1,HPS5,IGSF22,YWHABP2,UEVLD
11	63566581	63567618	chr11:63566581-63567618	0.609703	0.248606	0.970799	0.00124264	0.0207495	0.266105	-0.0507903	0.583	0.0945218	0.209428	PLAAT2	PLAAT2	PLAAT2,PLAAT4,KCNK4,TTC9C,RCOR2,PLAAT3,ROM1,OTUB1,RF00017-936	PLAAT2,PLAAT2,PLAAT4,KCNK4,TTC9C,RCOR2,PLAAT3,ROM1,OTUB1,RF00017-936
9	94165907	94167035	chr9:94165907-94167035	-0.562432	-0.896124	-0.228741	0.00126589	0.0210806	-0.39803	-0.711044	-0.0850154	0.0156434	0.0993235	MIRLET7A1	.	MIRLET7A1HG,MFSD14B,MIRLET7A1,RF00017-7724,ZNF169	.,MIRLET7A1HG,MFSD14B,MIRLET7A1,RF00017-7724,ZNF169
14	35826000	35826924	chr14:35826000-35826924	-0.545975	-0.869972	-0.221979	0.00126869	0.0210867	-0.348352	-0.747605	0.0509004	0.0832786	0.197515	BRMS1L	BRMS1L	BRMS1L,RALGAPA1,NFKBIA,MBIP	BRMS1L,BRMS1L,RALGAPA1,NFKBIA,MBIP
2	130797588	130798426	chr2:130797588-130798426	-0.576194	-0.91837	-0.234017	0.0012783	0.0212057	-0.147209	-0.47718	0.182761	0.360409	0.385978	ARHGEF4	.	CCDC115,ARHGEF4,AMER3	.,CCDC115,ARHGEF4,AMER3
8	57214959	57215400	chr8:57214959-57215400	0.541459	0.219656	0.863262	0.00128888	0.0213402	0.678596	0.321831	1.03536	0.000873264	0.0334171	LOC101929488	.	.	.,.
12	121143959	121145535	chr12:121143959-121145535	0.578533	0.234165	0.922901	0.00130972	0.021644	0.0701463	-0.301093	0.441386	0.695598	0.520207	P2RX7	.	P2RX4,P2RX7,ANAPC5,GCN1,SETD1B,CAMKK2,OASL,RF00017-1310	.,P2RX4,P2RX7,ANAPC5,GCN1,SETD1B,CAMKK2,OASL,RF00017-1310
1	202624755	202625116	chr1:202624755-202625116	0.691589	0.279556	1.10362	0.00132196	0.0217682	0.811588	0.407654	1.21552	0.000532481	0.0270605	SYT2	.	.	.,.
2	89635799	89636330	chr2:89635799-89636330	-0.768576	-1.22649	-0.310665	0.00132227	0.0217682	-0.436072	-0.914284	0.0421389	0.0713465	0.184662	LOC101927050	LOC101927050	.	LOC101927050,.
2	226136807	226137676	chr2:226136807-226137676	-0.678084	-1.08248	-0.273685	0.00133597	0.0218481	-0.789941	-1.28596	-0.293924	0.00365482	0.0565453	MIR5702	.	NYAP2,IRS1	.,NYAP2,IRS1
3	131381026	131382222	chr3:131381026-131382222	-0.55269	-0.882337	-0.223043	0.00133731	0.0218481	-0.381483	-0.698426	-0.0645399	0.0210863	0.109789	NUDT16	NUDT16	NUDT16,MF281430-058,MRPL3,PIK3R4,ATP2C1,SNORA58,ASTE1	NUDT16,NUDT16,MF281430-058,MRPL3,PIK3R4,ATP2C1,SNORA58,ASTE1
5	123422792	123423979	chr5:123422792-123423979	-0.594215	-0.948716	-0.239714	0.00134067	0.0218481	-0.372646	-0.752684	0.00739182	0.0541392	0.161907	CEP120	CEP120	CEP120,CSNK1G3,SNX2,PRDM6,KRT8P33,PPIC,RF01045-122	CEP120,CEP120,CSNK1G3,SNX2,PRDM6,KRT8P33,PPIC,RF01045-122
6	127102281	127102667	chr6:127102281-127102667	-0.842344	-1.34487	-0.339813	0.00134065	0.0218481	-1.22659	-1.63577	-0.817399	6.84e-06	0.00380156	RSPO3	.	RNF146,RF00017-5771,RF00017-5770,RSPO3,CENPW	.,RNF146,RF00017-5771,RF00017-5770,RSPO3,CENPW
7	62274622	62275280	chr7:62274622-62275280	-0.783738	-1.25107	-0.316408	0.00133365	0.0218481	-0.174142	-0.569297	0.221013	0.366151	0.389435	ZNF733P	.	.	.,.
22	11547680	11548311	chr22:11547680-11548311	-0.714509	-1.14082	-0.288194	0.00134226	0.0218481	-0.511265	-0.904723	-0.117807	0.0138276	0.093751	LOC102723769	.	.	.,.
9	131502845	131503424	chr9:131502845-131503424	0.805585	0.324716	1.28645	0.00134841	0.021907	0.544065	0.162362	0.925768	0.00785166	0.0743922	POMT1	POMT1	POMT1,SETX,EXOSC2,PRRC2B,FUBP3,TTF1,NUP214,ABL1,UCK1,RF00017-8016	POMT1,POMT1,SETX,EXOSC2,PRRC2B,FUBP3,TTF1,NUP214,ABL1,UCK1,RF00017-8016
3	25664070	25665436	chr3:25664070-25665436	-0.554588	-0.885753	-0.223423	0.00135351	0.0219487	-0.331526	-0.628104	-0.0349478	0.0305291	0.127291	MIR4442	MIR4442	TOP2B,MIR4442,RF00017-3945,RARB	MIR4442,TOP2B,MIR4442,RF00017-3945,RARB
5	21481339	21483146	chr5:21481339-21483146	0.579482	0.233247	0.925717	0.0013618	0.0220419	0.543729	0.0780817	1.00938	0.0246475	0.116538	GUSBP1	.	LINC00680-001,GUSBP1,CDH18	.,LINC00680-001,GUSBP1,CDH18
2	191677419	191678737	chr2:191677419-191678737	-0.557041	-0.890313	-0.223769	0.00138071	0.0222023	-0.1761	-0.529611	0.177411	0.308578	0.35865	NABP1	NABP1	NABP1,CAVIN2	NABP1,NABP1,CAVIN2
5	61331047	61332305	chr5:61331047-61332305	-0.559046	-0.893435	-0.224657	0.00137719	0.0222023	-0.304361	-0.632786	0.0240636	0.0672575	0.179305	ZSWIM6	ZSWIM6	ZSWIM6,ELOVL7,SMIM15	ZSWIM6,ZSWIM6,ELOVL7,SMIM15
8	108442955	108444085	chr8:108442955-108444085	-0.561763	-0.89789	-0.225636	0.00138197	0.0222023	-0.514761	-0.828628	-0.200894	0.00293614	0.0527375	EMC2	EMC2	EMC2,NUDCD1,EIF3E,ENY2,RSPO2,HSALNG0067671,TMEM74	EMC2,EMC2,NUDCD1,EIF3E,ENY2,RSPO2,HSALNG0067671,TMEM74
11	67277171	67277934	chr11:67277171-67277934	0.769097	0.30906	1.22913	0.00137744	0.0222023	0.226383	-0.137702	0.590468	0.207462	0.301751	ANKRD13D	.	GRK2,ANKRD13D,MN309383,SSH3,KDM2A,PTPRCAP,RHOD,CARNS1,C11orf80,PC,RAD9A,PITPNM1,CTSF,TBC1D10C,NONHSAG008785.2,MN297078,MN309384	.,GRK2,ANKRD13D,MN309383,SSH3,KDM2A,PTPRCAP,RHOD,CARNS1,C11orf80,PC,RAD9A,PITPNM1,CTSF,TBC1D10C,NONHSAG008785.2,MN297078,MN309384
22	21936519	21938524	chr22:21936519-21938524	0.580232	0.232556	0.927908	0.00140251	0.0224907	0.140843	-0.266379	0.548066	0.476169	0.439254	LOC100286925	LOC100286925	PPM1F,TOP3BP1,TOP3B,LZTR1,IGLV5-52,PPIL2,THAP7,PI4KAP2,MAPK1,RF00017-3766	LOC100286925,PPM1F,TOP3BP1,TOP3B,LZTR1,IGLV5-52,PPIL2,THAP7,PI4KAP2,MAPK1,RF00017-3766
1	156420380	156421714	chr1:156420380-156421714	0.659752	0.26406	1.05545	0.00141598	0.0226647	0.333755	-0.0969013	0.764411	0.120641	0.234031	MIR9-1	MIR9-1	MIR9-1,RF00237-001,MIR9-1HG,KHDC4,GON4L,RRNAD1,MSTO1,MSTO2P,CCT3,PRCC,ISG20L2,SMU1P1,YY1AP1,ETV3,IQGAP3,PAQR6,MEF2D	MIR9-1,MIR9-1,RF00237-001,MIR9-1HG,KHDC4,GON4L,RRNAD1,MSTO1,MSTO2P,CCT3,PRCC,ISG20L2,SMU1P1,YY1AP1,ETV3,IQGAP3,PAQR6,MEF2D
1	143206072	143207236	chr1:143206072-143207236	-0.57365	-0.917874	-0.229426	0.00142327	0.0227393	-0.302838	-0.629289	0.0236131	0.0670066	0.179109	RNVU1-17	.	.	.,.
7	62265822	62266255	chr7:62265822-62266255	-0.923593	-1.47842	-0.368763	0.00143964	0.0229585	-0.428318	-0.899496	0.0428611	0.0721556	0.185567	ZNF733P	.	.	.,.
4	146945774	146946541	chr4:146945774-146946541	-0.652658	-1.04551	-0.259805	0.00146925	0.0233741	-0.330629	-0.701896	0.0406375	0.0776104	0.192077	TTC29	TTC29	TTC29,EDNRA	TTC29,TTC29,EDNRA
11	66328016	66328743	chr11:66328016-66328743	0.855797	0.340605	1.37099	0.0014711	0.0233741	0.690242	0.232145	1.14834	0.00541917	0.0641131	RIN1	.	RIN1,ACTN3,YIF1A,TMEM151A,SLC29A2,PACS1,CTSF,B4GAT1,RHOD,C11orf80,FIBP,DRAP1,CD248,CFL1	.,RIN1,ACTN3,YIF1A,TMEM151A,SLC29A2,PACS1,CTSF,B4GAT1,RHOD,C11orf80,FIBP,DRAP1,CD248,CFL1
20	53593856	53594808	chr20:53593856-53594808	-0.676978	-1.08482	-0.26914	0.00148202	0.0235045	-0.124539	-0.460212	0.211134	0.4452	0.426034	ZNF217	ZNF217	ZNF217,TSHZ2,MN297833	ZNF217,ZNF217,TSHZ2,MN297833
17	8156220	8156989	chr17:8156220-8156989	-0.605274	-0.970138	-0.240411	0.00149123	0.0236074	-0.150894	-0.581202	0.279415	0.47016	0.436551	PER1	PER1	PER1,VAMP2,CYB5D1,CTC1,DVL2,PFAS,SENP3,TP53,NDEL1,SNORD10,SNORA48,CNTROB,NEURL4,EIF4A1,ZBTB4,PLSCR3,KCTD11,SLC25A35,POLR2A,WRAP53,SCARNA21,RANGRF,KDM6B,BORCS6	PER1,PER1,VAMP2,CYB5D1,CTC1,DVL2,PFAS,SENP3,TP53,NDEL1,SNORD10,SNORA48,CNTROB,NEURL4,EIF4A1,ZBTB4,PLSCR3,KCTD11,SLC25A35,POLR2A,WRAP53,SCARNA21,RANGRF,KDM6B,BORCS6
10	4825985	4826666	chr10:4825985-4826666	-0.646616	-1.03682	-0.256417	0.00150745	0.0238205	-0.785011	-1.17048	-0.399538	0.000469619	0.0269539	AKR1E2	.	AKR1E2,UCN3,TUBAL3,AKR1C2,RF00017-564,AKR1C1	.,AKR1E2,UCN3,TUBAL3,AKR1C2,RF00017-564,AKR1C1
2	91547912	91549487	chr2:91547912-91549487	-0.528678	-0.848027	-0.209328	0.00152287	0.0240204	-0.482592	-0.801554	-0.16363	0.00526639	0.0639219	LSP1P4	.	.	.,.
4	176065659	176066201	chr4:176065659-176066201	-0.693098	-1.1126	-0.273592	0.00155404	0.0242908	-0.614526	-0.967764	-0.261287	0.00185227	0.0446097	WDR17	WDR17	WDR17,SPATA4	WDR17,WDR17,SPATA4
8	76999543	77000910	chr8:76999543-77000910	-0.532218	-0.854222	-0.210215	0.00154778	0.0242908	-0.712973	-1.02647	-0.399473	0.00015859	0.0165039	PEX2	PEX2	PEX2,MIR3149,ZFHX4	PEX2,PEX2,MIR3149,ZFHX4
10	51699253	51700210	chr10:51699253-51700210	-0.590297	-0.947493	-0.2331	0.00155017	0.0242908	-0.52016	-0.841582	-0.198738	0.00324609	0.0540179	CSTF2T	CSTF2T	CSTF2T,MN298114-022,PRKG1	CSTF2T,CSTF2T,MN298114-022,PRKG1
16	53703641	53704350	chr16:53703641-53704350	-0.594831	-0.954628	-0.235034	0.00154394	0.0242908	-0.483128	-0.80592	-0.160336	0.00567375	0.0654018	RPGRIP1L	RPGRIP1L	RPGRIP1L,FTO,RBL2,CHD9,IRX3	RPGRIP1L,RPGRIP1L,FTO,RBL2,CHD9,IRX3
19	14031723	14032470	chr19:14031723-14032470	0.834459	0.329466	1.33945	0.00155174	0.0242908	0.314513	-0.0692186	0.698245	0.102054	0.216831	IL27RA	IL27RA	IL27RA,TRMT1,ZNF333,CCDC130,SNRPGP15,RLN3,PALM3,RF00017-2840	IL27RA,IL27RA,TRMT1,ZNF333,CCDC130,SNRPGP15,RLN3,PALM3,RF00017-2840
1	156126329	156127428	chr1:156126329-156127428	0.628915	0.247794	1.01004	0.00157321	0.0244265	0.357849	-0.100897	0.816596	0.118394	0.232254	SEMA4A	.	LMNA,GON4L,CLK2,RRNAD1,KHDC4,SMU1P1,MSTO1,MSTO2P,PRCC,ISG20L2,CCT3,YY1AP1,THBS3,TSACC,BGLAP,KRTCAP2,SYT11,MEX3A,DPM3,MTX1,UBQLN4,LAMTOR2,PAQR6,RIT1,TRIM46,ASH1L,GLMP,RXFP4,MIR9-1,MIR9-1HG,SEMA4A,MEF2D,ARHGEF2	.,LMNA,GON4L,CLK2,RRNAD1,KHDC4,SMU1P1,MSTO1,MSTO2P,PRCC,ISG20L2,CCT3,YY1AP1,THBS3,TSACC,BGLAP,KRTCAP2,SYT11,MEX3A,DPM3,MTX1,UBQLN4,LAMTOR2,PAQR6,RIT1,TRIM46,ASH1L,GLMP,RXFP4,MIR9-1,MIR9-1HG,SEMA4A,MEF2D,ARHGEF2
3	135965524	135966177	chr3:135965524-135966177	-0.658055	-1.05714	-0.258973	0.00158529	0.0244265	-0.175055	-0.513236	0.163126	0.290603	0.348678	PPP2R3A	PPP2R3A	PPP2R3A,HSALNG0029167,MSL2	PPP2R3A,PPP2R3A,HSALNG0029167,MSL2
10	91409496	91410696	chr10:91409496-91410696	-0.561313	-0.901706	-0.220919	0.00158441	0.0244265	-0.241203	-0.535967	0.0535604	0.102567	0.217288	HECTD2	HECTD2	HECTD2,MN297000,RPP30,BTAF1,ANKRD1,PPP1R3C	HECTD2,HECTD2,MN297000,RPP30,BTAF1,ANKRD1,PPP1R3C
13	18211709	18212659	chr13:18211709-18212659	-0.966245	-1.55189	-0.380597	0.00157608	0.0244265	-0.693111	-1.10685	-0.279374	0.00249569	0.049458	LINC00408	.	EIF3FP2,FAM230C,TUBA3C	.,EIF3FP2,FAM230C,TUBA3C
18	2971287	2972492	chr18:2971287-2972492	0.727831	0.286473	1.16919	0.0015838	0.0244265	0.274421	-0.114965	0.663807	0.155684	0.263507	LOC727896	.	LPIN2,EMILIN2,TGIF1,SMCHD1,MYL12B	.,LPIN2,EMILIN2,TGIF1,SMCHD1,MYL12B
19	54189442	54191257	chr19:54189442-54191257	-0.577061	-0.926669	-0.227453	0.00156916	0.0244265	-0.340608	-0.726732	0.0455152	0.0802135	0.194026	MIR4752	.	TSEN34,MBOAT7,PRPF31,ZNF665,LENG8,CNOT3,ZNF845,ZNF525,ZNF677,LILRB3,LILRA6,LILRB5,ZNF761,ZNF331,TMC4	.,TSEN34,MBOAT7,PRPF31,ZNF665,LENG8,CNOT3,ZNF845,ZNF525,ZNF677,LILRB3,LILRA6,LILRB5,ZNF761,ZNF331,TMC4
22	11017170	11018288	chr22:11017170-11018288	-0.644103	-1.0344	-0.25381	0.00157192	0.0244265	-0.343945	-0.68741	-0.000479539	0.0497143	0.155885	FRG1FP	.	.	.,.
22	42519299	42520142	chr22:42519299-42520142	0.667442	0.262828	1.07206	0.00157893	0.0244265	0.564807	0.171989	0.957625	0.00741966	0.0731742	RRP7A	RRP7A	RRP7A,RF00017-3864,RRP7BP,CENPM,CSDC2,NFAM1	RRP7A,RRP7A,RF00017-3864,RRP7BP,CENPM,CSDC2,NFAM1
4	127781819	127782983	chr4:127781819-127782983	-0.576315	-0.925957	-0.226674	0.00159126	0.024475	-0.388421	-0.713167	-0.0636752	0.0217918	0.110722	HSPA4L	HSPA4L	HSPA4L,SLC25A31,INTU,ABHD18,PLK4	HSPA4L,HSPA4L,SLC25A31,INTU,ABHD18,PLK4
3	27369018	27369588	chr3:27369018-27369588	-0.659847	-1.06057	-0.259127	0.0016074	0.0246794	-0.410588	-0.753838	-0.067338	0.0217823	0.110722	NEK10	NEK10	NEK10,SLC4A7,LRRC3B	NEK10,NEK10,SLC4A7,LRRC3B
19	46824378	46825170	chr19:46824378-46825170	0.908704	0.356689	1.46072	0.00161226	0.0247102	0.25917	-0.16485	0.683189	0.214939	0.306091	AP2S1	.	SLC1A5,AP2S1,PRKD2,MIR320E,FKRP	.,SLC1A5,AP2S1,PRKD2,MIR320E,FKRP
4	98995167	98996298	chr4:98995167-98996298	-0.549443	-0.883545	-0.215341	0.00162831	0.0249121	-0.190058	-0.552233	0.172116	0.284221	0.345165	METAP1	METAP1	METAP1,MIR3684,EIF4E,ADH5,RNU7-149P,ADH1A,ADH4	METAP1,METAP1,MIR3684,EIF4E,ADH5,RNU7-149P,ADH1A,ADH4
15	23180156	23181461	chr15:23180156-23181461	-0.602569	-0.969058	-0.236081	0.00163194	0.0249236	-0.15447	-0.5126	0.20366	0.376193	0.393456	GOLGA8DP	.	ABCB10P1,GOLGA6L1	.,ABCB10P1,GOLGA6L1
2	112054221	112055726	chr2:112054221-112055726	-0.548191	-0.882091	-0.214291	0.00165589	0.0251122	-0.285695	-0.599644	0.0282534	0.0718785	0.185209	TMEM87B	TMEM87B	TMEM87B,ANAPC1,POLR1B,MERTK,ZC3H6,RGPD8,CKAP2L,FBLN7	TMEM87B,TMEM87B,ANAPC1,POLR1B,MERTK,ZC3H6,RGPD8,CKAP2L,FBLN7
3	75753164	75753716	chr3:75753164-75753716	-0.720825	-1.15983	-0.281821	0.00165414	0.0251122	-0.774282	-1.18609	-0.362473	0.000966313	0.0353316	MIR4273	.	.	.,.
4	120066423	120067522	chr4:120066423-120067522	-0.568463	-0.914575	-0.222351	0.00164945	0.0251122	-0.563826	-0.876499	-0.251152	0.00138002	0.0399685	MAD2L1	MAD2L1	MAD2L1,USP53,PDE5A	MAD2L1,MAD2L1,USP53,PDE5A
9	85940780	85941629	chr9:85940780-85941629	-0.577779	-0.929578	-0.22598	0.00165012	0.0251122	-0.53555	-0.827401	-0.243699	0.00119117	0.0378947	NAA35	NAA35	NAA35,GOLM1,RF00017-7673	NAA35,NAA35,GOLM1,RF00017-7673
5	131796420	131797645	chr5:131796420-131797645	-0.572665	-0.92164	-0.22369	0.0016639	0.0251525	-0.275459	-0.579959	0.0290406	0.0734234	0.187101	RAPGEF6	RAPGEF6	FNIP1,IL4,RAD50,RAPGEF6,HINT1,RF00017-4876	RAPGEF6,FNIP1,IL4,RAD50,RAPGEF6,HINT1,RF00017-4876
7	63015394	63015992	chr7:63015394-63015992	-0.568035	-0.914199	-0.221872	0.00166436	0.0251525	0.0405291	-0.281403	0.362461	0.794079	0.549174	ZNF733P	.	.	.,.
2	196639487	196639914	chr2:196639487-196639914	-0.686161	-1.10447	-0.267851	0.00167075	0.0252051	-0.227602	-0.618709	0.163504	0.236761	0.318752	CCDC150	CCDC150	CCDC150,C2orf66,ANKRD44,GTF3C3	CCDC150,CCDC150,C2orf66,ANKRD44,GTF3C3
17	19369941	19370818	chr17:19369941-19370818	0.813218	0.316954	1.30948	0.00168752	0.0254139	0.34148	-0.067462	0.750422	0.0962348	0.211311	MAPK7	.	MIR1180,ZNF286B,MAPK7,FAM83G,B9D1,EPN2	.,MIR1180,ZNF286B,MAPK7,FAM83G,B9D1,EPN2
8	31033413	31034257	chr8:31033413-31034257	-0.594522	-0.957424	-0.23162	0.00169199	0.0254187	-0.250956	-0.566614	0.0647015	0.111966	0.225903	PURG	PURG	WRN,PURG,GTF2E2,KCTD9P6,UBXN8,RF00017-6943,NRG1	PURG,WRN,PURG,GTF2E2,KCTD9P6,UBXN8,RF00017-6943,NRG1
11	13668102	13669281	chr11:13668102-13669281	-0.540772	-0.870899	-0.210646	0.00169371	0.0254187	-0.535652	-0.838484	-0.232821	0.00161858	0.0427416	FAR1	FAR1	FAR1-IT1,FAR1,SPON1	FAR1,FAR1-IT1,FAR1,SPON1
1	221439488	221440804	chr1:221439488-221440804	-0.579885	-0.934019	-0.22575	0.00169998	0.0254686	-0.265464	-0.585644	0.0547165	0.0984365	0.213158	LINC02817	.	DUSP10,HLX	.,DUSP10,HLX
18	47930255	47931874	chr18:47930255-47931874	-0.532484	-0.857784	-0.207183	0.00170591	0.0254693	-0.197691	-0.523289	0.127906	0.217865	0.307396	SMAD2	SMAD2	SMAD2,MTCO2P2,RF00017-2672,SKOR2	SMAD2,SMAD2,MTCO2P2,RF00017-2672,SKOR2
22	39144751	39146372	chr22:39144751-39146372	0.609018	0.236982	0.981054	0.00170499	0.0254693	0.294519	-0.0687248	0.657762	0.105516	0.219726	CBX7	.	SUN2,GTPBP1,CBY1,APOBEC3G,CBX7,JOSD1,APOBEC3H	.,SUN2,GTPBP1,CBY1,APOBEC3G,CBX7,JOSD1,APOBEC3H
21	5253315	5254360	chr21:5253315-5254360	0.80987	0.31489	1.30485	0.00171351	0.0255388	0.369551	-0.171836	0.910938	0.168348	0.273544	LOC102724159	.	.	.,.
1	85275875	85277062	chr1:85275875-85277062	-0.534532	-0.861406	-0.207659	0.00172271	0.0255743	-0.313457	-0.618439	-0.00847533	0.0445854	0.149777	LOC646626	LOC646626	BCL10,DDAH1,RF00017-256	LOC646626,BCL10,DDAH1,RF00017-256
5	43120804	43122165	chr5:43120804-43122165	-0.545137	-0.878535	-0.211739	0.00172476	0.0255743	-0.272198	-0.578722	0.0343253	0.0783833	0.192691	ZNF131	ZNF131	ZNF131,NONHSAG040303.2,RPL29P12,EEF1A1P19,NIM1K	ZNF131,ZNF131,NONHSAG040303.2,RPL29P12,EEF1A1P19,NIM1K
6	28940188	28941562	chr6:28940188-28941562	0.694435	0.269763	1.11911	0.00172336	0.0255743	0.0439729	-0.366487	0.454433	0.824175	0.558969	GPX6	.	LINC01556,TRL-CAA1-2,TRL-AAG2-2,TRQ-CTG1-3,ZSCAN12,ZKSCAN8,ZKSCAN3,ZSCAN23,TRIM27,ZSCAN26,ZSCAN9,HLA-H,HLA-U,MICE,PGBD1,HLA-K,ZKSCAN4,HCG15,HCG14,ZSCAN31,ZNF311,SUMO2P1,RN7SL471P,ZNF602P,TRM-CAT3-1,RF00017-5395	.,LINC01556,TRL-CAA1-2,TRL-AAG2-2,TRQ-CTG1-3,ZSCAN12,ZKSCAN8,ZKSCAN3,ZSCAN23,TRIM27,ZSCAN26,ZSCAN9,HLA-H,HLA-U,MICE,PGBD1,HLA-K,ZKSCAN4,HCG15,HCG14,ZSCAN31,ZNF311,SUMO2P1,RN7SL471P,ZNF602P,TRM-CAT3-1,RF00017-5395
20	25390411	25391127	chr20:25390411-25391127	-0.607335	-0.979156	-0.235515	0.0017425	0.0257932	-0.215312	-0.515595	0.0849719	0.149012	0.258238	ABHD12	ABHD12	ABHD12,GINS1,ZNF337,PPIAP2,PYGB	ABHD12,ABHD12,GINS1,ZNF337,PPIAP2,PYGB
2	128027222	128028572	chr2:128027222-128028572	-0.541845	-0.873853	-0.209838	0.0017572	0.0259275	-0.362753	-0.667837	-0.0576695	0.0224701	0.111718	SAP130	SAP130	SAP130,LIMS2,UGGT1,MYO7B,AMMECR1L	SAP130,SAP130,LIMS2,UGGT1,MYO7B,AMMECR1L
6	32894112	32895132	chr6:32894112-32895132	0.652417	0.252454	1.05238	0.00176613	0.0259275	0.251137	-0.0660045	0.568279	0.113293	0.227106	MIR3135B	.	HLA-Z,PSMB9,HLA-DMA,ATF6B,BRD2,ITPR3,LEMD2,DAXX,RGL2,WDR46,PBX2,STK19B,B3GALT4,SKIV2L,VPS52,RXRB,SLC39A7,NELFE,HLA-DOB,TAP1,HLA-DQA1,HLA-DPB1,HLA-DQA2,IP6K3,HLA-DMB	.,HLA-Z,PSMB9,HLA-DMA,ATF6B,BRD2,ITPR3,LEMD2,DAXX,RGL2,WDR46,PBX2,STK19B,B3GALT4,SKIV2L,VPS52,RXRB,SLC39A7,NELFE,HLA-DOB,TAP1,HLA-DQA1,HLA-DPB1,HLA-DQA2,IP6K3,HLA-DMB
7	121395839	121396610	chr7:121395839-121396610	-0.555296	-0.895707	-0.214885	0.00176548	0.0259275	-0.489771	-0.795353	-0.184188	0.00348747	0.0555338	FAM3C	FAM3C	FAM3C,ING3,CYCSP19,WNT16	FAM3C,FAM3C,ING3,CYCSP19,WNT16
9	71768446	71769656	chr9:71768446-71769656	-0.572857	-0.924043	-0.221671	0.00176596	0.0259275	-0.0710165	-0.407769	0.265736	0.662509	0.508395	CEMIP2	.	CEMIP2,TRPM3	.,CEMIP2,TRPM3
11	20387137	20388250	chr11:20387137-20388250	-0.543918	-0.877374	-0.210462	0.00176654	0.0259275	-0.273924	-0.603886	0.0560369	0.098038	0.212871	PRMT3	PRMT3	PRMT3,HTATIP2,SLC6A5	PRMT3,PRMT3,HTATIP2,SLC6A5
4	555061	555660	chr4:555061-555660	0.689242	0.266424	1.11206	0.00177774	0.0260066	0.531931	0.130786	0.933076	0.0122804	0.0890494	TMEM271	.	.	.,.
19	52189513	52190565	chr19:52189513-52190565	-0.541295	-0.873415	-0.209175	0.00178094	0.0260066	-0.163412	-0.468466	0.141642	0.274657	0.340305	PPP2R1A	PPP2R1A	ZNF836,PPP2R1A,HSALNG0127299,ZNF160,ZNF766,ZNF616,ZNF175,ZNF611,ZNF841,ZNF137P,ZNF701,ZNF350,ZNF808,ZNF28,ZNF600,ZNF468,ZNF816,ZNF578,ZNF613,ZNF347,ZNF83,MIR6801	PPP2R1A,ZNF836,PPP2R1A,HSALNG0127299,ZNF160,ZNF766,ZNF616,ZNF175,ZNF611,ZNF841,ZNF137P,ZNF701,ZNF350,ZNF808,ZNF28,ZNF600,ZNF468,ZNF816,ZNF578,ZNF613,ZNF347,ZNF83,MIR6801
20	28909703	28910631	chr20:28909703-28910631	-0.611913	-0.9873	-0.236527	0.001778	0.0260066	-0.461976	-0.849567	-0.0743856	0.0221897	0.11153	FRG1DP	.	.	.,.
14	63641309	63642519	chr14:63641309-63642519	-0.535779	-0.864577	-0.20698	0.00178431	0.026012	-0.526492	-0.84416	-0.208824	0.00271062	0.0515369	WDR89	WDR89	WDR89,ZBTB1,GCATP1,SYNE2,RNU6-1162P,RF00026-330,PPP2R5E	WDR89,WDR89,ZBTB1,GCATP1,SYNE2,RNU6-1162P,RF00026-330,PPP2R5E
11	326772	327474	chr11:326772-327474	0.77713	0.29986	1.2544	0.00179762	0.0260744	0.310488	-0.110166	0.731141	0.138108	0.249605	IFITM3	IFITM3	IFITM3,TMEM80,PIDD1,TSPAN4,SNORA52,RIC8A,PHRF1,BET1L,PGGHG,B4GALNT4	IFITM3,IFITM3,TMEM80,PIDD1,TSPAN4,SNORA52,RIC8A,PHRF1,BET1L,PGGHG,B4GALNT4
11	107840353	107841258	chr11:107840353-107841258	-0.603316	-0.97382	-0.232812	0.00179668	0.0260744	-0.130018	-0.504559	0.244522	0.474565	0.438555	SLC35F2	.	SLC35F2,SLN	.,SLC35F2,SLN
Y	56884986	56885690	chrY:56884986-56885690	-0.640928	-1.0345	-0.247355	0.00179537	0.0260744	-0.656292	-1.11974	-0.192845	0.00818779	0.07543	DAZ2	.	.	.,.
1	32711523	32712385	chr1:32711523-32712385	0.758644	0.29249	1.2248	0.00180668	0.0261618	0.325042	-0.132373	0.782457	0.152472	0.261083	SYNC	.	KIAA1522,ZSCAN20,FNDC5,ZBTB8A,SYNC,TMEM54,RF00017-153	.,KIAA1522,ZSCAN20,FNDC5,ZBTB8A,SYNC,TMEM54,RF00017-153
6	44035931	44036801	chr6:44035931-44036801	0.802636	0.309366	1.29591	0.00180974	0.0261625	0.709699	0.192523	1.22687	0.00998075	0.0823857	C6orf223	.	NFKBIE,C6orf223,VEGFA,RSPH9,SLC29A1,GTPBP2,MAD2L1BP,RF00017-5573,TMEM63B,RF00017-5572	.,NFKBIE,C6orf223,VEGFA,RSPH9,SLC29A1,GTPBP2,MAD2L1BP,RF00017-5573,TMEM63B,RF00017-5572
6	145147797	145148688	chr6:145147797-145148688	-0.601377	-0.97109	-0.231663	0.00181601	0.0261657	-0.266044	-0.604813	0.0727264	0.116099	0.23016	EPM2A	.	TRQ-TTG4-1,EPM2A,UTRN	.,TRQ-TTG4-1,EPM2A,UTRN
11	108222254	108223844	chr11:108222254-108223844	-0.536821	-0.866822	-0.206821	0.00181464	0.0261657	-0.474484	-0.759938	-0.189031	0.0026506	0.0509957	ATM	ATM	NPAT,ATM,NONHSAG009544.2,ACAT1,DDX10,POGLUT3,CWF19L2,C11orf65,KY994054-006	ATM,NPAT,ATM,NONHSAG009544.2,ACAT1,DDX10,POGLUT3,CWF19L2,C11orf65,KY994054-006
17	24187833	24188784	chr17:24187833-24188784	0.777856	0.299308	1.2564	0.00182874	0.0263054	0.666533	0.219869	1.1132	0.00579079	0.0659852	MTRNR2L1	.	.	.,.
7	65872852	65873681	chr7:65872852-65873681	-0.613562	-0.991633	-0.235491	0.00185748	0.0266543	-0.28538	-0.586232	0.0154712	0.0616224	0.173317	VKORC1L1	VKORC1L1	VKORC1L1,RABGEF1,LINC00174,ZNF117,RF00017-6223,GUSB,RF00017-6219,RF00017-6222	VKORC1L1,VKORC1L1,RABGEF1,LINC00174,ZNF117,RF00017-6223,GUSB,RF00017-6219,RF00017-6222
8	56211114	56212474	chr8:56211114-56212474	-0.536912	-0.867783	-0.206042	0.00185915	0.0266543	-0.371992	-0.675827	-0.0681564	0.0192635	0.107014	PLAG1	PLAG1	CHCHD7,HSALNG0065462,PLAG1,TGS1,RPS20	PLAG1,CHCHD7,HSALNG0065462,PLAG1,TGS1,RPS20
5	34243882	34245263	chr5:34243882-34245263	-0.633157	-1.02379	-0.242524	0.0018804	0.026776	-0.690797	-1.13432	-0.247279	0.00429371	0.0603479	C1QTNF3	C1QTNF3	C1QTNF3,HSALNG0041077,AMACR	C1QTNF3,C1QTNF3,HSALNG0041077,AMACR
8	12754061	12754616	chr8:12754061-12754616	-0.672971	-1.08798	-0.257962	0.0018721	0.026776	-0.141466	-0.489907	0.206976	0.404258	0.407358	LOC729732	.	HSALNG0063513,RPS3AP34,FAM86B2	.,HSALNG0063513,RPS3AP34,FAM86B2
16	53130274	53131210	chr16:53130274-53131210	-0.558663	-0.903305	-0.214021	0.00187875	0.026776	-0.529022	-0.828896	-0.229148	0.00165393	0.0433542	CHD9	.	CHD9,RF00017-2074,MN297374	.,CHD9,RF00017-2074,MN297374
21	10269887	10270531	chr21:10269887-10270531	-0.582536	-0.94199	-0.223082	0.0018831	0.026776	-0.447095	-0.786809	-0.107381	0.0128377	0.0909161	BAGE2	.	.	.,.
22	10761295	10761747	chr22:10761295-10761747	-0.591472	-0.956436	-0.226509	0.00188287	0.026776	-0.418288	-0.788354	-0.0482232	0.0289452	0.124473	FRG1FP	.	.	.,.
1	26275106	26276440	chr1:26275106-26276440	0.624727	0.239078	1.01038	0.0018908	0.0268415	0.369836	-0.0758121	0.815484	0.0981457	0.212904	SH3BGRL3	SH3BGRL3	SH3BGRL3,HMGN2,ARID1A,CD52,GPN2,NPM1P39,UBXN11,CEP85,LIN28A,TRIM63,FAM110D,SELENON,CRYBG2,CNKSR1,RPS6KA1,RPL17P9,RSRP1,ZNF593,MTFR1L,PDIK1L,PIGV,MN308698,HSALNG0001872	SH3BGRL3,SH3BGRL3,HMGN2,ARID1A,CD52,GPN2,NPM1P39,UBXN11,CEP85,LIN28A,TRIM63,FAM110D,SELENON,CRYBG2,CNKSR1,RPS6KA1,RPL17P9,RSRP1,ZNF593,MTFR1L,PDIK1L,PIGV,MN308698,HSALNG0001872
1	88683568	88685036	chr1:88683568-88685036	-0.530703	-0.858476	-0.20293	0.0019002	0.0269306	-0.443367	-0.734219	-0.152516	0.00499927	0.0626474	PKN2	PKN2	PKN2,KYAT3,GTF2B,ELOCP19,RBMXL1	PKN2,PKN2,KYAT3,GTF2B,ELOCP19,RBMXL1
9	63296532	63297254	chr9:63296532-63297254	-1.0758	-1.7404	-0.411194	0.00190494	0.0269537	-0.409476	-1.05952	0.240564	0.201843	0.297192	AQP7P1	.	.	.,.
3	50235777	50236251	chr3:50235777-50236251	-0.617001	-0.998287	-0.235714	0.00191069	0.0269718	-0.117052	-0.470609	0.236505	0.494971	0.447084	MIR5787	.	GNAI2,HQ292111,HYAL3,RBM5,RBM6,HYAL1,CYB561D2,RHOA-IT1,AMT,HEMK1,TMEM115,SEMA3B,LSMEM2,NAA80,RASSF1,IFRD2,SEMA3F,UBA7,IP6K1,DOCK3,MAPKAPK3	.,GNAI2,HQ292111,HYAL3,RBM5,RBM6,HYAL1,CYB561D2,RHOA-IT1,AMT,HEMK1,TMEM115,SEMA3B,LSMEM2,NAA80,RASSF1,IFRD2,SEMA3F,UBA7,IP6K1,DOCK3,MAPKAPK3
4	153487048	153489036	chr4:153487048-153489036	0.557037	0.212774	0.9013	0.00191245	0.0269718	0.509112	0.106786	0.911438	0.0160767	0.0999288	TMEM131L	.	TMEM131L,MND1,TLR2	.,TMEM131L,MND1,TLR2
1	62436064	62437501	chr1:62436064-62437501	-0.526462	-0.852398	-0.200527	0.0019453	0.0273491	-0.336192	-0.648765	-0.0236199	0.0365178	0.137065	USP1	USP1	USP1,KANK4,DOCK7,ATG4C,MN308740,ANGPTL3	USP1,USP1,KANK4,DOCK7,ATG4C,MN308740,ANGPTL3
1	93179507	93181236	chr1:93179507-93181236	-0.530064	-0.858233	-0.201895	0.00194552	0.0273491	-0.338944	-0.687452	0.00956382	0.0559283	0.165174	CCDC18	CCDC18	CCDC18,TMED5,SNORA66,SNORD21,RPL5,DNTTIP2,RPAP2,MTF2,GLMN,FNBP1L	CCDC18,CCDC18,TMED5,SNORA66,SNORD21,RPL5,DNTTIP2,RPAP2,MTF2,GLMN,FNBP1L
16	72093223	72094266	chr16:72093223-72094266	-0.545647	-0.883534	-0.20776	0.00194949	0.0273606	-0.541558	-0.857148	-0.225968	0.00206675	0.045505	DHX38	DHX38	DHX38,TXNL4B,DHODH,ATXN1L,IST1,AP1G1,HP,CMTR2	DHX38,DHX38,TXNL4B,DHODH,ATXN1L,IST1,AP1G1,HP,CMTR2
19	41308313	41310393	chr19:41308313-41310393	0.559469	0.212915	0.906022	0.00195538	0.0273988	0.603673	0.259956	0.947391	0.00171508	0.0433777	CCDC97	CCDC97	CCDC97,ZNF526,HNRNPUL1,SNRPA,ZNF574,COQ8B,TGFB1,ITPKC,TMEM91,ARHGEF1,AXL,RPS19,SERTAD3,CIC,SPTBN4,B9D2,GRIK5,CYP2G1P,SHKBP1,CYP2F2P,ERF,NUMBL,LTBP4,RF00017-2988	CCDC97,CCDC97,ZNF526,HNRNPUL1,SNRPA,ZNF574,COQ8B,TGFB1,ITPKC,TMEM91,ARHGEF1,AXL,RPS19,SERTAD3,CIC,SPTBN4,B9D2,GRIK5,CYP2G1P,SHKBP1,CYP2F2P,ERF,NUMBL,LTBP4,RF00017-2988
2	134918168	134919454	chr2:134918168-134919454	-0.523729	-0.848267	-0.199191	0.00196261	0.0274451	-0.25029	-0.586419	0.0858395	0.134877	0.247002	CCNT2-AS1	CCNT2-AS1	CCNT2,UBXN4,MCM6,TMEM163,MAP3K19	CCNT2-AS1,CCNT2,UBXN4,MCM6,TMEM163,MAP3K19
7	123748108	123749671	chr7:123748108-123749671	-0.51025	-0.826475	-0.194025	0.00196502	0.0274451	-0.270805	-0.577844	0.0362332	0.0802547	0.194045	WASL	WASL	WASL,HYAL4,LMOD2	WASL,WASL,HYAL4,LMOD2
12	7130076	7131266	chr12:7130076-7131266	0.65017	0.24713	1.05321	0.00196979	0.0274675	0.491373	0.0938962	0.888851	0.018283	0.10507	RBP5	RBP5	CLSTN3,RBP5,PEX5,CHD4	RBP5,CLSTN3,RBP5,PEX5,CHD4
21	10813368	10814356	chr21:10813368-10814356	-0.491714	-0.796684	-0.186744	0.00197966	0.0275606	-0.331446	-0.627523	-0.0353685	0.0303189	0.127052	TPTE	.	.	.,.
20	29695302	29695895	chr20:29695302-29695895	-0.704749	-1.14194	-0.267559	0.0019837	0.0275726	-0.799966	-1.19825	-0.401682	0.000534143	0.0270605	FAM242B	.	.	.,.
9	127802198	127803800	chr9:127802198-127803800	0.59134	0.224437	0.958242	0.00198715	0.0275763	0.598165	0.237085	0.959245	0.00272024	0.0515982	FPGS	.	FPGS,NONHSAG053497.2,ENG,SLC2A8,URM1,NIBAN2,CDK9,TOR2A,SH2D3C	.,FPGS,NONHSAG053497.2,ENG,SLC2A8,URM1,NIBAN2,CDK9,TOR2A,SH2D3C
18	62714936	62715632	chr18:62714936-62715632	-0.578525	-0.937637	-0.219413	0.00199582	0.0276523	-0.580395	-0.919649	-0.241142	0.00211727	0.0459909	PHLPP1	PHLPP1	PHLPP1,RF00026-493,RNU6-142P,BCL2	PHLPP1,PHLPP1,RF00026-493,RNU6-142P,BCL2
19	4057995	4058611	chr19:4057995-4058611	0.734733	0.277319	1.19215	0.00205326	0.0284027	0.392147	-0.130787	0.915081	0.132308	0.244648	ZBTB7A	.	ZBTB7A,SEMA6B,CACTIN,NFIC,PLIN5,UBXN6,SIRT6,ATCAY,YJU2,MATK,HSALNG0123339,PIAS4	.,ZBTB7A,SEMA6B,CACTIN,NFIC,PLIN5,UBXN6,SIRT6,ATCAY,YJU2,MATK,HSALNG0123339,PIAS4
7	138001521	138002503	chr7:138001521-138002503	-0.52627	-0.854019	-0.198521	0.00206027	0.0284542	-0.47154	-0.810774	-0.132307	0.00921304	0.0791978	CREB3L2	CREB3L2	CREB3L2,TRIM24,AKR1D1,RF00017-6664,DGKI	CREB3L2,CREB3L2,TRIM24,AKR1D1,RF00017-6664,DGKI
4	2261805	2262812	chr4:2261805-2262812	-0.550994	-0.894485	-0.207503	0.0020803	0.0286221	-0.286413	-0.582711	0.00988505	0.0572878	0.16754	MXD4	MXD4	MXD4,FAM193A,HAUS3,NOP14,ADD1,SLBP	MXD4,MXD4,FAM193A,HAUS3,NOP14,ADD1,SLBP
4	23944842	23945991	chr4:23944842-23945991	-0.589577	-0.957191	-0.221964	0.00208409	0.0286221	-0.524159	-0.853006	-0.195312	0.003632	0.0564292	PPARGC1A	.	PPARGC1A	.,PPARGC1A
8	13132969	13133537	chr8:13132969-13133537	-0.612809	-0.994937	-0.230681	0.00208565	0.0286221	-0.681926	-1.10215	-0.261697	0.00318029	0.0540179	C8orf48	.	DLC1,RNU6-842P,RPS3AP34,ALG1L12P,TRMT9B,C8orf48	.,DLC1,RNU6-842P,RPS3AP34,ALG1L12P,TRMT9B,C8orf48
9	71910608	71911893	chr9:71910608-71911893	-0.530615	-0.861332	-0.199898	0.00207608	0.0286221	-0.361257	-0.660217	-0.0622963	0.0206544	0.109226	C9orf85	C9orf85	C9orf85,ABHD17B,CEMIP2,L13304-038	C9orf85,C9orf85,ABHD17B,CEMIP2,L13304-038
5	167785387	167786181	chr5:167785387-167786181	-0.652239	-1.05917	-0.245303	0.00209656	0.028681	-0.47223	-0.881514	-0.0629468	0.0261691	0.119739	CTB-178M22.2	.	HSALNG0046421,WWC1,TENM2	.,HSALNG0046421,WWC1,TENM2
19	35210879	35212099	chr19:35210879-35212099	0.616652	0.231937	1.00137	0.00209561	0.028681	0.0987421	-0.244779	0.442264	0.552859	0.469608	FAM187B	.	RF00017-2942,ZNF599,HAUS5,GARRE1,PROSER3,MAG,ZNF792,SDHAF1,USF2,LIN37,FXYD3,HAMP,ZBTB32,LRFN3,RBM42,SCN1B,ZNF302,ALKBH6,DMKN,FXYD5,FFAR3,FAM187B	.,RF00017-2942,ZNF599,HAUS5,GARRE1,PROSER3,MAG,ZNF792,SDHAF1,USF2,LIN37,FXYD3,HAMP,ZBTB32,LRFN3,RBM42,SCN1B,ZNF302,ALKBH6,DMKN,FXYD5,FFAR3,FAM187B
2	91443492	91444035	chr2:91443492-91444035	-0.732996	-1.19054	-0.275451	0.00210648	0.0286839	-0.158168	-0.596068	0.279731	0.457135	0.43115	LSP1P4	.	.	.,.
11	126317766	126318936	chr11:126317766-126318936	0.702086	0.263775	1.1404	0.00210928	0.0286839	0.259905	-0.149961	0.66977	0.198993	0.29531	DCPS	.	FOXRED1,ST3GAL4,TIRAP,SRPRA,DCPS,FAM118B,HYLS1	.,FOXRED1,ST3GAL4,TIRAP,SRPRA,DCPS,FAM118B,HYLS1
20	29867638	29868252	chr20:29867638-29868252	-0.658986	-1.07041	-0.247567	0.00211003	0.0286839	-0.186483	-0.54322	0.170255	0.286022	0.345951	FAM242B	.	.	.,.
22	45978794	45979491	chr22:45978794-45979491	0.747601	0.281038	1.21417	0.00210223	0.0286839	0.426249	-0.0110653	0.863564	0.0554442	0.164349	WNT7B	WNT7B	WNT7B,TRMU,CDPF1,FBLN1,LINC00899,KIAA0930,NUP50,ATXN10,PPARA	WNT7B,WNT7B,TRMU,CDPF1,FBLN1,LINC00899,KIAA0930,NUP50,ATXN10,PPARA
1	155989489	155990405	chr1:155989489-155990405	0.646794	0.242149	1.05144	0.00215244	0.0291233	0.343541	-0.112621	0.799702	0.130761	0.243364	ARHGEF2	ARHGEF2	RIT1,ARHGEF2,RXFP4	ARHGEF2,RIT1,ARHGEF2,RXFP4
1	160862293	160863333	chr1:160862293-160863333	0.678214	0.25398	1.10245	0.00214915	0.0291233	0.301251	-0.115025	0.717527	0.145496	0.25525	CD244	CD244	CD244,LY9	CD244,CD244,LY9
2	181305261	181305984	chr2:181305261-181305984	-0.688743	-1.1195	-0.257981	0.00214639	0.0291233	-0.266856	-0.676562	0.142849	0.187636	0.288846	MIR4437	MIR4437	ITGA4,UBE2E3,MIR4437,LINC01934	MIR4437,ITGA4,UBE2E3,MIR4437,LINC01934
6	12010839	12011976	chr6:12010839-12011976	-0.561325	-0.912559	-0.21009	0.002156	0.029126	-0.317092	-0.692947	0.0587638	0.0931083	0.208219	HIVEP1	HIVEP1	HIVEP1,RPL15P3,EDN1	HIVEP1,HIVEP1,RPL15P3,EDN1
2	90380644	90381937	chr2:90380644-90381937	-0.651548	-1.05953	-0.243562	0.00217111	0.0292685	-0.792752	-1.14751	-0.437996	0.000189761	0.0178298	LOC101927050	.	.	.,.
8	131816238	131817076	chr8:131816238-131817076	-0.614586	-0.999468	-0.229704	0.00217331	0.0292685	-0.414969	-0.835307	0.00536932	0.0526845	0.159385	EFR3A	.	EFR3A,MN298537,ADCY8	.,EFR3A,MN298537,ADCY8
22	25447828	25448522	chr22:25447828-25448522	0.752388	0.281098	1.22368	0.00217818	0.0292885	0.396216	0.00791779	0.784514	0.045972	0.151871	CRYBB2P1	CRYBB2P1	CRYBB2P1,GRK3,LRP5L	CRYBB2P1,CRYBB2P1,GRK3,LRP5L
8	38938105	38938883	chr8:38938105-38938883	0.714934	0.266674	1.16319	0.00219827	0.0295129	-0.00413443	-0.35632	0.348051	0.980563	0.598808	HTRA4	.	TACC1,PLEKHA2,RF00017-6981,HTRA4	.,TACC1,PLEKHA2,RF00017-6981,HTRA4
10	931260	932274	chr10:931260-932274	-0.535704	-0.872039	-0.199369	0.00222667	0.0298017	-0.172711	-0.468898	0.123476	0.235857	0.318242	LARP4B	LARP4B	LARP4B,GTPBP4,DIP2C	LARP4B,LARP4B,GTPBP4,DIP2C
10	74825716	74827007	chr10:74825716-74827007	-0.529061	-0.861217	-0.196906	0.00222609	0.0298017	-0.386628	-0.690775	-0.0824817	0.0156719	0.0993235	SAMD8	.	KAT6B,NONHSAG006253.2,AP3M1,VCL,PLAU,DUSP29	.,KAT6B,NONHSAG006253.2,AP3M1,VCL,PLAU,DUSP29
11	65587685	65588847	chr11:65587685-65588847	0.687186	0.255541	1.11883	0.00223669	0.0298896	0.848672	0.466561	1.23078	0.000201882	0.0185376	KCNK7	.	MAP3K11,LTBP3,PCNX3,CTSW,EHBP1L1,NEAT1,SIPA1,PACS1,MN309375,KCNK7,L13304-005	.,MAP3K11,LTBP3,PCNX3,CTSW,EHBP1L1,NEAT1,SIPA1,PACS1,MN309375,KCNK7,L13304-005
16	30657923	30659242	chr16:30657923-30659242	-0.535812	-0.872453	-0.19917	0.00224178	0.0299115	-0.353355	-0.776047	0.0693369	0.0958929	0.210789	FBRS	FBRS	FBRS,HSALNG0110769,NONHSAG019113.2,SETD1A,SRCAP,SMG1P5,RNF40,ZNF764,INO80E,KAT8,NPIPB13,PRR14,ZNF747,CCDC189,RUSF1,SLX1A,ZNF689,BCL7C,TGFB1I1,HSD3B7,ZNF646,TAOK2,ORAI3,ZNF688,CD2BP2,ZNF785,VKORC1,CDIPT,MVP,PPP4C,GDPD3	FBRS,FBRS,HSALNG0110769,NONHSAG019113.2,SETD1A,SRCAP,SMG1P5,RNF40,ZNF764,INO80E,KAT8,NPIPB13,PRR14,ZNF747,CCDC189,RUSF1,SLX1A,ZNF689,BCL7C,TGFB1I1,HSD3B7,ZNF646,TAOK2,ORAI3,ZNF688,CD2BP2,ZNF785,VKORC1,CDIPT,MVP,PPP4C,GDPD3
2	64750650	64751639	chr2:64750650-64751639	-0.534455	-0.870316	-0.198594	0.00224633	0.0299261	-0.325421	-0.650575	-0.000267001	0.0498318	0.156003	SERTAD2	SERTAD2	SERTAD2,VPS54,CEP68,AFTPH	SERTAD2,SERTAD2,VPS54,CEP68,AFTPH
20	29078964	29079421	chr20:29078964-29079421	-0.523102	-0.851961	-0.194243	0.00225499	0.0299953	-0.231932	-0.553053	0.0891879	0.146241	0.256056	FRG1DP	FRG1DP	FRG1DP,RF00951-085	FRG1DP,FRG1DP,RF00951-085
8	28622129	28622985	chr8:28622129-28622985	-0.590947	-0.962842	-0.219053	0.00227719	0.0302424	-0.379502	-0.699271	-0.0597325	0.0226888	0.112201	EXTL3	.	EXTL3,FJ601678-121,RF00017-6919,INTS9	.,EXTL3,FJ601678-121,RF00017-6919,INTS9
12	113334573	113335394	chr12:113334573-113335394	0.686285	0.254256	1.11831	0.00228404	0.0302424	0.306853	-0.0400295	0.653735	0.0794391	0.19347	PLBD2	.	SLC8B1,RBM19,PLBD2,RPL6,IQCD	.,SLC8B1,RBM19,PLBD2,RPL6,IQCD
14	60091321	60092848	chr14:60091321-60092848	-0.51719	-0.84276	-0.191619	0.00228336	0.0302424	-0.454836	-0.761356	-0.148316	0.00601659	0.0671506	PCNX4	PCNX4	PCNX4,DHRS7,L3HYPDH,TRMT5	PCNX4,PCNX4,DHRS7,L3HYPDH,TRMT5
10	42151691	42152374	chr10:42151691-42152374	-0.748218	-1.21936	-0.27708	0.00228962	0.0302699	-0.67066	-1.13456	-0.206756	0.00715958	0.0724067	LOC441666	.	.	.,.
4	151098868	151100240	chr4:151098868-151100240	-0.511589	-0.833801	-0.189376	0.0022947	0.0302892	-0.366212	-0.673698	-0.058725	0.0222799	0.111594	RPS3A	RPS3A	RPS3A,SNORD73B,FAM160A1,SH3D19,PRSS48	RPS3A,RPS3A,SNORD73B,FAM160A1,SH3D19,PRSS48
9	41658223	41659849	chr9:41658223-41659849	0.598396	0.221397	0.975395	0.00230119	0.0302892	0.715443	0.268642	1.16224	0.00351149	0.0557457	FAM242F	.	.	.,.
20	5112651	5113486	chr20:5112651-5113486	-0.624295	-1.01762	-0.230973	0.00230157	0.0302892	-0.20084	-0.53741	0.135731	0.22554	0.311913	TMEM230	TMEM230	TMEM230,PCNA	TMEM230,TMEM230,PCNA
21	8021915	8022926	chr21:8021915-8022926	-0.992233	-1.61764	-0.366826	0.00231117	0.0303694	-0.633118	-1.28349	0.0172494	0.0557197	0.164803	LOC100507412	.	.	.,.
8	91069628	91070741	chr8:91069628-91070741	-0.536035	-0.874159	-0.19791	0.00232809	0.0305454	-0.56255	-0.865503	-0.259597	0.00107642	0.037201	OTUD6B-AS1	OTUD6B-AS1	OTUD6B,PIP4P2,SLC26A7,LRRC69	OTUD6B-AS1,OTUD6B,PIP4P2,SLC26A7,LRRC69
1	169893287	169894395	chr1:169893287-169894395	-0.535687	-0.873682	-0.197693	0.00233391	0.0305754	-0.24508	-0.554146	0.0639857	0.11283	0.2266	SCYL3	SCYL3	SCYL3,METTL18,C1orf112,KIFAP3,RN7SL333P	SCYL3,SCYL3,METTL18,C1orf112,KIFAP3,RN7SL333P
7	134646358	134647419	chr7:134646358-134647419	-0.527545	-0.860472	-0.194618	0.00233857	0.0305901	-0.321184	-0.615494	-0.0268748	0.0341694	0.133256	BPGM	BPGM	BPGM,NUP205,CNOT4,CALD1,RF00017-6654	BPGM,BPGM,NUP205,CNOT4,CALD1,RF00017-6654
1	66924404	66925540	chr1:66924404-66925540	-0.520893	-0.849857	-0.191929	0.00235437	0.030636	-0.460558	-0.768781	-0.152335	0.00573843	0.0657722	MIER1	MIER1	MIER1,DNAI4,TCTEX1D1,SERBP1,MN308949,SLC35D1	MIER1,MIER1,DNAI4,TCTEX1D1,SERBP1,MN308949,SLC35D1
2	87418428	87419595	chr2:87418428-87419595	0.525743	0.193689	0.857797	0.00235623	0.030636	0.555396	0.191506	0.919285	0.00495595	0.062621	CYTOR	.	IGKV3OR2-268,PLGLB2	.,IGKV3OR2-268,PLGLB2
6	16420442	16421295	chr6:16420442-16421295	0.830229	0.306006	1.35445	0.00235022	0.030636	0.502398	0.0401697	0.964627	0.0348126	0.134517	GMPR	.	MYLIP,ATXN1,GMPR	.,MYLIP,ATXN1,GMPR
19	24409547	24410553	chr19:24409547-24410553	-0.594785	-0.970283	-0.219287	0.00234659	0.030636	-0.363092	-0.770649	0.0444639	0.0775016	0.192077	HAVCR1P1	.	.	.,.
1	184754188	184755609	chr1:184754188-184755609	-0.521571	-0.851273	-0.19187	0.00237535	0.030711	-0.491813	-0.808048	-0.175577	0.00433994	0.0603479	EDEM3	EDEM3	EDEM3,FJ601684-031,MN308838,C1orf21	EDEM3,EDEM3,FJ601684-031,MN308838,C1orf21
3	23945237	23946545	chr3:23945237-23946545	-0.531093	-0.866876	-0.19531	0.00237952	0.030711	-0.295569	-0.585672	-0.00546646	0.046267	0.152434	NR1D2	NR1D2	NR1D2,NKIRAS1	NR1D2,NR1D2,NKIRAS1
11	62555670	62556741	chr11:62555670-62556741	0.571966	0.210555	0.933376	0.00236624	0.030711	0.320978	0.0109164	0.63104	0.0432339	0.148155	AHNAK	AHNAK	AHNAK,EML3,MTA2,TUT1,TAF6L,NXF1,WDR74,STX5,INTS5,TTC9C,CSKMT,GANAB,EEF1G,INCENP,SNHG1,UBXN1,SCGB1A1,ASRGL1,BEST1,UQCC3,LBHD1,MIR6747	AHNAK,AHNAK,EML3,MTA2,TUT1,TAF6L,NXF1,WDR74,STX5,INTS5,TTC9C,CSKMT,GANAB,EEF1G,INCENP,SNHG1,UBXN1,SCGB1A1,ASRGL1,BEST1,UQCC3,LBHD1,MIR6747
12	31728501	31729517	chr12:31728501-31729517	-0.557202	-0.909445	-0.20496	0.00237644	0.030711	-0.324717	-0.637384	-0.0120501	0.042639	0.147116	AMN1	AMN1	AMN1,DDX11,CAPRIN2,BICD1,AK4P3,OVOS2,H3-5	AMN1,AMN1,DDX11,CAPRIN2,BICD1,AK4P3,OVOS2,H3-5
21	45643009	45643766	chr21:45643009-45643766	-0.560536	-0.914937	-0.206134	0.00237972	0.030711	-0.220069	-0.550928	0.110789	0.178907	0.282687	PCBP3	PCBP3	PCBP3,SLC19A1	PCBP3,PCBP3,SLC19A1
8	100721534	100722800	chr8:100721534-100722800	-0.544726	-0.889284	-0.200168	0.00238965	0.0307932	-0.412282	-0.774677	-0.0498866	0.0280484	0.123069	PABPC1	PABPC1	PABPC1,SNX31	PABPC1,PABPC1,SNX31
1	159076504	159077623	chr1:159076504-159077623	-0.615493	-1.00492	-0.226067	0.00239577	0.0308011	0.1458	-0.286412	0.578013	0.486955	0.443593	AIM2	.	AIM2,RAD1P2,PYDC5	.,AIM2,RAD1P2,PYDC5
7	36152671	36153618	chr7:36152671-36153618	-0.534822	-0.873271	-0.196372	0.00240008	0.0308011	-0.390326	-0.702179	-0.078474	0.0170848	0.101885	EEPD1	EEPD1	EEPD1,RF00017-6118,ANLN	EEPD1,EEPD1,RF00017-6118,ANLN
7	80918612	80919844	chr7:80918612-80919844	-0.55844	-0.911849	-0.205031	0.00240093	0.0308011	-0.596668	-0.943883	-0.249453	0.00204374	0.045505	SEMA3C	SEMA3C	SEMA3C,GNAT3	SEMA3C,SEMA3C,GNAT3
1	209827619	209828391	chr1:209827619-209828391	-0.606319	-0.990231	-0.222408	0.00241285	0.0309081	-0.5089	-0.812367	-0.205434	0.00247599	0.049458	UTP25	UTP25	UTP25,IRF6,SYT14,C1orf74,TRAF3IP3,RF00017-462,HSALNG0010228	UTP25,UTP25,IRF6,SYT14,C1orf74,TRAF3IP3,RF00017-462,HSALNG0010228
2	177211963	177213379	chr2:177211963-177213379	-0.528623	-0.863469	-0.193777	0.00242171	0.0309483	-0.420384	-0.792359	-0.0484093	0.0289661	0.124473	HNRNPA3	HNRNPA3	HNRNPA3,MIR4444-1,RBM45,DNAJC19P5,NFE2L2	HNRNPA3,HNRNPA3,MIR4444-1,RBM45,DNAJC19P5,NFE2L2
9	73219700	73220656	chr9:73219700-73220656	-0.619333	-1.01166	-0.227004	0.00242313	0.0309483	-0.973237	-1.3745	-0.571969	8.04e-05	0.0122011	ANXA1	.	ANXA1	.,ANXA1
1	98053525	98054386	chr1:98053525-98054386	-0.569627	-0.931072	-0.208182	0.00246141	0.0310994	-0.174877	-0.493942	0.144188	0.264072	0.334633	MIR137HG	MIR137HG	LINC01776,DPYD,SNX7	MIR137HG,LINC01776,DPYD,SNX7
4	12118518	12119073	chr4:12118518-12119073	-0.752258	-1.22963	-0.274882	0.0024637	0.0310994	-0.95148	-1.48048	-0.422483	0.00140967	0.0401085	LINC02270	.	HS3ST1	.,HS3ST1
4	89829274	89829985	chr4:89829274-89829985	-0.634671	-1.03708	-0.232264	0.00244372	0.0310994	-0.670857	-1.07949	-0.262229	0.00291359	0.0526605	SNCA-AS1	.	SNCA,GPRIN3	.,SNCA,GPRIN3
5	69217573	69218402	chr5:69217573-69218402	-0.590813	-0.965398	-0.216228	0.00244282	0.0310994	-0.243969	-0.548051	0.0601135	0.108946	0.222766	CENPH	.	MRPS36,SLC30A5,CCDC125,GTF2H2C,CDK7,CENPH,CCNB1,MARVELD2,RF00017-4675	.,MRPS36,SLC30A5,CCDC125,GTF2H2C,CDK7,CENPH,CCNB1,MARVELD2,RF00017-4675
8	38995976	38997149	chr8:38995976-38997149	-0.522564	-0.854039	-0.191089	0.00245396	0.0310994	-0.393604	-0.703239	-0.0839694	0.015672	0.0993235	TM2D2	TM2D2	TM2D2,ADAM9,ADAM32,HTRA4,PLEKHA2,SNORD38D	TM2D2,TM2D2,ADAM9,ADAM32,HTRA4,PLEKHA2,SNORD38D
8	74350331	74350789	chr8:74350331-74350789	-0.61549	-1.00603	-0.224946	0.00246127	0.0310994	-0.307306	-0.666907	0.0522954	0.0892751	0.204128	JPH1	.	GDAP1,JPH1,PI15	.,GDAP1,JPH1,PI15
9	129139343	129140221	chr9:129139343-129140221	0.706072	0.258268	1.15388	0.00245017	0.0310994	0.705857	0.334592	1.07712	0.000876731	0.0334171	CRAT	.	PTPA,CRAT,NUP188,GLE1,URM1,TOR1B,CIZ1,PKN3,CERCAM,PHYHD1,IER5L,ENDOG	.,PTPA,CRAT,NUP188,GLE1,URM1,TOR1B,CIZ1,PKN3,CERCAM,PHYHD1,IER5L,ENDOG
22	20319788	20320586	chr22:20319788-20320586	0.612027	0.223685	1.00037	0.00246103	0.0310994	0.303788	-0.0580875	0.665664	0.0946098	0.209556	DGCR6L	DGCR6L	DGCR6L,DGCR8,LZTR1,TRMT2A,RANBP1,MN297903,USP41	DGCR6L,DGCR6L,DGCR8,LZTR1,TRMT2A,RANBP1,MN297903,USP41
11	9159274	9160285	chr11:9159274-9160285	0.852274	0.311125	1.39342	0.00247668	0.0312178	0.358298	-0.153144	0.869741	0.158016	0.265475	SCUBE2	.	DENND5A,NRIP3,SCUBE2,TMEM41B,ZNF143,IPO7,TMEM9B,RPL27A	.,DENND5A,NRIP3,SCUBE2,TMEM41B,ZNF143,IPO7,TMEM9B,RPL27A
9	2014800	2015817	chr9:2014800-2015817	-0.53515	-0.875041	-0.19526	0.00248339	0.0312569	-0.332729	-0.64461	-0.0208471	0.037882	0.139202	SMARCA2	.	SMARCA2,NONHSAG051637.2,PUM3,VLDLR	.,SMARCA2,NONHSAG051637.2,PUM3,VLDLR
19	45405185	45406657	chr19:45405185-45406657	0.580401	0.211633	0.949169	0.00249205	0.031275	0.436458	0.123067	0.74985	0.00910238	0.0789182	PPP1R13L	PPP1R13L	POLR1G,PPP1R13L,HSALNG0126559,CCDC61,ZNF180,CLASRP,FBXO46,IRF2BP1,ERCC1,EML2,SYMPK,PPM1N,RTN2,VASP,ERCC2,DMWD,QPCTL,MIR330,APOE,KLC3,HSALNG0126552	PPP1R13L,POLR1G,PPP1R13L,HSALNG0126559,CCDC61,ZNF180,CLASRP,FBXO46,IRF2BP1,ERCC1,EML2,SYMPK,PPM1N,RTN2,VASP,ERCC2,DMWD,QPCTL,MIR330,APOE,KLC3,HSALNG0126552
21	13435507	13436111	chr21:13435507-13436111	-0.68715	-1.12373	-0.250569	0.00249143	0.031275	-0.337636	-0.761696	0.0864238	0.111475	0.225329	MIR3156-3	.	.	.,.
2	233059849	233061046	chr2:233059849-233061046	0.587967	0.214218	0.961716	0.00250293	0.0313207	0.225512	-0.155464	0.606488	0.229132	0.314144	NEU2	.	INPP5D,NEU2,NGEF,SCARNA6,ATG16L1,RF00017-3465	.,INPP5D,NEU2,NGEF,SCARNA6,ATG16L1,RF00017-3465
12	43758532	43759409	chr12:43758532-43759409	-0.551642	-0.902282	-0.201002	0.00250167	0.0313207	-0.437286	-0.769279	-0.105293	0.012777	0.0907277	IRAK4	IRAK4	PUS7L,IRAK4,TWF1,TMEM117	IRAK4,PUS7L,IRAK4,TWF1,TMEM117
4	75724077	75725366	chr4:75724077-75725366	-0.529397	-0.86603	-0.192764	0.00251091	0.0313753	-0.254081	-0.570462	0.0622997	0.108629	0.22273	USO1	USO1	USO1,G3BP2,RF00017-4334,NUP54,THAP6,SDAD1,CDKL2,ODAPH,PPEF2	USO1,USO1,G3BP2,RF00017-4334,NUP54,THAP6,SDAD1,CDKL2,ODAPH,PPEF2
1	154714079	154714731	chr1:154714079-154714731	0.72496	0.263434	1.18649	0.00253843	0.0315405	0.620842	0.165325	1.07636	0.0104081	0.0830581	ADAR	.	MSTO1,MTX1,UBE2Q1,TRIM46,DCST2,DCST1,GBAP1,ASH1L,CLK2,FLAD1,ADAR,KCNN3	.,MSTO1,MTX1,UBE2Q1,TRIM46,DCST2,DCST1,GBAP1,ASH1L,CLK2,FLAD1,ADAR,KCNN3
9	136109447	136110189	chr9:136109447-136110189	0.704935	0.256096	1.15377	0.00254166	0.0315405	0.602384	0.255034	0.949735	0.00189971	0.0447248	TMEM250	.	LINC02846,INPP5E,QSOX2,SNAPC4,NPDC1,MAN1B1,TMEM250,SEC16A,HSALNG0075216,NACC2	.,LINC02846,INPP5E,QSOX2,SNAPC4,NPDC1,MAN1B1,TMEM250,SEC16A,HSALNG0075216,NACC2
10	95693660	95694286	chr10:95693660-95694286	-0.574841	-0.940758	-0.208923	0.00253591	0.0315405	-0.295943	-0.617193	0.025307	0.0687489	0.181623	TCTN3	TCTN3	TCTN3,ENTPD1,ALDH18A1	TCTN3,TCTN3,ENTPD1,ALDH18A1
17	75456272	75457146	chr17:75456272-75457146	0.689926	0.250844	1.12901	0.00253081	0.0315405	0.0829949	-0.270034	0.436023	0.626808	0.49695	TMEM94	.	TMEM94,UNK,NUP85,CDK3,NT5C,GGA3,NAT9,RECQL5,TRIM65,TSEN54,SAP30BP,SRP68,LLGL2,CDR2L,TEN1,GRB2,MIR6785,CASKIN2	.,TMEM94,UNK,NUP85,CDK3,NT5C,GGA3,NAT9,RECQL5,TRIM65,TSEN54,SAP30BP,SRP68,LLGL2,CDR2L,TEN1,GRB2,MIR6785,CASKIN2
19	11092106	11093360	chr19:11092106-11093360	0.701501	0.254835	1.14817	0.00254235	0.0315405	0.810357	0.36355	1.25716	0.00131498	0.0395008	LDLR	LDLR	LDLR,ZNF491,ZNF441,ILF3,ZNF823,ZNF788P,C19orf38,ZNF844,ZNF627,ZNF887P,QTRT1,RPL18AP13,DNMT1,CCDC159,SPC24,DNM2,ACP5	LDLR,LDLR,ZNF491,ZNF441,ILF3,ZNF823,ZNF788P,C19orf38,ZNF844,ZNF627,ZNF887P,QTRT1,RPL18AP13,DNMT1,CCDC159,SPC24,DNM2,ACP5
5	87412029	87413227	chr5:87412029-87413227	-0.537835	-0.880363	-0.195307	0.00254744	0.0315585	-0.536286	-0.822041	-0.250531	0.000981937	0.0355725	CCNH	CCNH	CCNH,RASA1	CCNH,CCNH,RASA1
17	41965963	41967231	chr17:41965963-41967231	0.560419	0.203451	0.917387	0.00255123	0.0315603	0.473892	0.161808	0.785977	0.00513628	0.063118	CNP	CNP	CNP,NT5C3B,NKIRAS2,DNAJC7,RETREG3,ZNF385C,DHX58,KLHL11,RAB5C,TTC25	CNP,CNP,NT5C3B,NKIRAS2,DNAJC7,RETREG3,ZNF385C,DHX58,KLHL11,RAB5C,TTC25
2	189674106	189675051	chr2:189674106-189675051	-0.576651	-0.944096	-0.209206	0.00256014	0.0316057	-0.329246	-0.684298	0.0258057	0.0670999	0.179282	ANKAR	ANKAR	NONHSAG030082.2,ANKAR,ORMDL1,NEMP2,OSGEPL1	ANKAR,NONHSAG030082.2,ANKAR,ORMDL1,NEMP2,OSGEPL1
3	172750299	172751335	chr3:172750299-172751335	-0.544646	-0.891727	-0.197565	0.0025622	0.0316057	-0.413927	-0.736651	-0.0912035	0.0148993	0.0970165	ECT2	ECT2	ECT2,HSALNG0030755,NCEH1,RNU6-547P	ECT2,ECT2,HSALNG0030755,NCEH1,RNU6-547P
1	193121688	193122752	chr1:193121688-193122752	-0.540637	-0.88524	-0.196033	0.00256754	0.0316265	-0.530005	-0.851421	-0.208588	0.00281786	0.0522303	CDC73	CDC73	CDC73,B3GALT2,MN309030	CDC73,CDC73,B3GALT2,MN309030
7	44847525	44848605	chr7:44847525-44848605	-0.54744	-0.896695	-0.198184	0.00258924	0.0318347	-0.123061	-0.470407	0.224285	0.465652	0.434826	H2AZ2	H2AZ2	H2AZ2,LINC01952,CICP20,DDX56,URGCP,SEPTIN7P2,SNORA5C,SPDYE1,SNHG15,POLM,SNORA5B,PURB,PPIA,ZMIZ2,HSALNG0057682	H2AZ2,H2AZ2,LINC01952,CICP20,DDX56,URGCP,SEPTIN7P2,SNORA5C,SPDYE1,SNHG15,POLM,SNORA5B,PURB,PPIA,ZMIZ2,HSALNG0057682
9	3525155	3527107	chr9:3525155-3527107	-0.514205	-0.842292	-0.186118	0.00259179	0.0318347	-0.406261	-0.719099	-0.0934233	0.0138759	0.093751	RFX3	RFX3	RFX3,GLIS3	RFX3,RFX3,GLIS3
1	219088916	219089315	chr1:219088916-219089315	-0.659706	-1.08106	-0.23835	0.00261663	0.0318398	-1.1068	-1.52373	-0.689859	2.93e-05	0.00877779	LYPLAL1	.	LYPLAL1-DT,LYPLAL1,TGFB2	.,LYPLAL1-DT,LYPLAL1,TGFB2
4	165326927	165328083	chr4:165326927-165328083	-0.518702	-0.849954	-0.187451	0.00261329	0.0318398	-0.54774	-0.849929	-0.24555	0.00132164	0.0395452	MSMO1	MSMO1	MSMO1,KLHL2,TMEM192,NACA3P,MIR578,RPL21P51,CPE	MSMO1,MSMO1,KLHL2,TMEM192,NACA3P,MIR578,RPL21P51,CPE
7	12685877	12687790	chr7:12685877-12687790	-0.513319	-0.841151	-0.185486	0.00261473	0.0318398	-0.554903	-0.856943	-0.252863	0.00117926	0.0376642	ARL4A	ARL4A	ARL4A,RF00017-6055	ARL4A,ARL4A,RF00017-6055
10	46727392	46728574	chr10:46727392-46728574	-0.684489	-1.12149	-0.247485	0.00260658	0.0318398	-0.613543	-1.05775	-0.169332	0.00958687	0.0812872	BMS1P1	.	.	.,.
12	9118095	9118582	chr12:9118095-9118582	-0.640046	-1.04887	-0.231224	0.00261795	0.0318398	-0.738753	-1.11878	-0.358729	0.000719539	0.0306012	A2M	A2M	A2M,DDX12P,LINC00612,M6PR,KLRG1,PZP,RF00017-1085	A2M,A2M,DDX12P,LINC00612,M6PR,KLRG1,PZP,RF00017-1085
15	21249704	21250140	chr15:21249704-21250140	-1.16404	-1.90711	-0.420958	0.00260375	0.0318398	-1.08624	-1.8069	-0.365579	0.00540618	0.0641131	FAM30C	.	.	.,.
20	29885270	29886251	chr20:29885270-29886251	0.512247	0.185249	0.839246	0.00260362	0.0318398	0.320892	-0.0424161	0.684201	0.0798604	0.193885	FAM242B	.	.	.,.
9	110802553	110803360	chr9:110802553-110803360	-0.66984	-1.09782	-0.241861	0.00262515	0.0318826	-0.263746	-0.708458	0.180966	0.228274	0.313383	MUSK	.	MUSK,LPAR1	.,MUSK,LPAR1
7	111562027	111562787	chr7:111562027-111562787	-0.57442	-0.941526	-0.207315	0.00263131	0.0319017	-0.365598	-0.675245	-0.0559511	0.0232979	0.113909	IMMP2L	IMMP2L	IMMP2L,LRRN3	IMMP2L,IMMP2L,LRRN3
8	51898397	51900034	chr8:51898397-51900034	-0.518082	-0.84927	-0.186894	0.00263777	0.0319017	-0.339556	-0.634688	-0.0444244	0.0265405	0.120213	PCMTD1	PCMTD1	PCMTD1,PXDNL,ST18	PCMTD1,PCMTD1,PXDNL,ST18
9	83817185	83818283	chr9:83817185-83818283	-0.572028	-0.93766	-0.206396	0.00263499	0.0319017	-0.0940491	-0.442496	0.254398	0.577103	0.480008	GKAP1	.	GKAP1,KIF27,MG828730-070,UBQLN1	.,GKAP1,KIF27,MG828730-070,UBQLN1
3	180912276	180913279	chr3:180912276-180913279	-0.561947	-0.921313	-0.20258	0.00264715	0.0319704	-0.481998	-0.810167	-0.153829	0.0064462	0.0694514	LOC101928882	.	NONHSAG036778.2,FXR1,DNAJC19,CCDC39,HSALNG0031025	.,NONHSAG036778.2,FXR1,DNAJC19,CCDC39,HSALNG0031025
2	69914309	69915560	chr2:69914309-69915560	-0.516583	-0.847191	-0.185976	0.00266579	0.0321507	-0.222342	-0.563243	0.11856	0.18707	0.288564	MXD1	.	MXD1,SNRNP27,ASPRV1,TIA1,PCBP1,GMCL1,SNODB1214	.,MXD1,SNRNP27,ASPRV1,TIA1,PCBP1,GMCL1,SNODB1214
17	44556663	44557916	chr17:44556663-44557916	0.638529	0.229687	1.04737	0.00267731	0.0322447	0.230786	-0.140717	0.602288	0.207855	0.301996	FZD2	FZD2	FZD2,DBF4B,HROB,MPP2,EFTUD2,LRRC37A4P,GRN,GJC1,TMUB2,MEIOC	FZD2,FZD2,DBF4B,HROB,MPP2,EFTUD2,LRRC37A4P,GRN,GJC1,TMUB2,MEIOC
2	9799456	9800183	chr2:9799456-9800183	0.641809	0.230697	1.05292	0.00268754	0.032323	0.106021	-0.26029	0.472332	0.550143	0.468927	TAF1B	.	KLF11,ADAM17,GRHL1,TAF1B,YWHAQ	.,KLF11,ADAM17,GRHL1,TAF1B,YWHAQ
11	100687211	100688008	chr11:100687211-100688008	-0.628304	-1.03107	-0.225536	0.0027065	0.0325059	0.370756	-0.0817456	0.823258	0.102158	0.216831	LOC100128386	LOC100128386	ARHGAP42,RF00017-1009,PGR	LOC100128386,ARHGAP42,RF00017-1009,PGR
8	16632129	16632794	chr8:16632129-16632794	-0.738579	-1.21226	-0.2649	0.00271815	0.0325555	-1.17557	-1.63472	-0.716412	4.43e-05	0.0107819	MSR1	.	MSR1,FGF20	.,MSR1,FGF20
17	38901218	38901652	chr17:38901218-38901652	0.906636	0.325205	1.48807	0.00271691	0.0325555	0.768585	0.263371	1.2738	0.00507005	0.0628468	MIR6779	.	SNORA21,MED1,LASP1,SNORA21B,RPL23,CWC25,LINC00672,FBXO47	.,SNORA21,MED1,LASP1,SNORA21B,RPL23,CWC25,LINC00672,FBXO47
7	12066396	12067546	chr7:12066396-12067546	-0.56495	-0.927479	-0.202421	0.00273233	0.0326802	-0.583561	-0.972643	-0.194479	0.00559332	0.0648922	TMEM106B	.	VWDE,HSALNG0056194,RF00017-6053,TMEM106B,THSD7A	.,VWDE,HSALNG0056194,RF00017-6053,TMEM106B,THSD7A
10	41914507	41915170	chr10:41914507-41915170	-0.586301	-0.962652	-0.20995	0.00274044	0.032732	-0.393835	-0.735789	-0.0518813	0.0264042	0.120008	LOC441666	.	.	.,.
18	62522462	62523404	chr18:62522462-62523404	-0.566816	-0.930787	-0.202846	0.00274925	0.032792	-0.40044	-0.723364	-0.0775159	0.0179793	0.10441	ZCCHC2	ZCCHC2	ZCCHC2,TNFRSF11A,RELCH,PHLPP1,NONHSAG024039.2	ZCCHC2,ZCCHC2,TNFRSF11A,RELCH,PHLPP1,NONHSAG024039.2
16	30997048	30997553	chr16:30997048-30997553	0.807796	0.28864	1.32695	0.002771	0.0330059	0.192635	-0.202711	0.58798	0.318962	0.364784	HSD3B7	.	SRCAP,SETD1A,RUSF1,ZNF764,SMG1P5,ZNF747,NPIPB13,BCL7C,FUS,PRR14,SLX1A,RNF40,FBRS,KAT8,ZNF646,HSD3B7,ZNF688,ZNF785,ZNF720,ZNF689,ORAI3,TGFB1I1,GDPD3,CLUHP3,CD2BP2,VKORC1,PPP4C,STX1B	.,SRCAP,SETD1A,RUSF1,ZNF764,SMG1P5,ZNF747,NPIPB13,BCL7C,FUS,PRR14,SLX1A,RNF40,FBRS,KAT8,ZNF646,HSD3B7,ZNF688,ZNF785,ZNF720,ZNF689,ORAI3,TGFB1I1,GDPD3,CLUHP3,CD2BP2,VKORC1,PPP4C,STX1B
3	136751859	136753139	chr3:136751859-136753139	-0.520086	-0.854509	-0.185662	0.00278422	0.0331178	-0.383907	-0.696368	-0.0714465	0.0189008	0.106092	STAG1	STAG1	STAG1,IL20RB,SLC35G2,PCCB	STAG1,STAG1,IL20RB,SLC35G2,PCCB
X	39855022	39855862	chrX:39855022-39855862	0.760474	0.271378	1.24957	0.00278944	0.0331344	0.643891	0.183479	1.1043	0.00886637	0.0780443	MIR1587	.	BCOR,MIR1587	.,BCOR,MIR1587
8	89901932	89903072	chr8:89901932-89903072	-0.572063	-0.940052	-0.204074	0.00279421	0.0331456	-0.295177	-0.629558	0.0392027	0.0800138	0.193987	OSGIN2	OSGIN2	OSGIN2,NBN,RF00017-7171,DECR1	OSGIN2,OSGIN2,NBN,RF00017-7171,DECR1
19	4968607	4969159	chr19:4968607-4969159	-0.572462	-0.940766	-0.204158	0.00279826	0.0331482	-0.0498911	-0.384824	0.285042	0.757538	0.538199	KDM4B	KDM4B	KDM4B,SAFB,SAFB2,HDGFL2,SNRPEP4,YJU2,DUS3L,PTPRS	KDM4B,KDM4B,SAFB,SAFB2,HDGFL2,SNRPEP4,YJU2,DUS3L,PTPRS
17	27216960	27217814	chr17:27216960-27217814	0.730038	0.259907	1.20017	0.00282279	0.0333932	0.12453	-0.25891	0.507969	0.503107	0.450305	MIR4522	.	WSB1,HSALNG0115373	.,WSB1,HSALNG0115373
6	136760822	136762005	chr6:136760822-136762005	0.729207	0.259407	1.19901	0.00283406	0.0334491	0.266664	-0.0934775	0.626805	0.136943	0.248444	LOC101928429	.	BCLAF1,PEX7,MAP3K5,RNA5SP219,MN298341,MAP7	.,BCLAF1,PEX7,MAP3K5,RNA5SP219,MN298341,MAP7
12	77065083	77066119	chr12:77065083-77066119	-0.557644	-0.916983	-0.198305	0.00283911	0.0334491	-0.19826	-0.526185	0.129664	0.219737	0.308834	E2F7	E2F7	E2F7,CSRP2	E2F7,E2F7,CSRP2
19	6801646	6802904	chr19:6801646-6802904	0.639612	0.22751	1.05171	0.00283558	0.0334491	0.558711	0.180624	0.936798	0.00618751	0.0680247	VAV1	.	KHSRP,ZNF557,XAB2,ADGRE1,TNFSF14,VAV1,DENND1C,SH2D3A,GPR108,TNFSF9,RF00017-2778	.,KHSRP,ZNF557,XAB2,ADGRE1,TNFSF14,VAV1,DENND1C,SH2D3A,GPR108,TNFSF9,RF00017-2778
2	91432547	91433455	chr2:91432547-91433455	-0.727076	-1.19594	-0.25821	0.00285839	0.0335393	-0.694181	-1.15499	-0.233372	0.00542707	0.0641131	LSP1P4	.	.	.,.
6	143060194	143061122	chr6:143060194-143061122	-0.558585	-0.918748	-0.198422	0.00285488	0.0335393	-0.597488	-0.928331	-0.266645	0.00136275	0.0398378	AIG1	AIG1	AIG1,HIVEP2,LINC01277,VDAC1P8,ADAT2,LTV1,RF00017-5823	AIG1,AIG1,HIVEP2,LINC01277,VDAC1P8,ADAT2,LTV1,RF00017-5823
7	44606156	44607232	chr7:44606156-44607232	-0.553816	-0.910943	-0.19669	0.00285763	0.0335393	-0.0849648	-0.411587	0.241658	0.590858	0.484984	OGDH	OGDH	OGDH,SPDYE1,SNHG15,DDX56,PURB,COA1,NUDCD3,RF00017-6151,ZMIZ2	OGDH,OGDH,SPDYE1,SNHG15,DDX56,PURB,COA1,NUDCD3,RF00017-6151,ZMIZ2
19	43503628	43504749	chr19:43503628-43504749	0.583525	0.207145	0.959905	0.00286429	0.0335631	-0.00995944	-0.358736	0.338817	0.952745	0.591591	PHLDB3	PHLDB3	PHLDB3,ZNF575,ZNF155,ZNF224,ZNF180,ETHE1,ZNF45,ZNF230,ZNF284,ZNF234,XRCC1,LYPD3	PHLDB3,PHLDB3,ZNF575,ZNF155,ZNF224,ZNF180,ETHE1,ZNF45,ZNF230,ZNF284,ZNF234,XRCC1,LYPD3
1	41727103	41727798	chr1:41727103-41727798	0.730288	0.258889	1.20169	0.00288412	0.0336509	0.219331	-0.194968	0.633631	0.280131	0.342917	EDN2	.	HSALNG0002971,HIVEP3	.,HSALNG0002971,HIVEP3
7	63925689	63927008	chr7:63925689-63927008	-0.485017	-0.798133	-0.171901	0.00288733	0.0336509	-0.797997	-1.12785	-0.468143	8.27e-05	0.0122011	ZNF722P	.	GUSBP6,NMD3P1,LINC02848,RF00017-6203,ZNF727	.,GUSBP6,NMD3P1,LINC02848,RF00017-6203,ZNF727
12	3728229	3729088	chr12:3728229-3729088	-0.576819	-0.949195	-0.204443	0.00288696	0.0336509	-0.0386808	-0.438386	0.361024	0.840914	0.563153	CRACR2A	.	RF00026-214,RNU6-174P,CRACR2A,PRMT8	.,RF00026-214,RNU6-174P,CRACR2A,PRMT8
12	71662810	71664503	chr12:71662810-71664503	-0.504358	-0.829877	-0.178839	0.00288063	0.0336509	-0.172729	-0.469716	0.124257	0.237022	0.318827	THAP2	THAP2	ZFC3H1,THAP2,TMEM19,TSPAN8	THAP2,ZFC3H1,THAP2,TMEM19,TSPAN8
19	10717449	10718658	chr19:10717449-10718658	-0.532227	-0.87598	-0.188475	0.00289953	0.0337476	-0.0705341	-0.482039	0.34097	0.722532	0.528507	DNM2	DNM2	DNM2,MIR638,EIF3G,ILF3,KRI1,FBXL12,RAVER1,UBE2L4,QTRT1,ZNF627,CNN1,ILF3-DT,SLC44A2,KANK2,PRKCSH,RPL10P15,SWSAP1,TIMM29,PPAN,S1PR2,ZNF846,HNRNPA1P10,SMARCA4,S1PR5,CDKN2D,ICAM3,ATG4D,TYK2,C19orf38,TMED1	DNM2,DNM2,MIR638,EIF3G,ILF3,KRI1,FBXL12,RAVER1,UBE2L4,QTRT1,ZNF627,CNN1,ILF3-DT,SLC44A2,KANK2,PRKCSH,RPL10P15,SWSAP1,TIMM29,PPAN,S1PR2,ZNF846,HNRNPA1P10,SMARCA4,S1PR5,CDKN2D,ICAM3,ATG4D,TYK2,C19orf38,TMED1
13	31161389	31162772	chr13:31161389-31162772	-0.531243	-0.874454	-0.188032	0.0029068	0.0337869	-0.20461	-0.514386	0.105166	0.1818	0.284752	HSPH1	HSPH1	HSPH1,HMGB1,USPL1,B3GLCT,MN309632,TEX26	HSPH1,HSPH1,HMGB1,USPL1,B3GLCT,MN309632,TEX26
7	128939339	128941031	chr7:128939339-128941031	0.51717	0.182689	0.851652	0.00293559	0.0340758	0.441176	0.148429	0.733922	0.0054126	0.0641131	IRF5	IRF5	IRF5,ATP6V1F,KCP,FLNC,TPI1P2,TNPO3,TSPAN33,RF00017-6604	IRF5,IRF5,ATP6V1F,KCP,FLNC,TPI1P2,TNPO3,TSPAN33,RF00017-6604
1	48471757	48472610	chr1:48471757-48472610	-0.553153	-0.911383	-0.194923	0.00297128	0.0344396	-0.325842	-0.639519	-0.0121651	0.042596	0.147074	SPATA6	SPATA6	SPATA6,SLC5A9,RF00015-002,RNU4-61P	SPATA6,SPATA6,SLC5A9,RF00015-002,RNU4-61P
22	12402110	12402581	chr22:12402110-12402581	-0.595502	-0.981209	-0.209794	0.00297489	0.0344396	-0.521826	-0.935997	-0.107656	0.0164712	0.101065	LOC102723769	.	.	.,.
1	66564184	66564766	chr1:66564184-66564766	-0.634873	-1.04629	-0.223459	0.0029884	0.0345499	-0.3671	-0.737707	0.00350623	0.051976	0.158685	SGIP1	.	SGIP1,TCTEX1D1,PDE4B,NONHSAG001742.2	.,SGIP1,TCTEX1D1,PDE4B,NONHSAG001742.2
11	307622	308685	chr11:307622-308685	0.739458	0.259859	1.21906	0.00301171	0.034773	0.209339	-0.203294	0.621973	0.300016	0.353658	IFITM2	IFITM2	IFITM2,IFITM3,IFITM1,HSALNG0081954,PGGHG,PIDD1,TMEM80,PHRF1,NLRP6,SNORA52,SIGIRR,BET1L,ODF3,SCGB1C1,TSPAN4,RIC8A,TALDO1,LRRC56,DEAF1,ANO9,SIRT3	IFITM2,IFITM2,IFITM3,IFITM1,HSALNG0081954,PGGHG,PIDD1,TMEM80,PHRF1,NLRP6,SNORA52,SIGIRR,BET1L,ODF3,SCGB1C1,TSPAN4,RIC8A,TALDO1,LRRC56,DEAF1,ANO9,SIRT3
2	170928660	170929902	chr2:170928660-170929902	-0.527111	-0.869496	-0.184727	0.00305253	0.0348573	-0.363856	-0.68288	-0.0448313	0.0277054	0.122706	GORASP2	GORASP2	GORASP2,NONHSAG029796.2,DCAF17,DAP3P2,RPS15P4,TLK1,RF00017-3358	GORASP2,GORASP2,NONHSAG029796.2,DCAF17,DAP3P2,RPS15P4,TLK1,RF00017-3358
2	226118477	226119277	chr2:226118477-226119277	-0.60482	-0.997643	-0.211997	0.00304998	0.0348573	-0.927978	-1.33954	-0.51642	0.000173183	0.0170832	MIR5702	.	IRS1,NYAP2	.,IRS1,NYAP2
8	86508196	86509158	chr8:86508196-86509158	-0.565073	-0.932088	-0.198059	0.00305043	0.0348573	-0.187508	-0.526774	0.151757	0.26023	0.332299	RMDN1	.	RMDN1,WWP1,NTAN1P2,CPNE3,SLC2A3P4	.,RMDN1,WWP1,NTAN1P2,CPNE3,SLC2A3P4
10	17216237	17217338	chr10:17216237-17217338	-0.607352	-1.00176	-0.21294	0.0030461	0.0348573	0.0418457	-0.316836	0.400528	0.808843	0.5541	VIM	.	TRDMT1,VIM,CUBN	.,TRDMT1,VIM,CUBN
11	69048558	69049647	chr11:69048558-69049647	0.573091	0.200969	0.945213	0.00304307	0.0348573	0.441641	0.109531	0.773752	0.0120752	0.0883295	TPCN2	TPCN2	TPCN2,HSALNG0085295,LTO1,KMT5B,MRGPRF,MRPL21,IGHMBP2,MRGPRD	TPCN2,TPCN2,HSALNG0085295,LTO1,KMT5B,MRGPRF,MRPL21,IGHMBP2,MRGPRD
11	69079340	69079958	chr11:69079340-69079958	0.667427	0.233965	1.10089	0.00304848	0.0348573	0.284195	-0.151735	0.720125	0.187255	0.288564	MIR3164	MIR3164	TPCN2,IGHMBP2,MIR3164,SMIM38	MIR3164,TPCN2,IGHMBP2,MIR3164,SMIM38
17	7435227	7436072	chr17:7435227-7436072	0.64863	0.227272	1.06999	0.00305525	0.0348573	-0.00414602	-0.402559	0.394267	0.982769	0.599257	TMEM95	.	FGF11,TMEM102,DVL2,PFAS,CTC1,CHRNB1,SNORD10,CNTROB,SNORA48,CYB5D1,WRAP53,KCTD11,PER1,PLSCR3,NLGN2,KDM6B,SENP3,POLR2A,RPL26,MIR497HG,NEURL4,KIAA0753,MIR324,EIF4A1,L13712-010	.,FGF11,TMEM102,DVL2,PFAS,CTC1,CHRNB1,SNORD10,CNTROB,SNORA48,CYB5D1,WRAP53,KCTD11,PER1,PLSCR3,NLGN2,KDM6B,SENP3,POLR2A,RPL26,MIR497HG,NEURL4,KIAA0753,MIR324,EIF4A1,L13712-010
19	13277275	13278135	chr19:13277275-13278135	0.71401	0.250318	1.1777	0.00304706	0.0348573	0.266832	-0.138116	0.671781	0.182796	0.285372	IER2	.	ZNF442,ZNF791,ZNF44,ZNF563,HSALNG0124220,IER2,CACNA1A	.,ZNF442,ZNF791,ZNF44,ZNF563,HSALNG0124220,IER2,CACNA1A
19	47949460	47950671	chr19:47949460-47950671	-0.622854	-1.02707	-0.218641	0.00302802	0.0348573	-0.224134	-0.713949	0.265681	0.348505	0.380859	BSPH1	.	.	.,.
2	189783570	189784924	chr2:189783570-189784924	-0.505382	-0.833768	-0.176995	0.00306234	0.0348923	-0.554232	-0.878536	-0.229928	0.00213509	0.0462535	PMS1	PMS1	ORMDL1,PMS1,RF00017-3387,WDR75,NEMP2,ANKAR,COL3A1,OSGEPL1,ASNSD1	PMS1,ORMDL1,PMS1,RF00017-3387,WDR75,NEMP2,ANKAR,COL3A1,OSGEPL1,ASNSD1
8	2127265	2127829	chr8:2127265-2127829	-0.678611	-1.11965	-0.237572	0.0030681	0.0349119	-0.845811	-1.52867	-0.162953	0.0180911	0.104867	MIR7160	.	HSALNG0062978,MYOM2	.,HSALNG0062978,MYOM2
6	32843815	32845608	chr6:32843815-32845608	0.541678	0.189535	0.89382	0.00307584	0.0349541	0.358153	-0.00632507	0.722632	0.0536785	0.161125	MIR3135B	.	PSMB9,PSMB8,TAP2,HLA-DMA,TAP1,HLA-DRB1,HLA-DOB,HLA-DQA1	.,PSMB9,PSMB8,TAP2,HLA-DMA,TAP1,HLA-DRB1,HLA-DOB,HLA-DQA1
15	22664555	22665440	chr15:22664555-22665440	-0.700254	-1.15576	-0.244744	0.0030928	0.0351008	-0.176627	-0.579815	0.226561	0.368938	0.390259	WHAMMP3	WHAMMP3	WHAMMP3,RF00017-1705,NIPA1,GOLGA6L22	WHAMMP3,WHAMMP3,RF00017-1705,NIPA1,GOLGA6L22
1	174998713	175000614	chr1:174998713-175000614	-0.504926	-0.833829	-0.176023	0.00313135	0.0354917	-0.357557	-0.665446	-0.0496675	0.0253346	0.117869	CACYBP	CACYBP	CACYBP,RC3H1,RF00026-087,RNU6-307P,MRPS14	CACYBP,CACYBP,RC3H1,RF00026-087,RNU6-307P,MRPS14
16	88781397	88782003	chr16:88781397-88782003	0.764872	0.266367	1.26338	0.00314696	0.0356221	0.926309	0.490416	1.3622	0.000312705	0.0218245	PIEZO1	PIEZO1	PIEZO1,ANKRD11,ZC3H18,LINC00304,CDT1,APRT,TRAPPC2L,GALNS,CTU2,BANP,RNF166,CYBA,CDK10,SNAI3,HSALNG0113537	PIEZO1,PIEZO1,ANKRD11,ZC3H18,LINC00304,CDT1,APRT,TRAPPC2L,GALNS,CTU2,BANP,RNF166,CYBA,CDK10,SNAI3,HSALNG0113537
6	145963471	145964872	chr6:145963471-145964872	-0.494521	-0.817035	-0.172007	0.00316544	0.0357845	-0.300942	-0.646014	0.0441303	0.0834077	0.197606	SHPRH	SHPRH	SHPRH,FBXO30-DT,NONHSAG045082.2,FBXO30	SHPRH,SHPRH,FBXO30-DT,NONHSAG045082.2,FBXO30
3	87792537	87793443	chr3:87792537-87793443	-0.610981	-1.00951	-0.21245	0.00316999	0.0357892	-0.323211	-0.709959	0.0635369	0.0959842	0.210875	ZNF654	.	HTR1F,CGGBP1,ZNF654,VGLL3	.,HTR1F,CGGBP1,ZNF654,VGLL3
20	30383896	30384668	chr20:30383896-30384668	-0.520742	-0.860509	-0.180976	0.00317812	0.0358343	-0.196021	-0.547231	0.155189	0.255737	0.329162	FRG1BP	.	FRG1BP,FAM242A,MLLT10P1,LINC01597,RF00951-087,DEFB115	.,FRG1BP,FAM242A,MLLT10P1,LINC01597,RF00951-087,DEFB115
12	27243607	27244899	chr12:27243607-27244899	-0.535807	-0.885505	-0.186108	0.00318649	0.0358353	-0.2603	-0.564064	0.0434635	0.0884709	0.203346	STK38L	STK38L	STK38L,MED21,TM7SF3,C12orf71,RF00017-1116,ARNTL2	STK38L,STK38L,MED21,TM7SF3,C12orf71,RF00017-1116,ARNTL2
21	9958944	9959723	chr21:9958944-9959723	-0.507234	-0.838243	-0.176225	0.00318295	0.0358353	-0.250106	-0.583354	0.0831419	0.132012	0.244339	LINC01667	.	.	.,.
1	146036986	146038344	chr1:146036986-146038344	0.613871	0.213051	1.01469	0.00319877	0.0358802	0.339691	0.0112685	0.668114	0.0433952	0.148352	HJV	HJV	HJV,RF00017-314,TRH-GTG1-1,TRG-TCC2-1,MN296862,TRE-CTC1-1,TRK-CTT2-1,PIAS3,POLR3C,NBPF20,GNRHR2,GPR89A,NUDT17,ANKRD35,TXNIP,PEX11B,LINC01719,NBPF12,NBPF10	HJV,HJV,RF00017-314,TRH-GTG1-1,TRG-TCC2-1,MN296862,TRE-CTC1-1,TRK-CTT2-1,PIAS3,POLR3C,NBPF20,GNRHR2,GPR89A,NUDT17,ANKRD35,TXNIP,PEX11B,LINC01719,NBPF12,NBPF10
9	100098302	100099660	chr9:100098302-100099660	-0.513464	-0.848679	-0.17825	0.00319485	0.0358802	-0.440202	-0.724623	-0.15578	0.00449195	0.0607994	ERP44	ERP44	INVS,ERP44,STX17,TMEFF1	ERP44,INVS,ERP44,STX17,TMEFF1
18	70421913	70422403	chr18:70421913-70422403	-0.722511	-1.19435	-0.250669	0.00320407	0.0358932	-0.596146	-0.991097	-0.201195	0.00535361	0.0640886	LINC01910	.	SOCS6,RTTN,LARP7P3,CD226,LINC01910	.,SOCS6,RTTN,LARP7P3,CD226,LINC01910
2	89578556	89579398	chr2:89578556-89579398	-0.911967	-1.50773	-0.316201	0.00321359	0.0359164	-0.731484	-1.30061	-0.162357	0.014724	0.0965723	LOC107985911	.	.	.,.
16	10876779	10877569	chr16:10876779-10877569	0.654094	0.226778	1.08141	0.00321444	0.0359164	0.461695	0.101017	0.822373	0.0150674	0.0975578	CIITA	.	CIITA,EMP2,DEXI	.,CIITA,EMP2,DEXI
4	49136041	49137545	chr4:49136041-49137545	-0.637004	-1.05383	-0.220178	0.00326131	0.0363463	-0.491936	-0.897227	-0.0866451	0.0201723	0.108464	CWH43	.	.	.,.
10	38699919	38700561	chr10:38699919-38700561	-0.725694	-1.2005	-0.25089	0.00325783	0.0363463	-0.511555	-0.931533	-0.0915765	0.0197995	0.107611	ACTR3BP5	ACTR3BP5	.	ACTR3BP5,.
7	107167799	107169927	chr7:107167799-107169927	-0.503408	-0.832973	-0.173842	0.00327536	0.0364559	-0.240105	-0.556432	0.076221	0.12795	0.241452	PRKAR2B	.	HBP1,COG5,LAMB1,CBLL1,PRKAR2B,RF00017-6552,GPR22	.,HBP1,COG5,LAMB1,CBLL1,PRKAR2B,RF00017-6552,GPR22
2	1527684	1528869	chr2:1527684-1528869	0.577518	0.19848	0.956556	0.00334966	0.0364708	1.4018	0.808051	1.99556	0.000107306	0.0128497	TPO	.	.	.,.
2	3725446	3725938	chr2:3725446-3725938	-0.632344	-1.04679	-0.217898	0.00330859	0.0364708	-0.243895	-0.68923	0.201439	0.264429	0.334804	DCDC2C	.	.	.,.
2	61470648	61471816	chr2:61470648-61471816	-0.532668	-0.881991	-0.183344	0.00332604	0.0364708	-0.243622	-0.557491	0.0702462	0.120105	0.233794	USP34	USP34	USP34,AHSA2P,PAPOLG,PUS10,RF00017-3205,C2orf74	USP34,USP34,AHSA2P,PAPOLG,PUS10,RF00017-3205,C2orf74
2	157182835	157183870	chr2:157182835-157183870	-0.601046	-0.995247	-0.206844	0.00332873	0.0364708	-0.445987	-0.8086	-0.0833732	0.0187962	0.105819	GALNT5	.	GALNT5,HSALNG0019825,GPD2	.,GALNT5,HSALNG0019825,GPD2
2	213151497	213152368	chr2:213151497-213152368	-0.547152	-0.906065	-0.188238	0.00333357	0.0364708	-0.205075	-0.529343	0.119193	0.200142	0.296091	IKZF2	IKZF2	IKZF2,ERBB4	IKZF2,IKZF2,ERBB4
2	240682455	240682927	chr2:240682455-240682927	0.960353	0.330631	1.59008	0.00332241	0.0364708	0.725946	0.250764	1.20113	0.00492323	0.062621	AQP12B	AQP12B	AQP12B,NONHSAG030991.2,GPR35	AQP12B,AQP12B,NONHSAG030991.2,GPR35
6	56100791	56101933	chr6:56100791-56101933	-0.59159	-0.979901	-0.203279	0.0033525	0.0364708	-0.950361	-1.41168	-0.489044	0.000421294	0.0261814	BMP5	.	COL21A1,BMP5	.,COL21A1,BMP5
6	96521370	96522506	chr6:96521370-96522506	-0.519275	-0.859906	-0.178644	0.00333392	0.0364708	-0.294239	-0.591762	0.00328351	0.0523118	0.158912	UFL1	UFL1	UFL1,MANEA-DT,MMS22L,FHL5	UFL1,UFL1,MANEA-DT,MMS22L,FHL5
7	19708561	19709392	chr7:19708561-19709392	-0.535095	-0.88609	-0.1841	0.00333277	0.0364708	-0.495846	-0.830798	-0.160893	0.00611416	0.0677137	TWISTNB	TWISTNB	POLR1F,MIR3146,FERD3L	TWISTNB,POLR1F,MIR3146,FERD3L
8	80029565	80030462	chr8:80029565-80030462	-0.532462	-0.881877	-0.183048	0.00334516	0.0364708	-0.432856	-0.757715	-0.107997	0.0119334	0.0878296	MRPS28	MRPS28	MRPS28,TPD52,HEY1	MRPS28,MRPS28,TPD52,HEY1
8	104588954	104589782	chr8:104588954-104589782	-0.552694	-0.91463	-0.190758	0.00328376	0.0364708	-0.48751	-0.79156	-0.18346	0.0034772	0.0555287	LRP12	LRP12	LRP12,DCSTAMP,DPYS	LRP12,LRP12,DCSTAMP,DPYS
11	17351645	17353662	chr11:17351645-17353662	0.519101	0.178618	0.859585	0.00333098	0.0364708	0.0700264	-0.22491	0.364963	0.623412	0.495815	NCR3LG1	NCR3LG1	NCR3LG1,KCNJ11,RPS13,RF00017-877	NCR3LG1,NCR3LG1,KCNJ11,RPS13,RF00017-877
11	94237390	94239344	chr11:94237390-94239344	0.868641	0.298806	1.43848	0.00333541	0.0364708	0.369898	-0.630585	1.37038	0.446762	0.42657	IZUMO1R	.	CEP295,MED17,MRE11,BUD13P1,ANKRD49,SNORA1,SLC36A4,KDM4D,FUT4,SNORA18,IZUMO1R,PANX1	.,CEP295,MED17,MRE11,BUD13P1,ANKRD49,SNORA1,SLC36A4,KDM4D,FUT4,SNORA18,IZUMO1R,PANX1
14	19086266	19087601	chr14:19086266-19087601	-0.752068	-1.24544	-0.258692	0.00333626	0.0364708	-0.721567	-1.23439	-0.208743	0.00853074	0.0765393	LOC100508046	.	.	.,.
16	4663859	4664913	chr16:4663859-4664913	0.6949	0.239338	1.15046	0.0033161	0.0364708	0.331221	-0.11559	0.778033	0.136517	0.248024	MIR6769A	.	MGRN1,NUDT16L1,PPL,SEPTIN12,CORO7,GLYR1,NAGPA,MIR6769A	.,MGRN1,NUDT16L1,PPL,SEPTIN12,CORO7,GLYR1,NAGPA,MIR6769A
16	81095874	81096793	chr16:81095874-81096793	-0.541762	-0.897304	-0.186219	0.00334734	0.0364708	-0.293978	-0.637113	0.0491567	0.0885305	0.203346	C16orf46	C16orf46	GCSH,ATMIN,PKD1L2,C16orf46,L13304-015	C16orf46,GCSH,ATMIN,PKD1L2,C16orf46,L13304-015
22	12504545	12505237	chr22:12504545-12505237	-0.63667	-1.05368	-0.219657	0.00328973	0.0364708	-0.490044	-0.873099	-0.106989	0.0151189	0.0976562	LOC102723769	.	.	.,.
22	50620466	50621602	chr22:50620466-50621602	0.700031	0.24079	1.15927	0.00333639	0.0364708	0.670347	0.257484	1.08321	0.00316703	0.0540179	ARSA	.	ARSA,CPT1B,CHKB,TUBGCP6,SYCE3,MAPK8IP2,HDAC10,NCAPH2,PPP6R2,SBF1,TRABD,SELENOO	.,ARSA,CPT1B,CHKB,TUBGCP6,SYCE3,MAPK8IP2,HDAC10,NCAPH2,PPP6R2,SBF1,TRABD,SELENOO
1	16613312	16613930	chr1:16613312-16613930	0.525645	0.180192	0.871097	0.00338946	0.0366004	0.364469	0.0325779	0.69636	0.0331933	0.131287	NBPF1	NBPF1	NBPF1,ZBTB17,CROCC,SPEN,RPL22P3,MFAP2,CROCCP3,RPS16P1,SZRD1,FBXO42,LINC01772,ARHGEF19,NECAP2	NBPF1,NBPF1,ZBTB17,CROCC,SPEN,RPL22P3,MFAP2,CROCCP3,RPS16P1,SZRD1,FBXO42,LINC01772,ARHGEF19,NECAP2
1	23484184	23485000	chr1:23484184-23485000	0.654908	0.2245	1.08532	0.00338978	0.0366004	0.363819	0.00366425	0.723974	0.0479516	0.153548	MDS2	.	ASAP3,ZNF436,TCEA3	.,ASAP3,ZNF436,TCEA3
1	54052779	54053945	chr1:54052779-54053945	-0.498167	-0.82556	-0.170775	0.0033893	0.0366004	-0.302126	-0.588511	-0.0157402	0.039816	0.142645	TCEANC2	TCEANC2	TCEANC2,MIR4781,TMEM59,MAGOH,NDC1,LRRC42,HSPB11,PARS2,CYB5RL,PODN,LDLRAD1,RPL37P7	TCEANC2,TCEANC2,MIR4781,TMEM59,MAGOH,NDC1,LRRC42,HSPB11,PARS2,CYB5RL,PODN,LDLRAD1,RPL37P7
1	151056973	151058405	chr1:151056973-151058405	0.58559	0.200852	0.970328	0.00338086	0.0366004	0.27433	-0.075703	0.624364	0.116791	0.230972	MLLT11	MLLT11	RF00017-343,MLLT11,CDC42SE1,SETDB1,PRPF3,PIP5K1A,UBE2D3P3,GABPB2,PI4KB,ZNF687,ARNT,GOLPH3L,CTSK,BNIPL,MRPL9,RN7SL444P,PSMB4,APH1A,PSMD4,ECM1,C1orf56	MLLT11,RF00017-343,MLLT11,CDC42SE1,SETDB1,PRPF3,PIP5K1A,UBE2D3P3,GABPB2,PI4KB,ZNF687,ARNT,GOLPH3L,CTSK,BNIPL,MRPL9,RN7SL444P,PSMB4,APH1A,PSMD4,ECM1,C1orf56
3	173395238	173395757	chr3:173395238-173395757	-0.61067	-1.01187	-0.209471	0.00337963	0.0366004	-0.640938	-1.05593	-0.225951	0.00455912	0.0613999	NLGN1	NLGN1	NLGN1	NLGN1,NLGN1
5	140400718	140402503	chr5:140400718-140402503	-0.50083	-0.829832	-0.171827	0.00337659	0.0366004	-0.259179	-0.56543	0.0470715	0.0921672	0.207433	ANKHD1-EIF4EBP3	ANKHD1-EIF4EBP3	ANKHD1,ANKHD1-EIF4EBP3,PURA,HARS2,PCDHB18P,PCDHGA6,APBB3,SRA1,SLC35A4,PCDHGA7,CD14,IK,PCDHA2,WDR55,EIF4EBP3,PCDHB19P,PCDHA7,PCDHA3,RNU4-14P,SLC4A9	ANKHD1-EIF4EBP3,ANKHD1,ANKHD1-EIF4EBP3,PURA,HARS2,PCDHB18P,PCDHGA6,APBB3,SRA1,SLC35A4,PCDHGA7,CD14,IK,PCDHA2,WDR55,EIF4EBP3,PCDHB19P,PCDHA7,PCDHA3,RNU4-14P,SLC4A9
6	125748902	125749826	chr6:125748902-125749826	-0.557015	-0.923268	-0.190763	0.00340452	0.0367139	-0.104686	-0.422555	0.213183	0.497202	0.447897	HEY2	HEY2	HEY2,HDDC2,HINT3,NCOA7	HEY2,HEY2,HDDC2,HINT3,NCOA7
1	246961932	246962727	chr1:246961932-246962727	-0.568559	-0.942901	-0.194217	0.00344495	0.0369278	-0.827094	-1.27605	-0.378136	0.0011519	0.0376642	AHCTF1	.	AHCTF1,NLRP3,ZNF695,ZNF670-ZNF695	.,AHCTF1,NLRP3,ZNF695,ZNF670-ZNF695
5	129094241	129095566	chr5:129094241-129095566	-0.469148	-0.778088	-0.160208	0.00344995	0.0369278	-0.237076	-0.532236	0.0580848	0.108579	0.222716	ISOC1	ISOC1	ISOC1,MIR4633,SLC27A6,ADAMTS19	ISOC1,ISOC1,MIR4633,SLC27A6,ADAMTS19
5	154754651	154755415	chr5:154754651-154755415	-0.543067	-0.900543	-0.185592	0.00343792	0.0369278	-0.193878	-0.503463	0.115706	0.204362	0.299211	LARP1	.	CNOT8,GEMIN5,LARP1,MIR1303,FAM114A2,RF00017-5028	.,CNOT8,GEMIN5,LARP1,MIR1303,FAM114A2,RF00017-5028
19	1901492	1902053	chr19:1901492-1902053	0.889111	0.303652	1.47457	0.00344828	0.0369278	-0.0402763	-0.558137	0.477584	0.871817	0.570689	SCAMP4	SCAMP4	SCAMP4,ADAT3,CIRBP,TMEM259,SF3A2,DAZAP1,CSNK1G2,DOT1L,OAZ1,PEAK3,ABHD17A	SCAMP4,SCAMP4,ADAT3,CIRBP,TMEM259,SF3A2,DAZAP1,CSNK1G2,DOT1L,OAZ1,PEAK3,ABHD17A
19	11374519	11375416	chr19:11374519-11375416	-0.541638	-0.898259	-0.185016	0.00344536	0.0369278	-0.214275	-0.567527	0.138978	0.218292	0.307569	SWSAP1	SWSAP1	TMEM205,SWSAP1,ILF3,ZNF136,ZNF627,ZNF442,ZNF625,ZNF823,ZNF844,ZNF491,KRI1,ZNF441,CCDC159,RAB3D,ZNF44,HNRNPA1P10,ZNF887P,TIMM29,ZNF763,ZNF700,RPL18AP13,QTRT1,CDC37,PLPPR2,ELAVL3,PRKCSH,ZNF439,CCDC151,ZNF653,SMARCA4,NONHSAG024835.2,EPOR	SWSAP1,TMEM205,SWSAP1,ILF3,ZNF136,ZNF627,ZNF442,ZNF625,ZNF823,ZNF844,ZNF491,KRI1,ZNF441,CCDC159,RAB3D,ZNF44,HNRNPA1P10,ZNF887P,TIMM29,ZNF763,ZNF700,RPL18AP13,QTRT1,CDC37,PLPPR2,ELAVL3,PRKCSH,ZNF439,CCDC151,ZNF653,SMARCA4,NONHSAG024835.2,EPOR
19	42268221	42269245	chr19:42268221-42269245	-0.507324	-0.841392	-0.173255	0.00344897	0.0369278	-0.327398	-0.824957	0.170161	0.183378	0.28589	CIC	CIC	CIC,ZNF526,ZNF574,CCDC97,DEDD2,MEGF8,CEACAM3,PRR19,PAFAH1B3,GSK3A,TMEM145,DMRTC2,LYPD4,LIPE,ARHGEF1,CEACAM8,ERF,POU2F2	CIC,CIC,ZNF526,ZNF574,CCDC97,DEDD2,MEGF8,CEACAM3,PRR19,PAFAH1B3,GSK3A,TMEM145,DMRTC2,LYPD4,LIPE,ARHGEF1,CEACAM8,ERF,POU2F2
2	186485789	186487028	chr2:186485789-186487028	-0.500476	-0.830296	-0.170656	0.00347311	0.0370384	-0.410488	-0.705466	-0.115509	0.00914799	0.0790654	ZC3H15	ZC3H15	LINC01473,ZC3H15,ITGAV,DPRXP1,FSIP2	ZC3H15,LINC01473,ZC3H15,ITGAV,DPRXP1,FSIP2
3	48656167	48656675	chr3:48656167-48656675	0.732973	0.250049	1.2159	0.00346584	0.0370384	0.414339	-0.000902052	0.82958	0.0504476	0.156785	CELSR3	.	WDR6,TMEM89,UQCRC1,NCKIPSD,FBXW12,PRKAR2A,CDC25A,CELSR3,MIR4793,SLC26A6	.,WDR6,TMEM89,UQCRC1,NCKIPSD,FBXW12,PRKAR2A,CDC25A,CELSR3,MIR4793,SLC26A6
22	44181155	44182822	chr22:44181155-44182822	0.534727	0.182347	0.887106	0.00347205	0.0370384	0.26104	-0.0917493	0.613829	0.137197	0.24857	PARVG	.	PARVG,MN297927,NONHSAG034101.2,SAMM50,SHISAL1	.,PARVG,MN297927,NONHSAG034101.2,SAMM50,SHISAL1
2	241355438	241356620	chr2:241355438-241356620	-0.551709	-0.915478	-0.18794	0.00348881	0.03716	-0.283335	-0.625537	0.0588664	0.0988612	0.213767	FARP2	FARP2	FARP2,SEPTIN2,HDLBP,ANO7,hsa-miR-566-003,STK25	FARP2,FARP2,SEPTIN2,HDLBP,ANO7,hsa-miR-566-003,STK25
22	20981966	20982442	chr22:20981966-20982442	0.732769	0.249547	1.21599	0.00349331	0.0371622	-0.0891044	-0.47499	0.296781	0.632915	0.4993	LZTR1	LZTR1	LZTR1,THAP7,PI4KAP2,ABHD17AP4,PI4KA,SNAP29,TRMT2A,SCARF2,YDJC,KLHL22,ZDHHC8,SERPIND1,ZNF74,P2RX6,AIFM3	LZTR1,LZTR1,THAP7,PI4KAP2,ABHD17AP4,PI4KA,SNAP29,TRMT2A,SCARF2,YDJC,KLHL22,ZDHHC8,SERPIND1,ZNF74,P2RX6,AIFM3
X	103686463	103687759	chrX:103686463-103687759	-0.538121	-0.893254	-0.182989	0.00351678	0.037366	-0.24341	-0.603322	0.116501	0.172096	0.277081	MORF4L2-AS1	MORF4L2-AS1	MORF4L2,TMEM31,BEX4,RAB40A,TCEAL1	MORF4L2-AS1,MORF4L2,TMEM31,BEX4,RAB40A,TCEAL1
13	52454665	52455994	chr13:52454665-52455994	-0.515183	-0.855405	-0.174962	0.00353747	0.0375398	-0.254983	-0.536305	0.0263385	0.0729183	0.186688	CKAP2	CKAP2	CKAP2,NONHSAG013576.2,TPTE2P2,THSD1,NEK5,HNRNPA1L2	CKAP2,CKAP2,NONHSAG013576.2,TPTE2P2,THSD1,NEK5,HNRNPA1L2
3	143970978	143973314	chr3:143970978-143973314	-0.495689	-0.823268	-0.168109	0.00355959	0.0377283	-0.428305	-0.731553	-0.125056	0.00832704	0.0758849	DIPK2A	DIPK2A	DIPK2A,PBX2P1,CHST2	DIPK2A,DIPK2A,PBX2P1,CHST2
3	52238611	52239612	chr3:52238611-52239612	0.617899	0.209246	1.02655	0.00358335	0.0378768	0.459433	0.129171	0.789695	0.00916735	0.0790654	LOC101929054	LOC101929054	TWF2,GLYCTK,RAD54L2,PBRM1,RRP9,WDR82,RFT1,MIR135A1,ABHD14B,PPM1M,MN297997	LOC101929054,TWF2,GLYCTK,RAD54L2,PBRM1,RRP9,WDR82,RFT1,MIR135A1,ABHD14B,PPM1M,MN297997
8	103414514	103415748	chr8:103414514-103415748	-0.511003	-0.848943	-0.173062	0.00358195	0.0378768	-0.320976	-0.620328	-0.0216228	0.0370338	0.13773	DCAF13	DCAF13	DCAF13,SLC25A32,FZD6	DCAF13,DCAF13,SLC25A32,FZD6
21	36966102	36966960	chr21:36966102-36966960	0.674935	0.228513	1.12136	0.00358672	0.0378768	0.250513	-0.0654966	0.566522	0.112929	0.2266	HLCS	.	HLCS,hsa-miR-5095-325,MORC3,DYRK1A,TTC3,SETD4,RPL23AP3,PIGP,SIM2	.,HLCS,hsa-miR-5095-325,MORC3,DYRK1A,TTC3,SETD4,RPL23AP3,PIGP,SIM2
2	88627057	88628348	chr2:88627057-88628348	-0.488103	-0.811093	-0.165112	0.00360086	0.0379798	-0.34359	-0.644308	-0.0428729	0.0274636	0.122122	EIF2AK3-DT	EIF2AK3-DT	EIF2AK3-DT,EIF2AK3,RPIA,TEX37,ANKRD36BP2	EIF2AK3-DT,EIF2AK3-DT,EIF2AK3,RPIA,TEX37,ANKRD36BP2
9	134371677	134372711	chr9:134371677-134372711	0.572173	0.193196	0.95115	0.00363054	0.0382462	0.190848	-0.241618	0.623313	0.365505	0.389228	MIR4669	.	MIR4669,RXRA,WDR5,COL5A1	.,MIR4669,RXRA,WDR5,COL5A1
2	90389551	90391109	chr2:90389551-90391109	-0.717734	-1.19342	-0.242052	0.00365017	0.0383132	-0.707069	-1.14	-0.274141	0.00303022	0.0531266	LOC101927050	.	.	.,.
4	49286595	49289681	chr4:49286595-49289681	-0.922246	-1.53345	-0.311045	0.00364896	0.0383132	-0.162732	-1.18211	0.856647	0.74081	0.533379	CWH43	.	.	.,.
14	63542757	63543996	chr14:63542757-63543996	-0.502505	-0.835528	-0.169483	0.00364867	0.0383132	-0.273891	-0.55809	0.0103077	0.0579663	0.168065	LOC112268140	LOC112268140	PPP2R5E,ZBTB25,SGPP1,RNU7-116P,GCATP1,ZBTB1,GPHB5	LOC112268140,PPP2R5E,ZBTB25,SGPP1,RNU7-116P,GCATP1,ZBTB1,GPHB5
5	130765019	130765532	chr5:130765019-130765532	-0.678818	-1.1291	-0.228539	0.00367778	0.0385096	-0.987072	-1.45416	-0.519983	0.000330134	0.0220362	LYRM7	.	.	.,.
11	130002125	130003705	chr11:130002125-130003705	-0.505924	-0.841483	-0.170365	0.00367445	0.0385096	-0.284949	-0.593699	0.0238	0.0682877	0.181155	LINC00167	LINC00167	LINC00167,PRDM10,NFRKB,APLP2,ELOBP2,ARHGAP32	LINC00167,LINC00167,PRDM10,NFRKB,APLP2,ELOBP2,ARHGAP32
8	118621440	118622747	chr8:118621440-118622747	-0.527315	-0.877414	-0.177216	0.00370689	0.0387675	-0.260539	-0.576518	0.0554405	0.100162	0.214911	SAMD12	SAMD12	SAMD12,MAL2,EXT1	SAMD12,SAMD12,MAL2,EXT1
3	90616335	90617242	chr3:90616335-90617242	-0.528115	-0.878813	-0.177417	0.00371313	0.038786	-0.687818	-1.05026	-0.325372	0.000891088	0.0334904	EPHA3	.	.	.,.
16	36334875	36336232	chr16:36334875-36336232	-0.536817	-0.893469	-0.180164	0.00372914	0.0388923	-0.514774	-0.879159	-0.150389	0.00831448	0.0758849	LINC02167	.	.	.,.
17	58517660	58518792	chr17:58517660-58518792	-0.509519	-0.848068	-0.17097	0.00373229	0.0388923	-0.271614	-0.590708	0.0474792	0.0904422	0.205517	MTMR4	MTMR4	MTMR4,TRIM37,RAD51C,VEZF1,HSF5,SEPTIN4,SMG8,SRSF1,MKS1,SUPT4H1,RNF43	MTMR4,MTMR4,TRIM37,RAD51C,VEZF1,HSF5,SEPTIN4,SMG8,SRSF1,MKS1,SUPT4H1,RNF43
1	65419782	65421181	chr1:65419782-65421181	-0.494526	-0.823357	-0.165694	0.00375655	0.0389669	-0.468153	-0.796423	-0.139883	0.00782465	0.0743848	LEPR	LEPR	LEPROT,LEPR,NONHSAG001731.2,PDE4B	LEPR,LEPROT,LEPR,NONHSAG001731.2,PDE4B
2	181891566	181892768	chr2:181891566-181892768	-0.505006	-0.840708	-0.169304	0.00374698	0.0389669	-0.331808	-0.615795	-0.0478213	0.0245721	0.116443	ITPRID2	ITPRID2	ITPRID2,PPP1R1C	ITPRID2,ITPRID2,PPP1R1C
4	83012473	83013441	chr4:83012473-83013441	-0.542824	-0.903714	-0.181933	0.00375141	0.0389669	-0.239703	-0.533165	0.0537589	0.103145	0.217753	LIN54	LIN54	LIN54,HNRNPD,HNRNPDL,HELQ,RF00026-800,RNU6-615P,SEC31A	LIN54,LIN54,HNRNPD,HNRNPDL,HELQ,RF00026-800,RNU6-615P,SEC31A
10	16817013	16817889	chr10:16817013-16817889	-0.497318	-0.828082	-0.166554	0.00376405	0.0389669	-0.396055	-0.723283	-0.0688282	0.0204784	0.108865	RSU1	RSU1	RSU1,HACD1,MINDY3,C1QL3	RSU1,RSU1,HACD1,MINDY3,C1QL3
10	23643311	23643979	chr10:23643311-23643979	-0.64944	-1.08138	-0.217499	0.00376409	0.0389669	-0.732901	-1.2041	-0.261701	0.00433625	0.0603479	KIAA1217	.	KIAA1217,OTUD1	.,KIAA1217,OTUD1
14	73785928	73787229	chr14:73785928-73787229	0.555139	0.185891	0.924388	0.00376644	0.0389669	0.297353	-0.0388619	0.633568	0.0794978	0.193488	LOC100506476	LOC100506476	MIDEAS,ZNF410,RBM25,PTGR2,DCAF4,YLPM1,NUMB,ABCD4,FCF1,LIN52,ACOT1,BBOF1,MIR4505,PNMA1	LOC100506476,MIDEAS,ZNF410,RBM25,PTGR2,DCAF4,YLPM1,NUMB,ABCD4,FCF1,LIN52,ACOT1,BBOF1,MIR4505,PNMA1
2	24076040	24077399	chr2:24076040-24077399	-0.494471	-0.823773	-0.165169	0.00380709	0.0393404	-0.347687	-0.663511	-0.0318641	0.0328107	0.130927	FAM228B	FAM228B	FAM228B,SF3B6,FAM228A,ATAD2B,TP53I3,WDCP,ITSN2,PFN4,CENPO	FAM228B,FAM228B,SF3B6,FAM228A,ATAD2B,TP53I3,WDCP,ITSN2,PFN4,CENPO
2	57443950	57445001	chr2:57443950-57445001	-0.539783	-0.8996	-0.179966	0.00383825	0.0395934	-0.598307	-0.977157	-0.219457	0.00388551	0.0575963	VRK2	.	hsa-miR-5095-298,VRK2	.,hsa-miR-5095-298,VRK2
19	13861623	13862642	chr19:13861623-13862642	0.584332	0.19479	0.973873	0.00384072	0.0395934	0.273737	-0.0909991	0.638473	0.132013	0.244339	NANOS3	NANOS3	NANOS3,SNRPGP15,CCDC130,ADGRL1,CACNA1A,ZSWIM4,RFX1,DCAF15,C19orf57,IL27RA,CC2D1A,PRKACA,MIR181C	NANOS3,NANOS3,SNRPGP15,CCDC130,ADGRL1,CACNA1A,ZSWIM4,RFX1,DCAF15,C19orf57,IL27RA,CC2D1A,PRKACA,MIR181C
21	7249366	7250292	chr21:7249366-7250292	-0.518729	-0.864634	-0.172824	0.00385007	0.0396426	-0.841986	-1.22526	-0.45871	0.000225372	0.0191683	LOC102724951	.	.	.,.
12	95217169	95218541	chr12:95217169-95218541	-0.490556	-0.817791	-0.163321	0.003862	0.0397182	-0.188479	-0.516754	0.139796	0.24285	0.322066	VEZT	VEZT	FGD6,VEZT,METAP2,NR2C1	VEZT,FGD6,VEZT,METAP2,NR2C1
9	41266081	41266589	chr9:41266081-41266589	-1.08516	-1.80942	-0.360898	0.00387973	0.0398532	-0.439728	-1.08562	0.206161	0.169407	0.274382	MIR4477A	.	.	.,.
7	143836166	143837494	chr7:143836166-143837494	-0.698191	-1.16473	-0.231657	0.00391907	0.040162	-0.501064	-0.904974	-0.0971534	0.0179407	0.10441	TCAF2P1	.	TCAF1,CTAGE6	.,TCAF1,CTAGE6
8	133498647	133500128	chr8:133498647-133500128	0.565103	0.187501	0.942706	0.00391888	0.040162	0.443891	0.0943645	0.793417	0.0157561	0.0994579	ST3GAL1	.	ST3GAL1,SLA,NDRG1	.,ST3GAL1,SLA,NDRG1
2	224584966	224586453	chr2:224584966-224586453	-0.514402	-0.858245	-0.170559	0.00393064	0.0402084	-0.185977	-0.478878	0.106924	0.198435	0.295008	CUL3	CUL3	CUL3,HSALNG0022644,ANKRD49P1,FAM124B	CUL3,CUL3,HSALNG0022644,ANKRD49P1,FAM124B
6	55046982	55047874	chr6:55046982-55047874	-0.667523	-1.11375	-0.221299	0.00393288	0.0402084	-0.798086	-1.21769	-0.378478	0.000873662	0.0334171	HCRTR2	.	HCRTR2,HSALNG0050745,FAM83B	.,HCRTR2,HSALNG0050745,FAM83B
13	72726987	72728137	chr13:72726987-72728137	-0.479098	-0.799619	-0.158577	0.00395992	0.0404371	-0.510892	-0.860737	-0.161048	0.00669785	0.0710262	MZT1	MZT1	BORA,MZT1,HSALNG0097884,PIBF1,DIS3	MZT1,BORA,MZT1,HSALNG0097884,PIBF1,DIS3
6	41271963	41272851	chr6:41271963-41272851	-0.548186	-0.915014	-0.181359	0.0039679	0.0404709	-0.394355	-0.816471	0.027761	0.0652719	0.177172	TREM1	.	TREM1,TREML4,TREML3P,NFYA,TFEB,TREML2,TREML1	.,TREM1,TREML4,TREML3P,NFYA,TFEB,TREML2,TREML1
2	91909444	91910057	chr2:91909444-91910057	-0.663641	-1.10783	-0.219451	0.00397587	0.0405045	-0.367121	-0.771335	0.037094	0.0723851	0.185862	ACTR3BP2	.	.	.,.
11	67613935	67614513	chr11:67613935-67614513	0.708587	0.234137	1.18304	0.00398864	0.0405868	0.318399	-0.0967084	0.733506	0.124245	0.238423	DOC2GP	DOC2GP	DOC2GP,NUDT8,ANKRD13D,RAD9A,CDK2AP2,NDUFV1	DOC2GP,DOC2GP,NUDT8,ANKRD13D,RAD9A,CDK2AP2,NDUFV1
2	148020147	148021724	chr2:148020147-148021724	-0.498382	-0.832413	-0.164351	0.00402249	0.0407874	-0.34367	-0.634994	-0.0523463	0.0234	0.114181	ORC4	ORC4	ORC4,MBD5	ORC4,ORC4,MBD5
5	138542963	138544296	chr5:138542963-138544296	-0.496378	-0.829062	-0.163693	0.00402215	0.0407874	-0.147312	-0.490943	0.196319	0.379047	0.394923	ETF1	ETF1	ETF1,HNRNPA0,CDC23,KDM3B,BRD8,WNT8A,FAM53C,HSPA9,RF00017-4923,MN298114-189	ETF1,ETF1,HNRNPA0,CDC23,KDM3B,BRD8,WNT8A,FAM53C,HSPA9,RF00017-4923,MN298114-189
8	115846039	115846908	chr8:115846039-115846908	-0.619185	-1.0341	-0.204269	0.00401578	0.0407874	-0.661114	-1.17632	-0.145908	0.0148598	0.0969908	TRPS1	.	TRPS1,UTP23	.,TRPS1,UTP23
21	10788472	10788991	chr21:10788472-10788991	-0.501048	-0.836923	-0.165173	0.00402833	0.0407989	-0.311054	-0.670176	0.0480683	0.0853631	0.2004	TPTE	.	.	.,.
22	11552278	11552793	chr22:11552278-11552793	-0.511347	-0.854204	-0.16849	0.00403629	0.0408317	-0.386863	-0.732693	-0.0410335	0.0304231	0.127052	LOC102723769	.	.	.,.
12	15881839	15882924	chr12:15881839-15882924	-0.517244	-0.864176	-0.170313	0.0040483	0.0409054	-0.388615	-0.684278	-0.0929516	0.0129359	0.0911943	STRAP	STRAP	STRAP,EPS8,NONHSAG010594.2,DERA	STRAP,STRAP,EPS8,NONHSAG010594.2,DERA
X	72100212	72101233	chrX:72100212-72101233	0.719275	0.236762	1.20179	0.0040536	0.0409112	-0.247407	-0.600101	0.105286	0.157505	0.26526	RTL5	.	PIN4,RTL5,NHSL2,FLJ44635,CXCR3,OGT	.,PIN4,RTL5,NHSL2,FLJ44635,CXCR3,OGT
8	54629235	54629657	chr8:54629235-54629657	-0.814314	-1.36069	-0.267935	0.00406059	0.0409341	-0.576744	-1.03828	-0.115204	0.0172384	0.102125	RP1	.	NONHSAG050254.2,RP1,XKR4	.,NONHSAG050254.2,RP1,XKR4
19	19033117	19034473	chr19:19033117-19034473	0.535654	0.176126	0.895181	0.00407233	0.0410047	0.433853	0.079355	0.78835	0.0193031	0.107014	SUGP2	SUGP2	ARMC6,SUGP2,ATP13A1,UPF1,TMEM161A,MAU2,NR2C2AP,IQCN,MEF2B,ZNF56,BORCS8-MEF2B,RFXANK,BORCS8,ZNF93,SLC25A42,SUGP1,DDX49,HOMER3	SUGP2,ARMC6,SUGP2,ATP13A1,UPF1,TMEM161A,MAU2,NR2C2AP,IQCN,MEF2B,ZNF56,BORCS8-MEF2B,RFXANK,BORCS8,ZNF93,SLC25A42,SUGP1,DDX49,HOMER3
8	16361940	16363079	chr8:16361940-16363079	-0.567083	-0.947887	-0.18628	0.00408883	0.041123	-1.04064	-1.46067	-0.620605	6.38e-05	0.0114537	MSR1	.	MSR1,MRPL49P2,TUSC3	.,MSR1,MRPL49P2,TUSC3
18	20920507	20923026	chr18:20920507-20923026	-0.491414	-0.821585	-0.161242	0.00410809	0.0412688	-0.405541	-0.689468	-0.121614	0.00774671	0.0740796	ROCK1	.	.	.,.
1	66929862	66930952	chr1:66929862-66930952	-0.53032	-0.887174	-0.173465	0.00416186	0.0417605	-0.390705	-0.688848	-0.0925615	0.0131641	0.0917728	MIER1	MIER1	MIER1,DNAI4,TCTEX1D1,SLC35D1,MN308949	MIER1,MIER1,DNAI4,TCTEX1D1,SLC35D1,MN308949
3	38164734	38165988	chr3:38164734-38165988	-0.49917	-0.835147	-0.163194	0.00417055	0.0417894	-0.290644	-0.617653	0.0363648	0.0781445	0.192466	OXSR1	OXSR1	OXSR1,GORASP1,C3orf35,ACAA1,MYD88,SLC22A13,VILL,PLCD1,DLEC1,SLC22A14,RF00998-089	OXSR1,OXSR1,GORASP1,C3orf35,ACAA1,MYD88,SLC22A13,VILL,PLCD1,DLEC1,SLC22A14,RF00998-089
5	36241217	36242466	chr5:36241217-36242466	-0.481853	-0.806313	-0.157393	0.00418586	0.0417894	-0.410719	-0.707598	-0.113839	0.00948988	0.0808582	NADK2	NADK2	NADK2,NIPBL,OFD1P17,RANBP3L,SLC1A3,SKP2	NADK2,NADK2,NIPBL,OFD1P17,RANBP3L,SLC1A3,SKP2
5	169833937	169834776	chr5:169833937-169834776	-0.854746	-1.43039	-0.279105	0.00419146	0.0417894	-0.499385	-0.963244	-0.0355254	0.0363612	0.13687	INSYN2B	.	INSYN2B,DOCK2	.,INSYN2B,DOCK2
12	6470208	6471177	chr12:6470208-6471177	-0.560884	-0.938501	-0.183266	0.0041803	0.0417894	-0.126884	-0.481515	0.227748	0.461324	0.433079	VAMP1	VAMP1	VAMP1,TAPBPL,NCAPD2,ING4,CHD4,MRPL51,ZNF384,SCARNA10,GAPDH,IFFO1,NOP2,SPSB2,LPAR5,ACRBP	VAMP1,VAMP1,TAPBPL,NCAPD2,ING4,CHD4,MRPL51,ZNF384,SCARNA10,GAPDH,IFFO1,NOP2,SPSB2,LPAR5,ACRBP
17	39153000	39154615	chr17:39153000-39154615	0.50471	0.164875	0.844545	0.00418421	0.0417894	0.377675	0.0223207	0.73303	0.0385281	0.140425	PLXDC1	PLXDC1	PLXDC1,TRC-GCA2-4,TRC-GCA2-3,MED1,CDK12,SNORA21,MED24,RPL23,SNORD124,RPL19,MSL1,THRA,STARD3,FBXO47	PLXDC1,PLXDC1,TRC-GCA2-4,TRC-GCA2-3,MED1,CDK12,SNORA21,MED24,RPL23,SNORD124,RPL19,MSL1,THRA,STARD3,FBXO47
19	17281615	17282884	chr19:17281615-17282884	0.626923	0.204686	1.04916	0.00419369	0.0417894	0.658741	0.311837	1.00564	0.000886147	0.0334603	ANKLE1	ANKLE1	ANKLE1,USHBP1,MRPL34,OCEL1,ABHD8,BABAM1,NONHSAG025076.2	ANKLE1,ANKLE1,USHBP1,MRPL34,OCEL1,ABHD8,BABAM1,NONHSAG025076.2
1	109111919	109113544	chr1:109111919-109113544	0.566782	0.18488	0.948685	0.00420965	0.0419002	0.312863	-0.017437	0.643162	0.0619621	0.173675	KIAA1324	KIAA1324	C1orf194,ELAPOR1,HSALNG0005858,MN308770,TMEM167B	KIAA1324,C1orf194,ELAPOR1,HSALNG0005858,MN308770,TMEM167B
2	223465668	223466128	chr2:223465668-223466128	-0.587927	-0.984146	-0.191707	0.00421599	0.0419152	-0.976943	-1.47754	-0.476346	0.000694745	0.0302285	SCG2	.	WDFY1,HSALNG0022584,SCG2,KCNE4	.,WDFY1,HSALNG0022584,SCG2,KCNE4
1	184491421	184492377	chr1:184491421-184492377	-0.555661	-0.93038	-0.180942	0.00423942	0.0420997	-0.0837683	-0.431413	0.263877	0.618294	0.494141	C1orf21	.	C1orf21,EDEM3	.,C1orf21,EDEM3
14	44896992	44897842	chr14:44896992-44897842	-0.542211	-0.907945	-0.176477	0.00424779	0.0421345	-0.430608	-0.736778	-0.124438	0.0085544	0.0765393	C14orf28	C14orf28	C14orf28,LINC02302,MIS18BP1,TOGARAM1	C14orf28,C14orf28,LINC02302,MIS18BP1,TOGARAM1
3	87226791	87227836	chr3:87226791-87227836	-0.536304	-0.898551	-0.174057	0.00429763	0.0423001	-0.481915	-0.811773	-0.152058	0.00667842	0.0710262	CHMP2B	CHMP2B	CHMP2B,MIR4795,POU1F1	CHMP2B,CHMP2B,MIR4795,POU1F1
4	183658816	183660005	chr4:183658816-183660005	-0.532658	-0.892194	-0.173123	0.00427246	0.0423001	-0.196241	-0.562937	0.170456	0.27511	0.340425	RWDD4	RWDD4	TRAPPC11,RWDD4,RNU6-1053P,CDKN2AIP,RNU6-335P,RF00026-841,STOX2	RWDD4,TRAPPC11,RWDD4,RNU6-1053P,CDKN2AIP,RNU6-335P,RF00026-841,STOX2
7	40551597	40552421	chr7:40551597-40552421	-0.539171	-0.903365	-0.174977	0.00429868	0.0423001	-0.687516	-1.12541	-0.249621	0.00405383	0.0582864	SUGCT	.	RF00017-6134,SUGCT	.,RF00017-6134,SUGCT
8	63168086	63169106	chr8:63168086-63169106	-0.511866	-0.857386	-0.166347	0.00427433	0.0423001	-0.382153	-0.67833	-0.0859767	0.0143999	0.0956633	YTHDF3-AS1	YTHDF3-AS1	YTHDF3,NONHSAG050367.2	YTHDF3-AS1,YTHDF3,NONHSAG050367.2
17	28041064	28042085	chr17:28041064-28042085	-0.522366	-0.87519	-0.169542	0.00429674	0.0423001	-0.25122	-0.556129	0.0536879	0.100399	0.215021	NLK	NLK	NLK,SUPT6H,ITM2BP1,PHF12,SARM1,TMEM199,TMEM97	NLK,NLK,SUPT6H,ITM2BP1,PHF12,SARM1,TMEM199,TMEM97
18	12376686	12377785	chr18:12376686-12377785	-0.49808	-0.834355	-0.161805	0.004281	0.0423001	-0.288621	-0.600124	0.0228829	0.0673084	0.179382	AFG3L2	AFG3L2	AFG3L2,TUBB6,CEP192,PRELID3A,hsa-miR-5095-240	AFG3L2,AFG3L2,TUBB6,CEP192,PRELID3A,hsa-miR-5095-240
19	45075241	45076511	chr19:45075241-45076511	0.555946	0.180459	0.931434	0.00429503	0.0423001	0.280642	-0.0490465	0.610331	0.0904325	0.205517	ZNF296	ZNF296	GEMIN7,MARK4,ZNF296,ZNF225,ZNF227,ZNF226,IRF2BP1,ZNF235,ZNF180,ZNF112,SYMPK,DMPK,CLASRP,CCDC61,PPP1R37,ZNF285B,QPCTL	ZNF296,GEMIN7,MARK4,ZNF296,ZNF225,ZNF227,ZNF226,IRF2BP1,ZNF235,ZNF180,ZNF112,SYMPK,DMPK,CLASRP,CCDC61,PPP1R37,ZNF285B,QPCTL
4	152536037	152536877	chr4:152536037-152536877	-0.535731	-0.897775	-0.173687	0.00431616	0.042424	-0.166915	-0.50973	0.175901	0.319313	0.364896	MIR4453	MIR4453	MIR4453,MIR4453HG,FBXW7,GATB	MIR4453,MIR4453,MIR4453HG,FBXW7,GATB
3	168094915	168096459	chr3:168094915-168096459	-0.474453	-0.795155	-0.153752	0.00432401	0.0424529	-0.250097	-0.557401	0.0572071	0.104311	0.21876	GOLIM4	GOLIM4	GOLIM4,HMGN1P8,SERPINI2,PDCD10	GOLIM4,GOLIM4,HMGN1P8,SERPINI2,PDCD10
7	73005353	73006370	chr7:73005353-73006370	-0.561203	-0.940969	-0.181437	0.00436536	0.042685	-0.588064	-0.936653	-0.239475	0.00236387	0.0484581	STAG3L3	STAG3L3	STAG3L3,TRIM74,NONHSAG047916.2,PMS2P7,POM121,RF00017-6294	STAG3L3,STAG3L3,TRIM74,NONHSAG047916.2,PMS2P7,POM121,RF00017-6294
7	156892652	156893656	chr7:156892652-156893656	-0.495046	-0.830055	-0.160036	0.00436669	0.042685	-0.303195	-0.614828	0.00843887	0.0558459	0.165056	LMBR1	LMBR1	LMBR1,NOM1,LINC01006,RNF32	LMBR1,LMBR1,NOM1,LINC01006,RNF32
10	41566374	41566789	chr10:41566374-41566789	-1.0899	-1.82748	-0.352325	0.00436737	0.042685	-0.772193	-1.50186	-0.0425271	0.0392664	0.141711	LOC441666	.	.	.,.
11	18321717	18322634	chr11:18321717-18322634	-0.550694	-0.923231	-0.178158	0.00435362	0.042685	-0.163735	-0.514573	0.187104	0.339242	0.375806	HPS5	HPS5	GTF2H1,HPS5,SAA2,SAAL1,SPTY2D1,TSG101,LDHA,ZDHHC13	HPS5,GTF2H1,HPS5,SAA2,SAAL1,SPTY2D1,TSG101,LDHA,ZDHHC13
2	91785411	91786676	chr2:91785411-91786676	-0.51804	-0.868838	-0.167242	0.00439068	0.0427215	-0.339904	-0.734319	0.0545113	0.0868179	0.202393	GGT8P	.	.	.,.
4	128060789	128062082	chr4:128060789-128062082	-0.511911	-0.85845	-0.165372	0.0043791	0.0427215	-0.0669914	-0.41839	0.284407	0.693023	0.51943	LARP1B	LARP1B	LARP1B,INTU,MFSD8,HSPA4L,ABHD18,PGRMC2	LARP1B,LARP1B,INTU,MFSD8,HSPA4L,ABHD18,PGRMC2
6	95576843	95578146	chr6:95576843-95578146	-0.482967	-0.810017	-0.155918	0.00439084	0.0427215	-0.530998	-0.829168	-0.232827	0.00153079	0.0416186	MANEA-DT	MANEA-DT	MANEA,MANEA-DT	MANEA-DT,MANEA,MANEA-DT
17	36081925	36083283	chr17:36081925-36083283	0.537289	0.173495	0.901083	0.00438675	0.0427215	0.132517	-0.233407	0.498442	0.455977	0.430481	LRRC37A8P	.	CCL4,CCL3,CCL18	.,CCL4,CCL3,CCL18
2	106095890	106096443	chr2:106095890-106096443	0.688088	0.221586	1.15459	0.00443483	0.0429417	-0.0474262	-0.451721	0.356869	0.807816	0.55378	ECRG4	.	ECRG4,UXS1,NCK2	.,ECRG4,UXS1,NCK2
2	197499208	197500588	chr2:197499208-197500588	-0.492113	-0.825738	-0.158488	0.00443354	0.0429417	-0.423879	-0.73152	-0.116237	0.00973328	0.0816731	HSPE1-MOB4	HSPE1-MOB4	HSPE1,NONHSAG030178.2,HSPE1-MOB4,HSPD1,MOB4,GTF3C3,RNU6-1029P,SF3B1,ANKRD44,PLCL1,COQ10B,SNORA105B	HSPE1-MOB4,HSPE1,NONHSAG030178.2,HSPE1-MOB4,HSPD1,MOB4,GTF3C3,RNU6-1029P,SF3B1,ANKRD44,PLCL1,COQ10B,SNORA105B
15	23357989	23358700	chr15:23357989-23358700	-0.813605	-1.36522	-0.261988	0.00443614	0.0429417	-0.30382	-0.786718	0.179078	0.202366	0.297475	LOC102723534	.	.	.,.
17	7351473	7352214	chr17:7351473-7352214	0.699836	0.225408	1.17426	0.00443178	0.0429417	0.432355	0.0514233	0.813286	0.0283705	0.123384	KCTD11	KCTD11	KCTD11,TMEM95,DVL2,ELP5,WRAP53,PFAS,CNTROB,CD68,TNFSF13,NLGN2,CHRNB1,ACAP1,NONHSAG020704.2,L13712-010	KCTD11,KCTD11,TMEM95,DVL2,ELP5,WRAP53,PFAS,CNTROB,CD68,TNFSF13,NLGN2,CHRNB1,ACAP1,NONHSAG020704.2,L13712-010
19	55605054	55606201	chr19:55605054-55606201	0.607766	0.195682	1.01985	0.00443826	0.0429417	0.26436	-0.098609	0.627329	0.143082	0.253324	FIZ1	FIZ1	ZNF865,ZNF581,ZNF580,ZNF582,ZNF471,FIZ1,ZNF542P,ZFP28,ZNF470,SSC5D,NAT14,ZNF583,RPL28,TMEM238,U2AF2,ZNF71,TNNT1,TNNI3,DNAAF3	FIZ1,ZNF865,ZNF581,ZNF580,ZNF582,ZNF471,FIZ1,ZNF542P,ZFP28,ZNF470,SSC5D,NAT14,ZNF583,RPL28,TMEM238,U2AF2,ZNF71,TNNT1,TNNI3,DNAAF3
3	119463185	119464141	chr3:119463185-119464141	-0.537132	-0.901615	-0.172649	0.00446827	0.0429697	-0.177357	-0.512156	0.157442	0.279833	0.342765	TMEM39A	TMEM39A	TMEM39A,POGLUT1,TIMMDC1,FSTL1,MN298025,ARHGAP31	TMEM39A,TMEM39A,POGLUT1,TIMMDC1,FSTL1,MN298025,ARHGAP31
4	190021763	190022775	chr4:190021763-190022775	0.517873	0.166433	0.869313	0.00447093	0.0429697	0.333644	-0.031378	0.698666	0.0707394	0.183669	DBET	.	DUX4L9,FRG2,FRG1	.,DUX4L9,FRG2,FRG1
8	125429570	125430377	chr8:125429570-125430377	-0.513914	-0.862625	-0.165203	0.00446639	0.0429697	-0.0094671	-0.346132	0.327198	0.953464	0.591786	TRIB1	TRIB1	TRIB1,TRMT12,WASHC5,NSMCE2,RF00017-7317	TRIB1,TRIB1,TRMT12,WASHC5,NSMCE2,RF00017-7317
9	136727619	136728792	chr9:136727619-136728792	0.563575	0.181286	0.945864	0.00445475	0.0429697	0.596151	0.272217	0.920085	0.00116211	0.0376642	SNHG7	SNHG7	SNHG7,SNORA17A,SNORA17B,DPH7,ANAPC2,INPP5E,EHMT1,EXD3,LCN8,MAN1B1,SEC16A,ENTR1,NPDC1,QSOX2,SNAPC4,FAM166A,AJM1,NDOR1,STPG3,DIPK1B,LCN10	SNHG7,SNHG7,SNORA17A,SNORA17B,DPH7,ANAPC2,INPP5E,EHMT1,EXD3,LCN8,MAN1B1,SEC16A,ENTR1,NPDC1,QSOX2,SNAPC4,FAM166A,AJM1,NDOR1,STPG3,DIPK1B,LCN10
11	114399978	114401000	chr11:114399978-114401000	-0.509892	-0.855824	-0.16396	0.00446097	0.0429697	-0.518995	-0.805476	-0.232514	0.00132746	0.0395452	RBM7	RBM7	RBM7,NONHSAG009665.2,C11orf71,ZW10,NXPE4,REXO2,ZBTB16	RBM7,RBM7,NONHSAG009665.2,C11orf71,ZW10,NXPE4,REXO2,ZBTB16
22	21149341	21150173	chr22:21149341-21150173	-0.920402	-1.54498	-0.295823	0.00446943	0.0429697	-0.862794	-1.39769	-0.327899	0.00332628	0.0543808	FAM230B	.	GGT2,E2F6P2,LRRC74B	.,GGT2,E2F6P2,LRRC74B
12	88141761	88142878	chr12:88141761-88142878	-0.485144	-0.814549	-0.15574	0.004491	0.043067	-0.256505	-0.646202	0.133192	0.183246	0.285742	TMTC3	TMTC3	CEP290,TMTC3,KITLG	TMTC3,CEP290,TMTC3,KITLG
17	7455495	7456425	chr17:7455495-7456425	0.63117	0.202625	1.05971	0.00449021	0.043067	0.255861	-0.0765228	0.588245	0.122991	0.237021	TNFSF12	.	CHRNB1,FGF11,SPEM2,SPEM1,TNFSF12-TNFSF13,TNFSF12,NLGN2,TMEM256,PLSCR3,ACAP1,SLC35G6,L13712-010	.,CHRNB1,FGF11,SPEM2,SPEM1,TNFSF12-TNFSF13,TNFSF12,NLGN2,TMEM256,PLSCR3,ACAP1,SLC35G6,L13712-010
4	49139447	49140632	chr4:49139447-49140632	-0.675209	-1.13376	-0.216656	0.00449901	0.04309	-0.605591	-1.05577	-0.155416	0.0112691	0.0862451	CWH43	.	.	.,.
4	183504138	183505091	chr4:183504138-183505091	-0.518011	-0.869847	-0.166175	0.00450335	0.04309	-0.294247	-0.596822	0.00832861	0.0559472	0.165174	ING2	ING2	ING2,CDKN2AIP,TRAPPC11,RNU6-1053P,STOX2,RWDD4	ING2,ING2,CDKN2AIP,TRAPPC11,RNU6-1053P,STOX2,RWDD4
5	165187976	165189503	chr5:165187976-165189503	-0.51606	-0.866708	-0.165413	0.00451807	0.043104	-0.627452	-1.05775	-0.19715	0.00676444	0.0711218	LINC02143	.	LINC01938	.,LINC01938
12	6451414	6452512	chr12:6451414-6452512	0.63789	0.204444	1.07133	0.00451975	0.043104	0.389061	0.0380913	0.740031	0.0317631	0.129203	TAPBPL	TAPBPL	TAPBPL,MRPL51,PTPN6,VAMP1,HSALNG0088858,CD27	TAPBPL,TAPBPL,MRPL51,PTPN6,VAMP1,HSALNG0088858,CD27
17	26603644	26604656	chr17:26603644-26604656	-0.888968	-1.49294	-0.285	0.00451441	0.043104	-0.649589	-1.16752	-0.131663	0.0168922	0.101764	MIR4522	.	.	.,.
2	91573477	91574048	chr2:91573477-91574048	-0.514485	-0.864395	-0.164575	0.0045543	0.0433381	-0.0950233	-0.440605	0.250559	0.570055	0.477488	LSP1P4	.	KMT5AP2	.,KMT5AP2
17	41930171	41930866	chr17:41930171-41930866	0.650643	0.208133	1.09315	0.00455402	0.0433381	0.27183	-0.0612475	0.604907	0.103417	0.217837	ACLY	ACLY	RF00017-2380,ACLY,TTC25,NT5C3B,PLEKHH3,HSD17B1,RETREG3,HSD17B1P1,CNTNAP1,TUBG2,KLHL11	ACLY,RF00017-2380,ACLY,TTC25,NT5C3B,PLEKHH3,HSD17B1,RETREG3,HSD17B1P1,CNTNAP1,TUBG2,KLHL11
5	115841330	115842612	chr5:115841330-115842612	-0.508639	-0.854646	-0.162632	0.00456239	0.0433674	-0.370008	-0.668003	-0.0720134	0.0178519	0.104229	AP3S1	AP3S1	ATG12,AP3S1,CDO1,PGGT1B,FJ601672-002,LVRN	AP3S1,ATG12,AP3S1,CDO1,PGGT1B,FJ601672-002,LVRN
6	83590124	83590719	chr6:83590124-83590719	-0.670293	-1.12648	-0.21411	0.00457993	0.0434864	-0.549245	-0.97357	-0.124921	0.0141394	0.094816	PRSS35	.	SNAP91,PRSS35,CYB5R4,RIPPLY2,HSALNG0051613	.,SNAP91,PRSS35,CYB5R4,RIPPLY2,HSALNG0051613
4	42656216	42657731	chr4:42656216-42657731	-0.483634	-0.812929	-0.154339	0.00459707	0.0436013	-0.260162	-0.564037	0.0437138	0.0887349	0.203412	ATP8A1	ATP8A1	ATP8A1,SHISA3	ATP8A1,ATP8A1,SHISA3
5	108381353	108382937	chr5:108381353-108382937	-0.476748	-0.801446	-0.152049	0.00460798	0.043657	-0.491127	-0.802946	-0.179308	0.00396185	0.0575963	FBXL17	FBXL17	FBXL17,FER,RF00017-4817,EFNA5	FBXL17,FBXL17,FER,RF00017-4817,EFNA5
15	65385003	65385772	chr15:65385003-65385772	0.592949	0.188942	0.996955	0.00462394	0.0437603	0.493032	0.114051	0.872012	0.013734	0.0936523	IGDCC3	.	IGDCC3,IGDCC4	.,IGDCC3,IGDCC4
5	146446942	146447821	chr5:146446942-146447821	-0.487647	-0.820018	-0.155276	0.00463696	0.0437878	-0.225184	-0.553206	0.102838	0.166065	0.271739	TCERG1	TCERG1	TCERG1,RBM27,LARS1,GPR151,RF00017-4987	TCERG1,TCERG1,RBM27,LARS1,GPR151,RF00017-4987
7	923008	923614	chr7:923008-923614	0.709712	0.225989	1.19343	0.00463671	0.0437878	0.248886	-0.0977646	0.595537	0.148508	0.258015	ADAP1	.	ADAP1,CYP2W1,ZFAND2A,C7orf50,COX19,GET4,RF00017-5955	.,ADAP1,CYP2W1,ZFAND2A,C7orf50,COX19,GET4,RF00017-5955
2	178450292	178451829	chr2:178450292-178451829	-0.483546	-0.813179	-0.153912	0.00464379	0.0438046	-0.433861	-0.75187	-0.115853	0.0103443	0.0827591	PJVK	PJVK	PJVK,PRKRA,FKBP7,CHROMR,PLEKHA3,RBM45	PJVK,PJVK,PRKRA,FKBP7,CHROMR,PLEKHA3,RBM45
4	49219166	49220090	chr4:49219166-49220090	0.470373	0.149435	0.791312	0.00467832	0.0440823	0.303352	-0.125808	0.732512	0.154527	0.262488	CWH43	.	.	.,.
17	82497035	82497602	chr17:82497035-82497602	0.765362	0.242833	1.28789	0.00470212	0.0442222	0.195499	-0.173121	0.564119	0.279296	0.342464	FOXK2	.	FOXK2,TRX-CAT1-8,hsa-miR-1273e-032,TBCD,GPS1,NARF,NARF-IT1,FAAP100,HGS,HEXD,RFNG,OGFOD3,SECTM1,ALYREF,CSNK1D,WDR45B,CCDC57,ARL16,FN3KRP,TSPAN10,ASPSCR1,DUS1L,LINC01970,MAFG-DT,UTS2R,LRRC45,FASN,RF00017-2599	.,FOXK2,TRX-CAT1-8,hsa-miR-1273e-032,TBCD,GPS1,NARF,NARF-IT1,FAAP100,HGS,HEXD,RFNG,OGFOD3,SECTM1,ALYREF,CSNK1D,WDR45B,CCDC57,ARL16,FN3KRP,TSPAN10,ASPSCR1,DUS1L,LINC01970,MAFG-DT,UTS2R,LRRC45,FASN,RF00017-2599
21	29024367	29025431	chr21:29024367-29025431	-0.509016	-0.856543	-0.161488	0.00470338	0.0442222	-0.327205	-0.677246	0.0228367	0.0651346	0.177107	USP16	USP16	USP16,CCT8,RPL12P9,LTN1,BACH1,RWDD2B,N6AMT1,RPL23P2,BACH1-IT1,LINC01697,BACH1-IT2	USP16,USP16,CCT8,RPL12P9,LTN1,BACH1,RWDD2B,N6AMT1,RPL23P2,BACH1-IT1,LINC01697,BACH1-IT2
22	12559110	12559759	chr22:12559110-12559759	-1.07169	-1.80362	-0.339758	0.00471633	0.0442958	-0.808458	-1.43333	-0.18359	0.0141767	0.0948508	LOC102723769	.	.	.,.
3	45994761	45996077	chr3:45994761-45996077	0.548222	0.173752	0.922692	0.00472167	0.0442979	0.418922	0.0996993	0.738145	0.0130555	0.0916238	FYCO1	FYCO1	FYCO1,CXCR6,CCR1,CCDC12,SACM1L,CCR5,CCR2	FYCO1,FYCO1,CXCR6,CCR1,CCDC12,SACM1L,CCR5,CCR2
2	130639025	130639486	chr2:130639025-130639486	-0.99962	-1.6827	-0.31654	0.00473768	0.0444	-0.673306	-1.23466	-0.111954	0.0214754	0.110109	POTEJ	.	.	.,.
12	48183078	48184185	chr12:48183078-48184185	0.601828	0.190325	1.01333	0.00476167	0.0445766	0.00352418	-0.329421	0.33647	0.982474	0.599251	CCDC184	CCDC184	CCDC184,ZNF641,H1-7,OR10AD1	CCDC184,CCDC184,ZNF641,H1-7,OR10AD1
1	12177943	12179350	chr1:12177943-12179350	0.576394	0.182062	0.970727	0.00478375	0.044735	0.360359	-0.0536091	0.774327	0.0839329	0.198399	TNFRSF1B	.	TNFRSF1B,MTHFR,TNFRSF8,CLCN6,VPS13D,AGTRAP,MIIP,MFN2,MIR7846,MIR4632	.,TNFRSF1B,MTHFR,TNFRSF8,CLCN6,VPS13D,AGTRAP,MIIP,MFN2,MIR7846,MIR4632
20	29094801	29096243	chr20:29094801-29096243	-0.449761	-0.757612	-0.14191	0.00480348	0.044871	-0.277701	-0.572059	0.0166574	0.0629149	0.174563	FRG1DP	.	.	.,.
3	159763070	159764001	chr3:159763070-159764001	-0.510213	-0.859653	-0.160773	0.00482769	0.0450485	-0.280506	-0.655628	0.0946159	0.133337	0.245597	IQCJ-SCHIP1-AS1	IQCJ-SCHIP1-AS1	IQCJ-SCHIP1-AS1-001,SCHIP1,IQCJ-SCHIP1,IL12A	IQCJ-SCHIP1-AS1,IQCJ-SCHIP1-AS1-001,SCHIP1,IQCJ-SCHIP1,IL12A
11	28107550	28108629	chr11:28107550-28108629	-0.516189	-0.869773	-0.162604	0.00483349	0.0450541	-0.517183	-0.809007	-0.225359	0.00159308	0.0422062	METTL15	METTL15	KIF18A,METTL15,HSALNG0083331,BDNF	METTL15,KIF18A,METTL15,HSALNG0083331,BDNF
21	10754328	10755991	chr21:10754328-10755991	-0.498665	-0.840352	-0.156978	0.00484594	0.0451216	-0.466843	-0.748208	-0.185478	0.00268766	0.0512208	TPTE	.	.	.,.
14	19239849	19241769	chr14:19239849-19241769	-0.476845	-0.803732	-0.149958	0.0048645	0.0451972	-0.0687022	-0.582836	0.445431	0.781767	0.544997	LOC101929572	.	.	.,.
17	31508430	31509276	chr17:31508430-31509276	0.743902	0.233967	1.25384	0.00486253	0.0451972	0.338099	-0.0545886	0.730786	0.0870889	0.202393	MIR4724	.	RAB11FIP4,LRRC37BP1,RF00017-2348,RN7SL45P,COPRS	.,RAB11FIP4,LRRC37BP1,RF00017-2348,RN7SL45P,COPRS
17	8186279	8187632	chr17:8186279-8187632	0.581273	0.182727	0.979819	0.00487172	0.0452157	0.418512	0.0499264	0.787097	0.0283146	0.123274	MIR4521	MIR4521	MN297413,TRI-AAT5-5,BORCS6,TRT-AGT1-1,MN297412,DVL2,PFAS,CNTROB,WRAP53,NEURL4,SENP3,CTC1,CYB5D1,POLR2A,NLGN2,SNORD10,ATP1B2,KDM6B,SNORA48,RPL26,VAMP2,ELP5,DLG4,AURKB,LINC00324,KCNAB3,PER1,PLSCR3,MIR324,EIF4A1,KCTD11,HES7,SLC25A35,ZBTB4,MIR4521,TRS-GCT4-3,TRW-CCA3-3,TMEM107	MIR4521,MN297413,TRI-AAT5-5,BORCS6,TRT-AGT1-1,MN297412,DVL2,PFAS,CNTROB,WRAP53,NEURL4,SENP3,CTC1,CYB5D1,POLR2A,NLGN2,SNORD10,ATP1B2,KDM6B,SNORA48,RPL26,VAMP2,ELP5,DLG4,AURKB,LINC00324,KCNAB3,PER1,PLSCR3,MIR324,EIF4A1,KCTD11,HES7,SLC25A35,ZBTB4,MIR4521,TRS-GCT4-3,TRW-CCA3-3,TMEM107
4	4270002	4270774	chr4:4270002-4270774	0.780395	0.245136	1.31565	0.00488583	0.0452497	0.123833	-0.32006	0.567726	0.564504	0.474956	LYAR	.	TMEM128,LYAR,ZBTB49	.,TMEM128,LYAR,ZBTB49
8	123416229	123417201	chr8:123416229-123417201	-0.509448	-0.858854	-0.160043	0.00488396	0.0452497	-0.298172	-0.594613	-0.00173117	0.0488147	0.154262	ATAD2	ATAD2	NTAQ1,ATAD2	ATAD2,NTAQ1,ATAD2
19	47130667	47131513	chr19:47130667-47131513	0.711416	0.2233	1.19953	0.00489973	0.04533	0.145294	-0.20401	0.494598	0.393065	0.401893	ZC3H4	.	SAE1,ZC3H4,BICRA,CCDC9,SNORD23,NOP53,EHD2,BBC3	.,SAE1,ZC3H4,BICRA,CCDC9,SNORD23,NOP53,EHD2,BBC3
5	83076975	83077986	chr5:83076975-83077986	-0.522163	-0.880475	-0.163851	0.00490499	0.0453303	-0.225648	-0.55963	0.108333	0.172502	0.277401	TMEM167A	TMEM167A	XRCC4,TMEM167A	TMEM167A,XRCC4,TMEM167A
11	57667106	57668608	chr11:57667106-57668608	-0.491479	-0.828888	-0.15407	0.00492328	0.0454459	-0.470418	-0.824344	-0.116492	0.0121109	0.0883295	ZDHHC5	ZDHHC5	ZDHHC5,SSRP1,MED19,YPEL4,SELENOH,ZFP91,BTBD18,CTNND1,RTN4RL2,RN7SKP259,MN309355,MN298114-032	ZDHHC5,ZDHHC5,SSRP1,MED19,YPEL4,SELENOH,ZFP91,BTBD18,CTNND1,RTN4RL2,RN7SKP259,MN309355,MN298114-032
22	42500211	42500939	chr22:42500211-42500939	0.643009	0.201521	1.0845	0.004928	0.0454459	0.19869	-0.145755	0.543135	0.240734	0.320948	SERHL	SERHL	SERHL,RRP7A,RRP7BP,NFAM1,CYB5R3	SERHL,SERHL,RRP7A,RRP7BP,NFAM1,CYB5R3
2	676389	677710	chr2:676389-677710	-0.474653	-0.80072	-0.148587	0.00494941	0.0454702	-0.416292	-0.709809	-0.122775	0.00810737	0.0753195	TMEM18	TMEM18	TMEM18-DT,TMEM18,ALKAL2	TMEM18,TMEM18-DT,TMEM18,ALKAL2
9	63787685	63788384	chr9:63787685-63788384	-0.535105	-0.902648	-0.167561	0.00494377	0.0454702	-0.156718	-0.480937	0.167501	0.322726	0.367035	MIR4477B	.	.	.,.
12	50111685	50112514	chr12:50111685-50112514	-0.516238	-0.870763	-0.161713	0.00493694	0.0454702	-0.291611	-0.643168	0.0599458	0.0982949	0.213012	COX14	COX14	COX14,ATF1,CERS5,LIMA1,BCDIN3D,SMARCD1,LMBR1L,TROAP,HSALNG0091001,GPD1	COX14,COX14,ATF1,CERS5,LIMA1,BCDIN3D,SMARCD1,LMBR1L,TROAP,HSALNG0091001,GPD1
19	12139978	12141327	chr19:12139978-12141327	0.555107	0.173751	0.936463	0.00495164	0.0454702	0.255363	-0.0671574	0.577882	0.113337	0.227138	ZNF20	ZNF20	ZNF20,ZNF433,RNA5SP464,ZNF625-ZNF20,ZNF788P	ZNF20,ZNF20,ZNF433,RNA5SP464,ZNF625-ZNF20,ZNF788P
6	60230200	60230935	chr6:60230200-60230935	-0.526367	-0.888033	-0.164701	0.00495775	0.045478	-0.627511	-0.983955	-0.271068	0.00168227	0.0433542	MTRNR2L9	.	.	.,.
8	98825409	98826235	chr8:98825409-98826235	-0.515627	-0.86996	-0.161293	0.00496322	0.0454801	-0.588472	-0.888426	-0.288517	0.000662433	0.0302285	STK3	.	STK3,KCNS2	.,STK3,KCNS2
20	44521481	44522266	chr20:44521481-44522266	-0.540936	-0.912726	-0.169145	0.00497036	0.0454974	-0.165565	-0.48159	0.150461	0.284996	0.345367	SERINC3	SERINC3	SERINC3,JPH2,PKIG,TTPAL	SERINC3,SERINC3,JPH2,PKIG,TTPAL
12	76763702	76764674	chr12:76763702-76764674	-0.506556	-0.854782	-0.15833	0.00497806	0.0455197	-0.281882	-0.602266	0.0385025	0.0809373	0.194865	ZDHHC17	ZDHHC17	ZDHHC17,RF00017-1192,CSRP2	ZDHHC17,ZDHHC17,RF00017-1192,CSRP2
22	10712216	10712810	chr22:10712216-10712810	-0.456917	-0.771097	-0.142736	0.00498833	0.0455655	-0.517156	-0.835694	-0.198618	0.00316883	0.0540179	FRG1FP	.	.	.,.
11	1781376	1782148	chr11:1781376-1782148	0.730135	0.228013	1.23226	0.00499434	0.0455724	0.393587	-0.0646508	0.851825	0.0877903	0.202635	CTSD	.	LSP1,TNNI2,SYT8,TOLLIP,RPL36AP39,CTSD	.,LSP1,TNNI2,SYT8,TOLLIP,RPL36AP39,CTSD
5	119070472	119071672	chr5:119070472-119071672	-0.484801	-0.818286	-0.151316	0.00500437	0.0456158	-0.38053	-0.682757	-0.0783036	0.0165326	0.101283	LOC105379143	LOC105379143	DMXL1,DTWD2,NONHSAG041343.2,TNFAIP8	LOC105379143,DMXL1,DTWD2,NONHSAG041343.2,TNFAIP8
21	9564882	9566337	chr21:9564882-9566337	-0.714944	-1.20695	-0.222942	0.00502172	0.0457258	-0.456494	-0.827265	-0.0857232	0.018691	0.105691	LOC105379511	.	.	.,.
1	16725999	16729012	chr1:16725999-16729012	0.501583	0.156327	0.846839	0.00503152	0.0457669	0.423658	0.0694249	0.77789	0.0218004	0.110722	ESPNP	.	TRV-CAC13-1,TRG-CCC5-1,ESPNP,CROCC,NBPF1,SPEN,CROCCP3,LINC01772,RPL22P3,RPS16P1,MFAP2,ZBTB17,ARHGEF19,SZRD1,EIF1AXP1,FBXO42,FBLIM1,CROCCP2,NECAP2,MN296791-002	.,TRV-CAC13-1,TRG-CCC5-1,ESPNP,CROCC,NBPF1,SPEN,CROCCP3,LINC01772,RPL22P3,RPS16P1,MFAP2,ZBTB17,ARHGEF19,SZRD1,EIF1AXP1,FBXO42,FBLIM1,CROCCP2,NECAP2,MN296791-002
1	156053034	156055001	chr1:156053034-156055001	0.484669	0.150861	0.818478	0.00505574	0.0459157	0.381525	0.068289	0.69476	0.0198029	0.107611	LAMTOR2	LAMTOR2	UBQLN4,MN308998,LAMTOR2,KHDC4,CLK2,GON4L,RRNAD1,THBS3,MEX3A,LMNA,PMF1,ARHGEF2,RXFP4,SSR2,SEMA4A,KRTCAP2,MSTO2P,GLMP,FAM189B,ASH1L	LAMTOR2,UBQLN4,MN308998,LAMTOR2,KHDC4,CLK2,GON4L,RRNAD1,THBS3,MEX3A,LMNA,PMF1,ARHGEF2,RXFP4,SSR2,SEMA4A,KRTCAP2,MSTO2P,GLMP,FAM189B,ASH1L
6	141483015	141483900	chr6:141483015-141483900	-0.616752	-1.04164	-0.191862	0.00506667	0.0459157	-0.595403	-0.933761	-0.257044	0.00168852	0.0433542	NMBR	.	RF00100-133,RN7SKP106,GJE1	.,RF00100-133,RN7SKP106,GJE1
7	66493345	66494140	chr7:66493345-66494140	-0.529034	-0.893483	-0.164586	0.00506534	0.0459157	-0.412396	-0.740467	-0.0843252	0.0166832	0.101513	GS1-124K5.4	GS1-124K5.4	LINC00174,GS1-124K5.4,RABGEF1,VKORC1L1,KCTD7,TPST1,RF00017-6229	GS1-124K5.4,LINC00174,GS1-124K5.4,RABGEF1,VKORC1L1,KCTD7,TPST1,RF00017-6229
17	48037192	48037769	chr17:48037192-48037769	0.866617	0.269556	1.46368	0.00506909	0.0459157	0.36229	-0.0805321	0.805111	0.102627	0.217296	MIR152	MIR152	COPZ2,MIR152,PRR15L,SNX11,SCRN2,TBX21,hsa-miR-5095-226,CDK5RAP3	MIR152,COPZ2,MIR152,PRR15L,SNX11,SCRN2,TBX21,hsa-miR-5095-226,CDK5RAP3
9	63770245	63771520	chr9:63770245-63771520	-0.572517	-0.967203	-0.177831	0.00509522	0.0461042	-0.528558	-0.914233	-0.142884	0.0100611	0.0826274	MIR4477B	.	.	.,.
2	90385867	90386471	chr2:90385867-90386471	-0.568791	-0.960985	-0.176597	0.00510333	0.0461293	-0.708514	-1.09782	-0.319213	0.00127716	0.0390763	LOC101927050	.	.	.,.
12	56488046	56488548	chr12:56488046-56488548	0.800163	0.248207	1.35212	0.00512052	0.0462365	0.564416	0.138513	0.990319	0.0123249	0.0890494	GLS2	GLS2	GLS2,RBMS2,NEMP1,ZBTB39,PAN2,BAZ2A,DNAJC14,PRIM1,TMEM198B,ZC3H10,ANKRD52,SPRYD4,RF00017-1161,MIP	GLS2,GLS2,RBMS2,NEMP1,ZBTB39,PAN2,BAZ2A,DNAJC14,PRIM1,TMEM198B,ZC3H10,ANKRD52,SPRYD4,RF00017-1161,MIP
2	226835536	226836688	chr2:226835536-226836688	-0.476039	-0.804601	-0.147477	0.00514454	0.046405	-0.275979	-0.613947	0.0619896	0.103235	0.217753	RHBDD1	.	RHBDD1,IRS1,COL4A4	.,RHBDD1,IRS1,COL4A4
5	131170488	131171545	chr5:131170488-131171545	-0.533058	-0.901136	-0.164981	0.00516299	0.0464984	-0.515673	-0.828213	-0.203133	0.00280519	0.0522303	LYRM7	LYRM7	LYRM7,HINT1	LYRM7,LYRM7,HINT1
10	38402300	38403322	chr10:38402300-38403322	-0.497677	-0.841345	-0.154009	0.00516563	0.0464984	-0.451543	-0.76788	-0.135206	0.00777904	0.0742131	SEPTIN7P9	SEPTIN7P9	SEPTIN7P9,LINC00999,MN296973,HSD17B7P2,SLC9B1P3,ZNF25-DT	SEPTIN7P9,SEPTIN7P9,LINC00999,MN296973,HSD17B7P2,SLC9B1P3,ZNF25-DT
X	49269020	49269893	chrX:49269020-49269893	-0.538808	-0.911018	-0.166598	0.00518145	0.0465923	-0.177327	-0.49562	0.140966	0.256569	0.329761	PPP1R3F	PPP1R3F	FOXP3,PPP1R3F,FTSJ1,PRICKLE3,RBM3,PLP2,CACNA1F,FLICR,MF370628,CCDC22	PPP1R3F,FOXP3,PPP1R3F,FTSJ1,PRICKLE3,RBM3,PLP2,CACNA1F,FLICR,MF370628,CCDC22
6	7697664	7698724	chr6:7697664-7698724	-0.59652	-1.00873	-0.184305	0.00519555	0.0466706	-0.601036	-1.06316	-0.138917	0.0137545	0.0937091	BMP6	.	MG828696,BMP6,SNRNP48	.,MG828696,BMP6,SNRNP48
17	45583535	45585874	chr17:45583535-45585874	0.470471	0.145182	0.795759	0.00521875	0.0468305	0.184127	-0.128796	0.497051	0.231801	0.31549	MAP3K14	.	DND1P1,LINC02210,LRRC37A4P,LRRC37A2,DCAKD,PLEKHM1,ACBD4,FMNL1,LINC02210-CRHR1,RF00017-2410	.,DND1P1,LINC02210,LRRC37A4P,LRRC37A2,DCAKD,PLEKHM1,ACBD4,FMNL1,LINC02210-CRHR1,RF00017-2410
7	150003191	150003979	chr7:150003191-150003979	0.507674	0.156603	0.858745	0.00522604	0.0468473	0.213977	-0.134708	0.562661	0.213188	0.305039	LOC100134040	.	.	.,.
21	16194159	16194891	chr21:16194159-16194891	-0.668935	-1.1318	-0.206066	0.00525202	0.0470316	-0.451712	-0.842848	-0.0605765	0.0260482	0.119486	SNORD74B	.	MIR99AHG,hsa-miR-5095-320,USP25	.,MIR99AHG,hsa-miR-5095-320,USP25
6	145814259	145815583	chr6:145814259-145815583	-0.487181	-0.824466	-0.149895	0.00527503	0.0471888	-0.362755	-0.662589	-0.0629212	0.0205217	0.108919	FBXO30	FBXO30	FBXO30,FBXO30-DT,SHPRH,EPM2A	FBXO30,FBXO30,FBXO30-DT,SHPRH,EPM2A
1	156114240	156114759	chr1:156114240-156114759	0.710171	0.218424	1.20192	0.00528209	0.0472032	0.61408	0.194772	1.03339	0.0065719	0.0705536	LMNA	.	LMNA,GON4L,CLK2,RRNAD1,KHDC4,SMU1P1,MSTO1,MSTO2P,PRCC,ISG20L2,CCT3,YY1AP1,THBS3,TSACC,BGLAP,KRTCAP2,SYT11,MEX3A,DPM3,MTX1,UBQLN4,LAMTOR2,PAQR6,RIT1,TRIM46,ASH1L,GLMP,RXFP4,MIR9-1,MIR9-1HG,SEMA4A,MEF2D,ARHGEF2	.,LMNA,GON4L,CLK2,RRNAD1,KHDC4,SMU1P1,MSTO1,MSTO2P,PRCC,ISG20L2,CCT3,YY1AP1,THBS3,TSACC,BGLAP,KRTCAP2,SYT11,MEX3A,DPM3,MTX1,UBQLN4,LAMTOR2,PAQR6,RIT1,TRIM46,ASH1L,GLMP,RXFP4,MIR9-1,MIR9-1HG,SEMA4A,MEF2D,ARHGEF2
22	12583675	12585212	chr22:12583675-12585212	-0.500616	-0.847367	-0.153866	0.00529531	0.0472725	-0.45306	-0.766143	-0.139978	0.00711388	0.072125	LOC102723769	.	.	.,.
12	101152009	101153884	chr12:101152009-101153884	-0.672893	-1.13911	-0.206677	0.0053081	0.0473379	-0.708192	-1.22332	-0.193067	0.00986744	0.0819463	UTP20	.	.	.,.
2	9003663	9004315	chr2:9003663-9004315	-0.581768	-0.98494	-0.178596	0.00531799	0.0473773	-0.448933	-0.766498	-0.131369	0.00827858	0.0758447	MBOAT2	MBOAT2	MBOAT2,TAF1B,SNODB822,KIDINS220	MBOAT2,MBOAT2,TAF1B,SNODB822,KIDINS220
22	12305754	12307037	chr22:12305754-12307037	-0.622172	-1.05348	-0.19086	0.00533197	0.047453	-0.360939	-0.781185	0.0593072	0.0878036	0.202635	LOC102723769	.	.	.,.
3	19946736	19947996	chr3:19946736-19947996	-0.494865	-0.837979	-0.151752	0.0053389	0.047466	-0.399368	-0.699236	-0.0994997	0.0119671	0.0878296	EFHB	EFHB	EFHB,RAB5A,NONHSAG034575.2,KAT2B,PP2D1	EFHB,EFHB,RAB5A,NONHSAG034575.2,KAT2B,PP2D1
6	30717223	30717711	chr6:30717223-30717711	-0.554865	-0.939729	-0.170001	0.00535587	0.0475347	-0.377637	-0.767529	0.0122541	0.0568407	0.166655	IER3-AS1	.	NONHSAG043429.2,TUBB,MDC1,DDX39B,LY6G5B,DHX16,TRIM39,PAIP1P1,PPP1R10,HCG18,GTF2H4,ETF1P1,ABCF1,NRM,NFKBIL1,POLR1H,TRIM26,MICA,HLA-H,TCF19,MICE,HLA-K,HLA-U,PRR3,RPL3P2,HLA-W,HCG4B,HLA-J,ATAT1,CSNK2B,MICD,CCHCR1,PSORS1C2,ZNRD1ASP,LINC02569,GNL1,PRRC2A,GPANK1,BAG6,HCG17,HLA-C,C6orf47,HLA-L,FLOT1,HCG4,RF00017-5401	.,NONHSAG043429.2,TUBB,MDC1,DDX39B,LY6G5B,DHX16,TRIM39,PAIP1P1,PPP1R10,HCG18,GTF2H4,ETF1P1,ABCF1,NRM,NFKBIL1,POLR1H,TRIM26,MICA,HLA-H,TCF19,MICE,HLA-K,HLA-U,PRR3,RPL3P2,HLA-W,HCG4B,HLA-J,ATAT1,CSNK2B,MICD,CCHCR1,PSORS1C2,ZNRD1ASP,LINC02569,GNL1,PRRC2A,GPANK1,BAG6,HCG17,HLA-C,C6orf47,HLA-L,FLOT1,HCG4,RF00017-5401
14	105070034	105070496	chr14:105070034-105070496	0.773888	0.237084	1.31069	0.00535761	0.0475347	0.278096	-0.135188	0.69138	0.174157	0.27864	GPR132	GPR132	GPR132,JAG2,NUDT14,CLBA1,CRIP1	GPR132,GPR132,JAG2,NUDT14,CLBA1,CRIP1
14	52552093	52553844	chr14:52552093-52553844	-0.47204	-0.799546	-0.144534	0.00536794	0.0475776	-0.479148	-0.793171	-0.165125	0.00496589	0.062621	GPR137C	GPR137C	TXNDC16,GPR137C,NONHSAG014968.2,RTRAF,ERO1A,PTGDR	GPR137C,TXNDC16,GPR137C,NONHSAG014968.2,RTRAF,ERO1A,PTGDR
19	38864796	38865887	chr19:38864796-38865887	0.857643	0.262418	1.45287	0.00538145	0.0476486	0.585028	0.156986	1.01307	0.0102311	0.0826407	CAPN12	.	HNRNPL,FBL,PLEKHG2,RN7SL566P,RPS16,EID2B,PAF1,SUPT5H,ACTN4,FBXO17,RINL	.,HNRNPL,FBL,PLEKHG2,RN7SL566P,RPS16,EID2B,PAF1,SUPT5H,ACTN4,FBXO17,RINL
20	28299205	28300248	chr20:28299205-28300248	-0.531619	-0.900638	-0.1626	0.00538881	0.047665	-0.317598	-0.813536	0.178339	0.19479	0.293474	FRG1CP	.	.	.,.
14	20461061	20462044	chr14:20461061-20462044	-0.504193	-0.854352	-0.154033	0.00541112	0.0478135	-0.419566	-0.733572	-0.10556	0.0117359	0.0873305	PIP4P1	PIP4P1	PIP4P1,SUPT16H,METTL17,CHD8,TEP1,RNA5SP382,APEX1,ZNF219,MG828730-019	PIP4P1,PIP4P1,SUPT16H,METTL17,CHD8,TEP1,RNA5SP382,APEX1,ZNF219,MG828730-019
1	16604701	16606237	chr1:16604701-16606237	0.471363	0.143894	0.798833	0.00542585	0.047846	0.385555	0.039875	0.731236	0.0308542	0.127658	NBPF1	.	NBPF1,NECAP2	.,NBPF1,NECAP2
19	45016199	45017063	chr19:45016199-45017063	0.792902	0.242055	1.34375	0.0054255	0.047846	1.00726	0.501154	1.51337	0.000581212	0.0281226	RELB	.	APOC2,CLASRP,RNU6-611P,GEMIN7,ZNF296,PPP1R37,DMPK,APOE,RELB	.,APOC2,CLASRP,RNU6-611P,GEMIN7,ZNF296,PPP1R37,DMPK,APOE,RELB
14	19105414	19106542	chr14:19105414-19106542	-0.639913	-1.08458	-0.195245	0.00543589	0.0478858	-0.405448	-0.935779	0.124882	0.125399	0.23949	LOC100508046	.	.	.,.
15	97501378	97501921	chr15:97501378-97501921	-0.688801	-1.16764	-0.20996	0.00545445	0.0480004	-0.630582	-1.06389	-0.197272	0.0068543	0.0711875	LINC02254	.	ARRDC4,LINC02254	.,ARRDC4,LINC02254
2	28566619	28567282	chr2:28566619-28567282	0.698904	0.212909	1.1849	0.0054663	0.0480071	0.185867	-0.196947	0.568681	0.320633	0.365581	PLB1	.	PPP1CB,SNRPGP7,PLB1,GPN1	.,PPP1CB,SNRPGP7,PLB1,GPN1
21	10795391	10796494	chr21:10795391-10796494	-0.44751	-0.758667	-0.136353	0.00546248	0.0480071	-0.477337	-0.777279	-0.177396	0.00367397	0.0565476	TPTE	.	.	.,.
1	151944688	151946655	chr1:151944688-151946655	0.484964	0.147566	0.822363	0.00548868	0.0481548	0.195548	-0.183394	0.57449	0.29205	0.349249	THEM4	.	POGZ,GABPB2,PI4KB,MRPL9,PIP5K1A,LYSMD1,HRNR,THEM4,ZNF687,C1orf56,PSMB4,RN7SL444P,LINGO4,TDRKH,S100A10	.,POGZ,GABPB2,PI4KB,MRPL9,PIP5K1A,LYSMD1,HRNR,THEM4,ZNF687,C1orf56,PSMB4,RN7SL444P,LINGO4,TDRKH,S100A10
17	17694205	17695267	chr17:17694205-17695267	0.545902	0.165898	0.925907	0.00551324	0.0483213	0.294531	-0.0707493	0.659811	0.107317	0.221758	RAI1	.	SREBF1,MIR33B,TOM1L2,DRC3,SHMT1,PEMT,TOP3A,ATPAF2,ALKBH5,FLCN,COPS3,RAI1	.,SREBF1,MIR33B,TOM1L2,DRC3,SHMT1,PEMT,TOP3A,ATPAF2,ALKBH5,FLCN,COPS3,RAI1
7	32495097	32496133	chr7:32495097-32496133	-0.518387	-0.879341	-0.157432	0.00552606	0.0483848	-0.246731	-0.588117	0.094656	0.145994	0.25579	AVL9	AVL9	AVL9,LSM5,BBS9,ZNRF2P1,DPY19L1P2,L13714-406,KBTBD2	AVL9,AVL9,LSM5,BBS9,ZNRF2P1,DPY19L1P2,L13714-406,KBTBD2
3	5657114	5657615	chr3:5657114-5657615	-0.581384	-0.986478	-0.176289	0.00555637	0.0485055	-0.790354	-1.19323	-0.387479	0.000662686	0.0302285	MIR4790	.	.	.,.
6	36678525	36679355	chr6:36678525-36679355	0.586815	0.177983	0.995647	0.00555122	0.0485055	0.561282	0.208111	0.914453	0.00371085	0.0567907	DINOL	DINOL	CDKN1A,SRSF3,CMTR1,STK38,RNF8,BRPF3,MAPK14,RNU1-88P,C6orf89,MAPK13,ARMC12,PI16,RAB44,ETV7,DINOL,RF00017-5489,RF00017-5492,RF00017-5486,MN298114-202	DINOL,CDKN1A,SRSF3,CMTR1,STK38,RNF8,BRPF3,MAPK14,RNU1-88P,C6orf89,MAPK13,ARMC12,PI16,RAB44,ETV7,DINOL,RF00017-5489,RF00017-5492,RF00017-5486,MN298114-202
11	72112207	72112927	chr11:72112207-72112927	-0.528406	-0.896625	-0.160187	0.00556097	0.0485055	-0.0990364	-0.474501	0.276428	0.58572	0.482949	ANAPC15	ANAPC15	FOLR3,ANAPC15,LAMTOR1,NUMA1,FAM86C1P,LRTOMT,OR7E128P	ANAPC15,FOLR3,ANAPC15,LAMTOR1,NUMA1,FAM86C1P,LRTOMT,OR7E128P
17	76491939	76494016	chr17:76491939-76494016	0.497292	0.150745	0.843839	0.00556226	0.0485055	0.453257	0.130872	0.775641	0.00857312	0.0765471	RHBDF2	.	RHBDF2,AANAT,SNHG16,TRIM65	.,RHBDF2,AANAT,SNHG16,TRIM65
8	74146843	74147223	chr8:74146843-74147223	-0.710656	-1.20599	-0.215326	0.00557094	0.0485324	-0.707903	-1.24062	-0.175185	0.0121266	0.0883295	LY96	.	LY96,GDAP1	.,LY96,GDAP1
11	118608247	118609030	chr11:118608247-118609030	0.607832	0.184025	1.03164	0.00558645	0.0485711	0.243047	-0.0913273	0.577422	0.143835	0.253767	PHLDB1	PHLDB1	PHLDB1,IFT46,TREHP1,KMT2A,VPS11,HINFP,CENATAC,TREH,TRAPPC4,ARCN1,RPL5P30,DPAGT1,TTC36,ATP5MG,RF00017-1046	PHLDB1,PHLDB1,IFT46,TREHP1,KMT2A,VPS11,HINFP,CENATAC,TREH,TRAPPC4,ARCN1,RPL5P30,DPAGT1,TTC36,ATP5MG,RF00017-1046
21	28992386	28993188	chr21:28992386-28993188	-0.508038	-0.862266	-0.15381	0.00558661	0.0485711	-0.632074	-0.986687	-0.27746	0.00151964	0.0414846	LTN1	LTN1	LTN1,CCT8,RWDD2B,USP16,RPL12P9,MAP3K7CL,N6AMT1	LTN1,LTN1,CCT8,RWDD2B,USP16,RPL12P9,MAP3K7CL,N6AMT1
19	45442876	45444723	chr19:45442876-45444723	0.513751	0.155428	0.872074	0.00560071	0.0486449	0.22669	-0.1692	0.62258	0.244068	0.32278	MIR6088	.	POLR1G,RELB,ZNF180,PPP1R13L,ERCC1,PPM1N,RTN2,CLASRP,DMPK,FOSB,VASP,GIPR,BLOC1S3,MIR6088	.,POLR1G,RELB,ZNF180,PPP1R13L,ERCC1,PPM1N,RTN2,CLASRP,DMPK,FOSB,VASP,GIPR,BLOC1S3,MIR6088
4	49251189	49252011	chr4:49251189-49252011	-0.795381	-1.35072	-0.240038	0.00564893	0.0490146	-0.436241	-0.918396	0.0459129	0.0733808	0.187101	CWH43	.	.	.,.
4	17576707	17577862	chr4:17576707-17577862	-0.472938	-0.803549	-0.142327	0.00570425	0.0493956	-0.362165	-0.675198	-0.0491321	0.0258156	0.119133	LAP3	LAP3	LAP3,MED28,DCAF16,NCAPG,QDPR,LCORL,RF00017-4274	LAP3,LAP3,MED28,DCAF16,NCAPG,QDPR,LCORL,RF00017-4274
7	123557423	123558264	chr7:123557423-123558264	-0.546043	-0.927741	-0.164344	0.00570221	0.0493956	-0.382595	-0.688647	-0.0765434	0.017201	0.102066	ASB15	.	NDUFA5,IQUB,HYAL4,ASB15	.,NDUFA5,IQUB,HYAL4,ASB15
14	58297754	58299163	chr14:58297754-58299163	-0.47798	-0.812234	-0.143726	0.00572042	0.0494367	-0.327651	-0.625069	-0.0302342	0.0327045	0.130763	ARMH4	ARMH4	ARID4A,ARMH4,TIMM9,TOMM20L,KIAA0586,ACTR10	ARMH4,ARID4A,ARMH4,TIMM9,TOMM20L,KIAA0586,ACTR10
17	26812862	26813692	chr17:26812862-26813692	-0.498571	-0.847214	-0.149928	0.00571906	0.0494367	-0.234776	-0.563008	0.093457	0.149952	0.259239	MIR4522	.	.	.,.
12	121209970	121210869	chr12:121209970-121210869	0.5961	0.179166	1.01303	0.00572903	0.0494617	0.327717	-0.00177389	0.657208	0.0511159	0.15783	P2RX4	P2RX4	P2RX4,ANAPC5,SETD1B,PSMD9,RPL31P52,LINC01089,UNC119B,KDM2B,ACADS,MN309611,CAMKK2	P2RX4,P2RX4,ANAPC5,SETD1B,PSMD9,RPL31P52,LINC01089,UNC119B,KDM2B,ACADS,MN309611,CAMKK2
7	135211054	135211999	chr7:135211054-135211999	-0.496587	-0.844052	-0.149122	0.00574678	0.0495163	-0.39229	-0.718149	-0.0664321	0.0210646	0.109789	WDR91	WDR91	WDR91,TMEM140,CYREN	WDR91,WDR91,TMEM140,CYREN
10	132537040	132537824	chr10:132537040-132537824	-0.475637	-0.808443	-0.142831	0.00574667	0.0495163	-0.39467	-0.704227	-0.0851121	0.0154135	0.0985033	INPP5A	INPP5A	INPP5A,PAOX,JAKMIP3,CFAP46,NKX6-2	INPP5A,INPP5A,PAOX,JAKMIP3,CFAP46,NKX6-2
8	124474044	124475548	chr8:124474044-124475548	-0.469736	-0.798534	-0.140938	0.0057637	0.0496127	-0.219022	-0.53265	0.0946062	0.159262	0.266259	RNF139-AS1	RNF139-AS1	RNF139,TRMT12,FAM91A1,WASHC5,TATDN1,RF00017-7305	RNF139-AS1,RNF139,TRMT12,FAM91A1,WASHC5,TATDN1,RF00017-7305
20	28631656	28632491	chr20:28631656-28632491	-0.550118	-0.935285	-0.164951	0.00577621	0.049671	-0.435597	-0.815452	-0.0557418	0.0269753	0.121434	FRG1CP	.	.	.,.
7	10973136	10974450	chr7:10973136-10974450	-0.494086	-0.840139	-0.148033	0.00579177	0.0497554	-0.269812	-0.620483	0.0808596	0.123155	0.237218	PHF14	PHF14	PHF14,NONHSAG046943.2,NDUFA4,RF00017-6052,THSD7A	PHF14,PHF14,NONHSAG046943.2,NDUFA4,RF00017-6052,THSD7A
X	11341516	11342209	chrX:11341516-11342209	-0.633182	-1.07674	-0.189628	0.00580009	0.0497775	-0.80765	-1.24723	-0.368074	0.0011784	0.0376642	MIR548AX	.	ARHGAP6,HCCS,MSL3,GOT2P7,AMELX	.,ARHGAP6,HCCS,MSL3,GOT2P7,AMELX
4	88378731	88379481	chr4:88378731-88379481	-0.571939	-0.972734	-0.171144	0.00581663	0.0498207	-0.185825	-0.515112	0.143462	0.250694	0.32595	HERC6	HERC6	HERC6,HERC5	HERC6,HERC6,HERC5
10	45379549	45380999	chr10:45379549-45380999	0.567914	0.169943	0.965885	0.00581619	0.0498207	-0.162469	-0.540401	0.215462	0.377746	0.394212	MIR3156-1	.	OR13A1,ALOX5,WASHC2C,MN309164,MARCHF8	.,OR13A1,ALOX5,WASHC2C,MN309164,MARCHF8
13	99269964	99270659	chr13:99269964-99270659	0.811664	0.242667	1.38066	0.00583388	0.0499191	0.590663	-0.107481	1.28881	0.0922557	0.207454	GPR18	.	UBAC2,GPR183,MIR623,GPR18	.,UBAC2,GPR183,MIR623,GPR18
18	9136043	9137605	chr18:9136043-9137605	-0.52897	-0.899931	-0.158009	0.00585137	0.0500193	-0.2817	-0.689673	0.126273	0.163746	0.26948	NDUFV2-AS1	NDUFV2-AS1	ANKRD12,NDUFV2,TWSG1	NDUFV2-AS1,ANKRD12,NDUFV2,TWSG1
3	167380051	167380584	chr3:167380051-167380584	-0.598338	-1.01823	-0.178448	0.0058828	0.0501395	-0.54119	-0.937159	-0.145221	0.0102314	0.0826407	ZBBX	ZBBX	ZBBX,LINC01327	ZBBX,ZBBX,LINC01327
7	23013447	23014413	chr7:23013447-23014413	-0.495303	-0.842835	-0.147771	0.00587584	0.0501395	-0.371236	-0.667248	-0.0752232	0.0168989	0.101764	FAM126A	FAM126A	FAM126A,TOMM7	FAM126A,FAM126A,TOMM7
22	31399274	31399954	chr22:31399274-31399954	0.579654	0.172898	0.98641	0.00588022	0.0501395	-0.0428623	-0.374792	0.289068	0.788919	0.547302	DRG1	DRG1	DRG1,SFI1,LINC01521,PATZ1,EIF4ENIF1,PIK3IP1,RF00017-3806	DRG1,DRG1,SFI1,LINC01521,PATZ1,EIF4ENIF1,PIK3IP1,RF00017-3806
9	83979310	83981264	chr9:83979310-83981264	-0.467452	-0.795596	-0.139307	0.00589787	0.0502184	-0.319991	-0.643402	0.00341952	0.0522129	0.158685	HNRNPK	HNRNPK	HNRNPK,RMI1,KIF27,C9orf64,IDNK,GKAP1	HNRNPK,HNRNPK,RMI1,KIF27,C9orf64,IDNK,GKAP1
1	243254414	243256276	chr1:243254414-243256276	-0.472451	-0.804319	-0.140584	0.00592813	0.0502784	-0.311497	-0.605505	-0.0174886	0.0390695	0.14157	MIR4677	.	SDCCAG8,CEP170,AKT3,PLD5	.,SDCCAG8,CEP170,AKT3,PLD5
2	98464359	98465844	chr2:98464359-98465844	0.555217	0.165341	0.945094	0.00591254	0.0502784	0.261241	-0.114739	0.637221	0.161258	0.267621	INPP4A	.	INPP4A,LINC02611,TMEM131,UNC50,MGAT4A,COA5	.,INPP4A,LINC02611,TMEM131,UNC50,MGAT4A,COA5
11	67239292	67241285	chr11:67239292-67241285	0.481651	0.143336	0.819966	0.00592603	0.0502784	0.335855	0.0406153	0.631094	0.0280593	0.123069	GRK2	.	KDM2A,KMT5B,RBM4,RBM14,CORO1B,RAD9A,SSH3,CLCF1,CCS,GRK2	.,KDM2A,KMT5B,RBM4,RBM14,CORO1B,RAD9A,SSH3,CLCF1,CCS,GRK2
22	12028501	12029235	chr22:12028501-12029235	-0.824493	-1.40353	-0.245455	0.00591861	0.0502784	-1.27633	-1.87385	-0.678804	0.000297436	0.0215428	LOC102723769	.	.	.,.
8	42152247	42153466	chr8:42152247-42153466	-0.48012	-0.81743	-0.142811	0.00593578	0.0502941	-0.406505	-0.693605	-0.119406	0.00819547	0.07543	AP3M2	AP3M2	AP3M2,IKBKB,POLB,KAT6A,DKK4,RF00017-7003,PLAT,RF00017-7005	AP3M2,AP3M2,IKBKB,POLB,KAT6A,DKK4,RF00017-7003,PLAT,RF00017-7005
22	12177859	12178742	chr22:12177859-12178742	-0.719498	-1.22525	-0.213742	0.00596116	0.0504597	-0.431195	-0.859004	-0.00338526	0.0484001	0.153804	LOC102723769	.	.	.,.
16	23835601	23837177	chr16:23835601-23837177	0.506863	0.150521	0.863206	0.00596827	0.0504705	0.168375	-0.130911	0.467661	0.2521	0.326486	PRKCB	PRKCB	PRKCB,CHP2,CACNG3	PRKCB,PRKCB,CHP2,CACNG3
17	82751401	82752373	chr17:82751401-82752373	0.606201	0.179955	1.03245	0.00597557	0.0504829	0.425587	0.0833139	0.76786	0.0177148	0.103728	FN3K	.	TBCD,FN3KRP,RAB40B,ZNF750,FN3K	.,TBCD,FN3KRP,RAB40B,ZNF750,FN3K
19	36139554	36140757	chr19:36139554-36140757	0.559364	0.165525	0.953202	0.00603922	0.050971	0.405693	0.0884843	0.722901	0.0151429	0.0977244	CAPNS1	CAPNS1	CAPNS1,NONHSAG025640.2,ZNF345,ZNF567,ZNF850,HAUS5,ZNF566,KMT2B,ZNF260,PROSER3,RBM42,ZNF420,ZNF790,ZFP14,ZNF529,ZNF146,ZNF461,ZNF568,SDHAF1,LINC01534,LIN37,ZBTB32,ZNF565,ZFP82,ETV2,LRFN3,ALKBH6,ZNF382,ZNF829,U2AF1L4,WDR62,COX7A1,POLR2I	CAPNS1,CAPNS1,NONHSAG025640.2,ZNF345,ZNF567,ZNF850,HAUS5,ZNF566,KMT2B,ZNF260,PROSER3,RBM42,ZNF420,ZNF790,ZFP14,ZNF529,ZNF146,ZNF461,ZNF568,SDHAF1,LINC01534,LIN37,ZBTB32,ZNF565,ZFP82,ETV2,LRFN3,ALKBH6,ZNF382,ZNF829,U2AF1L4,WDR62,COX7A1,POLR2I
8	40915197	40915660	chr8:40915197-40915660	-0.846685	-1.44308	-0.250294	0.00605972	0.0510942	0.0475836	-0.48781	0.582977	0.853731	0.566571	ZMAT4	.	ZMAT4,SFRP1	.,ZMAT4,SFRP1
16	4538230	4538952	chr16:4538230-4538952	0.629273	0.185811	1.07273	0.00608267	0.0512378	0.184811	-0.155971	0.525593	0.268961	0.337492	C16orf96	.	CDIP1,C16orf96,NMRAL1,ZNF500,CREBBP,HMOX2,MGRN1,PPL	.,CDIP1,C16orf96,NMRAL1,ZNF500,CREBBP,HMOX2,MGRN1,PPL
7	91263616	91265297	chr7:91263616-91265297	-0.45479	-0.775335	-0.134244	0.00608957	0.0512461	-0.279023	-0.620333	0.0622864	0.102873	0.217388	FZD1	FZD1	GTPBP10,KRIT1,FZD1,MTERF1	FZD1,GTPBP10,KRIT1,FZD1,MTERF1
7	6008810	6009569	chr7:6008810-6009569	-0.519233	-0.885523	-0.152943	0.0061322	0.0513057	-0.124919	-0.42868	0.178841	0.398335	0.404466	PMS2	PMS2	PMS2,AIMP2,EIF2AK1,ZNF316,C7orf26,USP42,ANKRD61,ZNF12,PMS2CL,TNRC18,RNF216,CCZ1B,CCZ1,RSPH10B,ZDHHC4,RF00017-6025,RF00017-6026,MN297907-014	PMS2,PMS2,AIMP2,EIF2AK1,ZNF316,C7orf26,USP42,ANKRD61,ZNF12,PMS2CL,TNRC18,RNF216,CCZ1B,CCZ1,RSPH10B,ZDHHC4,RF00017-6025,RF00017-6026,MN297907-014
7	7968089	7969423	chr7:7968089-7969423	-0.485316	-0.827621	-0.143012	0.00612388	0.0513057	-0.104811	-0.422536	0.212913	0.4965	0.447648	GLCCI1	GLCCI1	GLCCI1-DT,GLCCI1,ICA1,UMAD1	GLCCI1,GLCCI1-DT,GLCCI1,ICA1,UMAD1
7	48109976	48110592	chr7:48109976-48110592	0.752736	0.22195	1.28352	0.00611154	0.0513057	0.316952	-0.102496	0.7364	0.129557	0.242615	UPP1	.	UPP1,C7orf57,PKD1L1,HUS1,ABCA13,HSALNG0057870	.,UPP1,C7orf57,PKD1L1,HUS1,ABCA13,HSALNG0057870
16	74412855	74414106	chr16:74412855-74414106	0.492706	0.145222	0.840191	0.00611938	0.0513057	0.481075	0.101721	0.860429	0.0158845	0.0996223	CLEC18B	.	.	.,.
17	44006377	44007315	chr17:44006377-44007315	0.597092	0.175887	1.0183	0.00613105	0.0513057	0.435992	0.119044	0.75294	0.00983191	0.0819038	NAGS	NAGS	NAGS,PYY,KIF18B,G6PC3,TMEM101	NAGS,NAGS,PYY,KIF18B,G6PC3,TMEM101
19	9818739	9819755	chr19:9818739-9819755	-0.484737	-0.826588	-0.142885	0.00611765	0.0513057	-0.451734	-0.748355	-0.155113	0.00503243	0.0628468	FBXL12	.	RPL10P15,FBXL12,ZNF561,EIF3G,ZNF846	.,RPL10P15,FBXL12,ZNF561,EIF3G,ZNF846
1	156106070	156106632	chr1:156106070-156106632	0.619474	0.182145	1.0568	0.00616822	0.0515572	0.362431	0.0277122	0.69715	0.0354223	0.135269	LMNA	.	MEX3A,LMNA,KHDC4,LAMTOR2,UBQLN4,BGLAP,RXFP4,MSTO1,MSTO2P,FAM189B,RIT1,YY1AP1,MEF2D,SEMA4A	.,MEX3A,LMNA,KHDC4,LAMTOR2,UBQLN4,BGLAP,RXFP4,MSTO1,MSTO2P,FAM189B,RIT1,YY1AP1,MEF2D,SEMA4A
20	63520060	63521184	chr20:63520060-63521184	0.509558	0.149691	0.869426	0.00618657	0.0516262	0.321111	0.00565945	0.636563	0.0464398	0.152434	PPDPF	PPDPF	PPDPF,NONHSAG032294.2,PRPF6,RTEL1,ARFRP1,TNFRSF6B,YTHDF1,GMEB2,DIDO1,CICP4,PTK6,UCKL1,EEF1A2,KCNQ2,CHRNA4,STMN3,NONHSAG032295.2	PPDPF,PPDPF,NONHSAG032294.2,PRPF6,RTEL1,ARFRP1,TNFRSF6B,YTHDF1,GMEB2,DIDO1,CICP4,PTK6,UCKL1,EEF1A2,KCNQ2,CHRNA4,STMN3,NONHSAG032295.2
22	12498970	12499611	chr22:12498970-12499611	-0.94744	-1.61658	-0.278301	0.0061884	0.0516262	-0.899639	-1.41827	-0.381006	0.00189612	0.0447248	LOC102723769	.	.	.,.
19	38683820	38684699	chr19:38683820-38684699	0.679646	0.199363	1.15993	0.00621649	0.0518106	0.438895	0.0509254	0.826866	0.0288276	0.124434	MAP4K1	.	ZNF573,HNRNPL,ZNF607,ACTN4,SUPT5H,PAF1,CAPN12,PAK4,PLEKHG2,CATSPERG,SAMD4B,EID2B,MED29,LGALS7,DPF1,ERVK9-11,FBXO27,RPS16,DLL3,EID2,FBXO17,LGALS7B,NFKBIB,RYR1,RASGRP4,C19orf33,MAP4K1,RINL,MRPS12,EIF3K,FAM98C,PSMD8	.,ZNF573,HNRNPL,ZNF607,ACTN4,SUPT5H,PAF1,CAPN12,PAK4,PLEKHG2,CATSPERG,SAMD4B,EID2B,MED29,LGALS7,DPF1,ERVK9-11,FBXO27,RPS16,DLL3,EID2,FBXO17,LGALS7B,NFKBIB,RYR1,RASGRP4,C19orf33,MAP4K1,RINL,MRPS12,EIF3K,FAM98C,PSMD8
17	22977301	22978459	chr17:22977301-22978459	-0.776344	-1.32516	-0.227526	0.00623446	0.0519063	-0.406698	-0.921247	0.107851	0.113921	0.227626	MTRNR2L1	.	.	.,.
19	45769221	45770776	chr19:45769221-45770776	0.491181	0.143914	0.838449	0.00623996	0.0519063	0.635855	0.282589	0.98912	0.0014013	0.0401085	SIX5	SIX5	DM1-AS,SIX5,CCDC61,SYMPK,CLASRP,FBXO46,DMPK,QPCTL,DMWD,IRF2BP1,MEIOSIN,FOXA3,SNRPD2,PRKD2,FKRP	SIX5,DM1-AS,SIX5,CCDC61,SYMPK,CLASRP,FBXO46,DMPK,QPCTL,DMWD,IRF2BP1,MEIOSIN,FOXA3,SNRPD2,PRKD2,FKRP
8	116765927	116767221	chr8:116765927-116767221	-0.493171	-0.841965	-0.144376	0.00625689	0.0519972	-0.365103	-0.672228	-0.0579791	0.0224943	0.111718	UTP23	UTP23	UTP23,EIF3H,RAD21	UTP23,UTP23,EIF3H,RAD21
1	230978575	230979348	chr1:230978575-230979348	-0.523196	-0.893471	-0.152921	0.00628953	0.0520927	-0.359867	-0.674672	-0.0450616	0.0273962	0.122104	ARV1	ARV1	TTC13,ARV1,C1orf131,EXOC8,FAM89A,SPRTN,HSALNG0011415,C1orf198	ARV1,TTC13,ARV1,C1orf131,EXOC8,FAM89A,SPRTN,HSALNG0011415,C1orf198
7	100428288	100430142	chr7:100428288-100430142	-0.494276	-0.84401	-0.144541	0.00627926	0.0520927	-0.291204	-0.757655	0.175246	0.205714	0.299962	ZCWPW1	ZCWPW1	PPP1R35,MEPCE,ZCWPW1,ZSCAN25,SRRT,TRIM4,GIGYF1,ZNF3,ZNF655,AP4M1,PILRA,PTCD1,STAG3L5P,PCOLCE,ZNF394,PILRB,ZSCAN21,MBLAC1,TMEM225B,MOSPD3,LRCH4,FBXO24,ZNF789,ZKSCAN5,COPS6,CNPY4,FAM200A,EPHB4,AGFG2,IRS3P,SAP25,MAP11,GPC2,ZKSCAN1,TAF6,STAG3	ZCWPW1,PPP1R35,MEPCE,ZCWPW1,ZSCAN25,SRRT,TRIM4,GIGYF1,ZNF3,ZNF655,AP4M1,PILRA,PTCD1,STAG3L5P,PCOLCE,ZNF394,PILRB,ZSCAN21,MBLAC1,TMEM225B,MOSPD3,LRCH4,FBXO24,ZNF789,ZKSCAN5,COPS6,CNPY4,FAM200A,EPHB4,AGFG2,IRS3P,SAP25,MAP11,GPC2,ZKSCAN1,TAF6,STAG3
7	131106018	131106684	chr7:131106018-131106684	-0.550733	-0.940566	-0.1609	0.00629845	0.0520927	0.0572535	-0.255317	0.369824	0.704429	0.523535	MKLN1	MKLN1	MKLN1,LINC-PINT,COPG2,MKLN1-AS,RF00017-6632,KLF14	MKLN1,MKLN1,LINC-PINT,COPG2,MKLN1-AS,RF00017-6632,KLF14
17	7204637	7205475	chr17:7204637-7205475	0.546677	0.159734	0.93362	0.00629598	0.0520927	0.277676	-0.0509931	0.606346	0.0926813	0.207858	ACADVL	.	ELP5,NLGN2,CLDN7,ZBTB4,DLG4,YBX2,EIF5A,ACADVL,ASGR1	.,ELP5,NLGN2,CLDN7,ZBTB4,DLG4,YBX2,EIF5A,ACADVL,ASGR1
20	29245543	29247250	chr20:29245543-29247250	-0.437353	-0.746818	-0.127888	0.00628045	0.0520927	-0.341836	-0.642861	-0.0408103	0.0283004	0.123274	FRG1DP	.	.	.,.
1	88992105	88993301	chr1:88992105-88993301	-0.47391	-0.809438	-0.138381	0.00630934	0.0521329	-0.349263	-0.661382	-0.0371442	0.0303772	0.127052	RBMXL1	RBMXL1	KYAT3,RBMXL1,HSALNG0005043,GBP3,PKN2,ELOCP19,GTF2B,GBP5,GBP6,GBP7,PTGES3P1	RBMXL1,KYAT3,RBMXL1,HSALNG0005043,GBP3,PKN2,ELOCP19,GTF2B,GBP5,GBP6,GBP7,PTGES3P1
1	33180826	33182110	chr1:33180826-33182110	0.511383	0.149029	0.873736	0.00634966	0.0523485	0.372403	0.0266703	0.718135	0.0362763	0.136658	TRIM62	TRIM62	TRIM62,PHC2,HPCA,AZIN2	TRIM62,TRIM62,PHC2,HPCA,AZIN2
3	49689122	49689943	chr3:49689122-49689943	0.573613	0.167133	0.980092	0.00635356	0.0523485	0.568207	0.216381	0.920032	0.0032956	0.0541352	MST1	MST1	MST1,RNF123,AMT,RBM6,QRICH1,CDHR4,AMIGO3,GMPPB,IMPDH2,USP19,IP6K1,TMEM115,APEH,INKA1,P4HTM,RF00017-4000	MST1,MST1,RNF123,AMT,RBM6,QRICH1,CDHR4,AMIGO3,GMPPB,IMPDH2,USP19,IP6K1,TMEM115,APEH,INKA1,P4HTM,RF00017-4000
6	33297779	33300032	chr6:33297779-33300032	0.474422	0.138304	0.81054	0.0063429	0.0523485	0.390548	0.0767066	0.704389	0.0176372	0.103423	MIR6834	.	RGL2,DAXX,BRD2,LEMD2,VPS52,WDR46,RXRB,TAPBP,HCG25,ITPR3,RPS18,KIFC1,RING1,SLC39A7,RPL35P2,RNY4P10,CUTA,MIR6834,PFDN6,RF00017-5431	.,RGL2,DAXX,BRD2,LEMD2,VPS52,WDR46,RXRB,TAPBP,HCG25,ITPR3,RPS18,KIFC1,RING1,SLC39A7,RPL35P2,RNY4P10,CUTA,MIR6834,PFDN6,RF00017-5431
9	40591668	40592908	chr9:40591668-40592908	-0.520085	-0.888805	-0.151366	0.00637669	0.0524891	-0.482198	-0.843782	-0.120614	0.0118734	0.0876188	LOC105379443	.	.	.,.
19	18416671	18417521	chr19:18416671-18417521	0.640709	0.186399	1.09502	0.00638471	0.0525052	0.32786	-0.0877645	0.743484	0.114587	0.228496	SSBP4	SSBP4	SSBP4,NONHSAG025131.2,MAU2,NR2C2AP,UPF1,IQCN,COLGALT1,TMEM161A,LRRC25,ELL,RPL18A,MEF2B,GATAD2A,IFI30,IL12RB1,PGPEP1,JUND,ARRDC2,ISYNA1,KLHL26,REX1BD,CRLF1,KXD1,KCNN1,LSM4,UBA52,CCDC124,RF00017-2902	SSBP4,SSBP4,NONHSAG025131.2,MAU2,NR2C2AP,UPF1,IQCN,COLGALT1,TMEM161A,LRRC25,ELL,RPL18A,MEF2B,GATAD2A,IFI30,IL12RB1,PGPEP1,JUND,ARRDC2,ISYNA1,KLHL26,REX1BD,CRLF1,KXD1,KCNN1,LSM4,UBA52,CCDC124,RF00017-2902
8	41544850	41545354	chr8:41544850-41545354	-0.660849	-1.12973	-0.19197	0.00641553	0.0527086	-0.73521	-1.10862	-0.361805	0.000641173	0.0296057	GINS4	.	GPAT4,GINS4,RF00017-6993	.,GPAT4,GINS4,RF00017-6993
11	65290619	65291911	chr11:65290619-65291911	0.572149	0.166076	0.978221	0.00643134	0.0527884	-0.050457	-0.40748	0.306566	0.769567	0.541528	CDC42EP2	.	CDC42EP2,POLA2,EHD1,SLC25A45,DPF2,FRMD8,SPDYC,CAPN1,PGAM1P8,TM7SF2,VPS51,MIR612,RELA,EHBP1L1,BATF2,AP5B1,NEAT1,KAT5,MAP3K11,FAU,MN309266	.,CDC42EP2,POLA2,EHD1,SLC25A45,DPF2,FRMD8,SPDYC,CAPN1,PGAM1P8,TM7SF2,VPS51,MIR612,RELA,EHBP1L1,BATF2,AP5B1,NEAT1,KAT5,MAP3K11,FAU,MN309266
11	64923964	64924757	chr11:64923964-64924757	0.581108	0.168349	0.993866	0.00647127	0.0530658	0.286438	-0.0419787	0.614855	0.0833864	0.197606	PPP2R5B	.	MN309369,PPP2R5B,MIR192,MAJIN,ARL2,PLCB3,GPHA2	.,MN309369,PPP2R5B,MIR192,MAJIN,ARL2,PLCB3,GPHA2
17	2123063	2123749	chr17:2123063-2123749	0.710091	0.205353	1.21483	0.00650777	0.053214	0.345376	-0.111262	0.802014	0.129222	0.242387	HIC1	.	SRR,SERPINF2,MCUR1P1,HIC1,SMG6,RF00017-2214	.,SRR,SERPINF2,MCUR1P1,HIC1,SMG6,RF00017-2214
21	10447504	10448052	chr21:10447504-10448052	-0.443812	-0.759222	-0.128401	0.00649903	0.053214	-0.0867155	-0.40813	0.234699	0.577266	0.480094	BAGE2	.	.	.,.
X	49330076	49330845	chrX:49330076-49330845	-0.82091	-1.4044	-0.237416	0.00650646	0.053214	-0.912367	-1.4713	-0.353439	0.00304249	0.0532139	GAGE13	GAGE13	.	GAGE13,.
2	183124086	183124949	chr2:183124086-183124949	-0.573137	-0.980787	-0.165488	0.00654013	0.0533099	-0.169071	-0.490995	0.152854	0.28385	0.345062	NUP35	.	NUP35,DUSP19	.,NUP35,DUSP19
6	32944326	32945584	chr6:32944326-32945584	0.613228	0.177113	1.04934	0.00653437	0.0533099	0.10503	-0.274756	0.484816	0.567856	0.476436	MIR3135B	.	HLA-DMA,BRD2,PSMB9,TAP1,TAP2,PSMB8,RING1,HLA-DMB,HLA-DOB,HLA-DOA,HLA-DPA1,HLA-DQA2,WDR46,SYNGAP1,HLA-DRB5,STK19B,HLA-DQB1,HLA-DRB6,HLA-DPB1,PPP1R2P1,HLA-DRB1,BAK1,AGER,TAPBP,B3GALT4,PHF1,HLA-DQB2,RGL2,HLA-DQA1	.,HLA-DMA,BRD2,PSMB9,TAP1,TAP2,PSMB8,RING1,HLA-DMB,HLA-DOB,HLA-DOA,HLA-DPA1,HLA-DQA2,WDR46,SYNGAP1,HLA-DRB5,STK19B,HLA-DQB1,HLA-DRB6,HLA-DPB1,PPP1R2P1,HLA-DRB1,BAK1,AGER,TAPBP,B3GALT4,PHF1,HLA-DQB2,RGL2,HLA-DQA1
7	155205334	155206797	chr7:155205334-155206797	-0.458231	-0.784177	-0.132284	0.00654412	0.0533099	-0.370079	-0.714044	-0.026114	0.0364634	0.137065	INSIG1	.	PAXIP1,RBM33,PAXIP1-DT,INSIG1,SHH,HTR5A	.,PAXIP1,RBM33,PAXIP1-DT,INSIG1,SHH,HTR5A
14	22822597	22823421	chr14:22822597-22823421	0.72928	0.210664	1.24789	0.00653106	0.0533099	0.386473	-0.0228907	0.795837	0.0627455	0.17456	SLC7A7	.	SLC7A7,MRPL52,CDH24,PABPN1,RBM23,C14orf119,FJ601684-114,OXA1L	.,SLC7A7,MRPL52,CDH24,PABPN1,RBM23,C14orf119,FJ601684-114,OXA1L
20	29730390	29731099	chr20:29730390-29731099	-0.522095	-0.893552	-0.150638	0.00655545	0.0533441	-0.418761	-0.768878	-0.0686444	0.0217933	0.110722	FAM242B	.	.	.,.
22	30265878	30267747	chr22:30265878-30267747	0.4778	0.137823	0.817777	0.00656065	0.0533441	0.0581938	-0.330667	0.447055	0.756448	0.538023	OSM	OSM	OSM,THOC5,SEC14L4,CASTOR1	OSM,OSM,THOC5,SEC14L4,CASTOR1
3	50321189	50322000	chr3:50321189-50322000	0.624001	0.179877	1.06813	0.00657429	0.0534049	0.433814	0.0967117	0.770917	0.0146187	0.0965087	HYAL2	.	HYAL2,RBM6,AMT,RBM5,TMEM115,HEMK1,HYAL3,RASSF1,RHOA-IT1,GMPPB,AMIGO3,IFRD2,UBA7,HYAL1,CYB561D2,MST1R,TUSC2	.,HYAL2,RBM6,AMT,RBM5,TMEM115,HEMK1,HYAL3,RASSF1,RHOA-IT1,GMPPB,AMIGO3,IFRD2,UBA7,HYAL1,CYB561D2,MST1R,TUSC2
10	31318331	31319690	chr10:31318331-31319690	-0.5194	-0.889245	-0.149555	0.00659779	0.0535455	-0.122382	-0.439996	0.195232	0.428156	0.418789	ZEB1	ZEB1	ZEB1,MTPAP,SPTLC1P1,SVIL2P	ZEB1,ZEB1,MTPAP,SPTLC1P1,SVIL2P
12	69585300	69586018	chr12:69585300-69586018	-0.51054	-0.874286	-0.146794	0.0066274	0.0537355	-0.219945	-0.530168	0.0902783	0.153354	0.261701	CCT2	CCT2	CCT2,MIR3913-2,MIR3913-1,HSALNG0092270,CPSF6,CNOT2,NUP107,FRS2,LRRC10,LYZ,NONHSAG011645.2	CCT2,CCT2,MIR3913-2,MIR3913-1,HSALNG0092270,CPSF6,CNOT2,NUP107,FRS2,LRRC10,LYZ,NONHSAG011645.2
6	5260399	5261726	chr6:5260399-5261726	-0.484664	-0.830135	-0.139192	0.00665152	0.0538302	-0.225296	-0.523691	0.0730978	0.129847	0.242765	FARS2	FARS2	LYRM4,FARS2,hsa-miR-5096-040,CDYL,NRN1	FARS2,LYRM4,FARS2,hsa-miR-5096-040,CDYL,NRN1
18	15722624	15723174	chr18:15722624-15723174	-1.13072	-1.93664	-0.324811	0.00664676	0.0538302	-0.679252	-1.43152	0.0730196	0.0739162	0.187601	LOC644669	.	.	.,.
4	99563164	99564152	chr4:99563164-99564152	-0.488064	-0.836122	-0.140005	0.00667583	0.0539565	-0.627013	-0.958741	-0.295286	0.000922838	0.0342064	MTTP	MTTP	MTTP,TRMT10A,HSALNG0036005,ADH5	MTTP,MTTP,TRMT10A,HSALNG0036005,ADH5
5	50440687	50441431	chr5:50440687-50441431	-0.57352	-0.982551	-0.16449	0.00667958	0.0539565	-0.0550391	-0.372901	0.262823	0.719831	0.527638	EMB	EMB	EMB	EMB,EMB
2	97548297	97550066	chr2:97548297-97550066	0.745491	0.213023	1.27796	0.00675673	0.0545288	1.11231	0.423568	1.80105	0.00329615	0.0541352	ANKRD36B	.	ANKRD36B,FAHD2B,ZAP70,CNNM4,ANKRD36	.,ANKRD36B,FAHD2B,ZAP70,CNNM4,ANKRD36
21	7260460	7261309	chr21:7260460-7261309	-0.471922	-0.809109	-0.134735	0.00677475	0.0546233	-0.279841	-0.584273	0.0245914	0.0692982	0.182234	LOC102724951	.	.	.,.
19	27398010	27399182	chr19:27398010-27399182	-0.438193	-0.751383	-0.125003	0.00679196	0.0547112	-0.3523	-0.708373	0.00377267	0.0522176	0.158685	LOC101927151	.	.	.,.
2	87415347	87416508	chr2:87415347-87416508	-0.441021	-0.756328	-0.125714	0.00680786	0.0547883	-0.381079	-0.70256	-0.0595981	0.0228283	0.112573	CYTOR	.	.	.,.
1	24848077	24848890	chr1:24848077-24848890	0.568235	0.161544	0.974926	0.006864	0.0551376	0.135463	-0.186926	0.457851	0.388372	0.39991	MIR6731	.	SRRM1,SRSF10,RNU6-1208P,CLIC4,RUNX3	.,SRRM1,SRSF10,RNU6-1208P,CLIC4,RUNX3
19	54136963	54137770	chr19:54136963-54137770	-0.489021	-0.839007	-0.139035	0.00686241	0.0551376	-0.239492	-0.6036	0.124615	0.18354	0.285925	MIR4752	.	CNOT3,TMC4,ZNF765,PRPF31,ZNF525,ZNF845,LENG8,RPS9,TPM3P6,LENG1,ZNF761,NDUFA3	.,CNOT3,TMC4,ZNF765,PRPF31,ZNF525,ZNF845,LENG8,RPS9,TPM3P6,LENG1,ZNF761,NDUFA3
2	67397149	67397969	chr2:67397149-67397969	-0.525777	-0.902257	-0.149296	0.00688898	0.0552358	-0.644148	-0.958809	-0.329487	0.000447211	0.0267681	ETAA1	ETAA1	ETAA1,LINC01829,C1D	ETAA1,ETAA1,LINC01829,C1D
3	90845985	90846788	chr3:90845985-90846788	-0.939139	-1.61156	-0.266718	0.00688539	0.0552358	-0.82986	-1.57048	-0.0892435	0.0301844	0.127052	EPHA3	.	.	.,.
5	80654371	80655217	chr5:80654371-80655217	-0.527679	-0.905573	-0.149786	0.0068961	0.0552417	-0.152888	-0.490821	0.185044	0.353838	0.383559	DHFR	DHFR	DHFR,MSH3,HSALNG0043002,ZCCHC9	DHFR,DHFR,MSH3,HSALNG0043002,ZCCHC9
14	93955318	93955764	chr14:93955318-93955764	0.64489	0.18291	1.10687	0.00691304	0.0553262	0.0767556	-0.374868	0.52838	0.724776	0.529339	MIR4506	.	BTBD7,SERPINA1,CCDC197,DDX24,IFI27L2,IFI27,RPSAP4,ASB2,FAM181A	.,BTBD7,SERPINA1,CCDC197,DDX24,IFI27L2,IFI27,RPSAP4,ASB2,FAM181A
2	32356583	32357873	chr2:32356583-32357873	-0.46526	-0.798716	-0.131804	0.00693826	0.0554768	-0.274712	-0.575731	0.0263079	0.0711426	0.184371	BIRC6	BIRC6	BIRC6,TTC27	BIRC6,BIRC6,TTC27
7	144835048	144836315	chr7:144835048-144836315	-0.478717	-0.822127	-0.135308	0.00698637	0.0557585	-0.31935	-0.608348	-0.0303523	0.0322399	0.130192	TPK1	TPK1	TPK1,NOBOX	TPK1,TPK1,NOBOX
10	42158118	42158592	chr10:42158118-42158592	-0.623904	-1.07141	-0.176393	0.00698047	0.0557585	-0.506961	-0.916604	-0.097319	0.0181757	0.104901	LOC441666	.	.	.,.
1	155050605	155051735	chr1:155050605-155051735	0.542935	0.153023	0.932847	0.00704661	0.0561447	0.322153	0.0116336	0.632673	0.04283	0.147523	ADAM15	ADAM15	ADAM15,NONHSAG003045.2,CLK2,GON4L,KRTCAP2,KHDC4,THBS3,UBAP2L,DPM3,SHC1,SSR2,FLAD1,EFNA4,SLC50A1,RIT1,ASH1L,DCST2,DCST1	ADAM15,ADAM15,NONHSAG003045.2,CLK2,GON4L,KRTCAP2,KHDC4,THBS3,UBAP2L,DPM3,SHC1,SSR2,FLAD1,EFNA4,SLC50A1,RIT1,ASH1L,DCST2,DCST1
19	47514753	47515631	chr19:47514753-47515631	-0.471728	-0.810509	-0.132946	0.00704773	0.0561447	-0.145457	-0.552913	0.261999	0.462312	0.433323	NAPA	NAPA	NAPA,ZC3H4,BICRA,GRWD1,LIG1,CYTH2,KDELR1,KPTN,CCDC9,C5AR1,DHX34,SULT2A1,C5AR2,NOP53	NAPA,NAPA,ZC3H4,BICRA,GRWD1,LIG1,CYTH2,KDELR1,KPTN,CCDC9,C5AR1,DHX34,SULT2A1,C5AR2,NOP53
3	179147275	179148906	chr3:179147275-179148906	-0.447275	-0.768665	-0.125885	0.00707636	0.0562693	-0.348903	-0.657989	-0.0398156	0.0291307	0.124942	LOC101928739	LOC101928739	PIK3CA,ZNF639,LN626315,KCNMB3	LOC101928739,PIK3CA,ZNF639,LN626315,KCNMB3
21	5234644	5236469	chr21:5234644-5236469	-0.501908	-0.862534	-0.141281	0.0070734	0.0562693	-0.386478	-0.692492	-0.0804641	0.0162538	0.100495	LOC102724159	.	.	.,.
1	221166767	221167667	chr1:221166767-221167667	-0.61393	-1.05568	-0.172178	0.00715182	0.0566612	-0.522451	-0.976662	-0.0682393	0.0265733	0.120285	LINC02817	.	HLX,HSALNG0010788,MN308856,DUSP10	.,HLX,HSALNG0010788,MN308856,DUSP10
2	58107837	58108491	chr2:58107837-58108491	-0.551803	-0.948731	-0.154875	0.00713518	0.0566612	-0.774769	-1.21729	-0.332246	0.00175938	0.0435363	FANCL	.	VRK2,FANCL	.,VRK2,FANCL
4	15254449	15254792	chr4:15254449-15254792	-0.842164	-1.4481	-0.236225	0.00714836	0.0566612	-0.472089	-0.977029	0.0328503	0.0650872	0.177107	C1QTNF7	.	C1QTNF7,CPEB2	.,C1QTNF7,CPEB2
8	1763690	1764144	chr8:1763690-1764144	-0.689371	-1.18539	-0.193356	0.00714956	0.0566612	-0.204301	-0.601653	0.193051	0.293757	0.349811	MIR3674	.	CLN8,ARHGEF10	.,CLN8,ARHGEF10
1	246565985	246567009	chr1:246565985-246567009	-0.466932	-0.803098	-0.130765	0.00718229	0.0566951	-0.245849	-0.553503	0.0618039	0.110264	0.224056	CNST	CNST	CNST,TFB2M,ZNF669,ZNF670-ZNF695,AHCTF1,ZNF496,ZNF124,SMYD3,LINC01341,SCCPDH	CNST,CNST,TFB2M,ZNF669,ZNF670-ZNF695,AHCTF1,ZNF496,ZNF124,SMYD3,LINC01341,SCCPDH
2	11154828	11155829	chr2:11154828-11155829	-0.468907	-0.806422	-0.131392	0.00717036	0.0566951	-0.321145	-0.656691	0.0144001	0.0595449	0.17044	SLC66A3	SLC66A3	SLC66A3,NONHSAG026998.2,C2orf50,ROCK2	SLC66A3,SLC66A3,NONHSAG026998.2,C2orf50,ROCK2
17	81917812	81918234	chr17:81917812-81918234	0.781635	0.218899	1.34437	0.00718222	0.0566951	0.296837	-0.19221	0.785883	0.218006	0.307487	SIRT7	SIRT7	SIRT7,MAFG-DT,MAFG,TBCD,CEP131,HGS,FAAP100,OGFOD3,ALYREF,RFNG,GPS1,CCDC57,HEXD	SIRT7,SIRT7,MAFG-DT,MAFG,TBCD,CEP131,HGS,FAAP100,OGFOD3,ALYREF,RFNG,GPS1,CCDC57,HEXD
18	25164739	25165483	chr18:25164739-25165483	-0.557439	-0.958665	-0.156212	0.00716861	0.0566951	-0.254014	-0.61854	0.110513	0.160119	0.266957	LINC01894	.	ZNF521,HRH4	.,ZNF521,HRH4
1	223992185	223993407	chr1:223992185-223993407	-0.49609	-0.853353	-0.138826	0.00719841	0.056719	-0.334425	-0.654596	-0.0142544	0.0415901	0.145791	LOC100287497	LOC100287497	GTF2IP20,SEPTIN7P13,CICP5,NVL,WDR26,CAPN2,MN309048,FBXO28,TP53BP2	LOC100287497,GTF2IP20,SEPTIN7P13,CICP5,NVL,WDR26,CAPN2,MN309048,FBXO28,TP53BP2
13	113152963	113153993	chr13:113152963-113153993	0.613092	0.171607	1.05458	0.00719361	0.056719	0.418777	0.0668222	0.770732	0.022389	0.111697	PROZ	PROZ	PCID2,TUBGCP3,KARS1P2,F10,DCUN1D2-AS,PROZ,CUL4A,ATP11A	PROZ,PCID2,TUBGCP3,KARS1P2,F10,DCUN1D2-AS,PROZ,CUL4A,ATP11A
7	100585817	100586710	chr7:100585817-100586710	-0.477272	-0.821053	-0.133492	0.00720938	0.0567361	-0.174642	-0.486343	0.137058	0.253971	0.327935	LRCH4	LRCH4	LRCH4,FBXO24,ZSCAN21,ZSCAN25,AP4M1,SAP25,TRIM4,SRRT,ZNF3,GIGYF1,PPP1R35,MEPCE,MBLAC1,AGFG2,MOSPD3,MAP11,GPC2,ZKSCAN1,TAF6,STAG3L5P,CNPY4,RF00017-6485,MN298114-240	LRCH4,LRCH4,FBXO24,ZSCAN21,ZSCAN25,AP4M1,SAP25,TRIM4,SRRT,ZNF3,GIGYF1,PPP1R35,MEPCE,MBLAC1,AGFG2,MOSPD3,MAP11,GPC2,ZKSCAN1,TAF6,STAG3L5P,CNPY4,RF00017-6485,MN298114-240
11	3796960	3798162	chr11:3796960-3798162	-0.459593	-0.790743	-0.128442	0.0072268	0.0567361	-0.17823	-0.504384	0.147924	0.265448	0.335096	PGAP2	PGAP2	PGAP2,NUP98,TRIM68,ART5,CHRNA10	PGAP2,PGAP2,NUP98,TRIM68,ART5,CHRNA10
13	32585913	32586727	chr13:32585913-32586727	-0.51899	-0.892936	-0.145044	0.00722652	0.0567361	-0.250659	-0.5678	0.0664812	0.113931	0.227626	PDS5B	PDS5B	PDS5B,KL,N4BP2L2	PDS5B,PDS5B,KL,N4BP2L2
X	4935477	4936533	chrX:4935477-4936533	-0.582984	-1.00303	-0.162939	0.00722511	0.0567361	-1.08025	-1.52094	-0.639555	7.17e-05	0.0118201	LOC101928201	.	HSALNG0136472	.,HSALNG0136472
2	128090918	128091778	chr2:128090918-128091778	-0.548971	-0.944627	-0.153315	0.00724152	0.0567488	-0.362921	-0.68984	-0.0360018	0.0315486	0.128752	UGGT1	UGGT1	UGGT1,WDR33,AMMECR1L,ERCC3,SAP130,MAP3K2,HS6ST1	UGGT1,UGGT1,WDR33,AMMECR1L,ERCC3,SAP130,MAP3K2,HS6ST1
14	24113976	24115428	chr14:24113976-24115428	-0.465312	-0.800654	-0.12997	0.00723834	0.0567488	-0.235235	-0.570866	0.100396	0.157843	0.265475	NYNRIN	.	NRL,NONHSAG014521.2,DCAF11,TM9SF1,RNF31,NGDN,NFATC4,KHNYN,IPO4,RNA5SP383,PSME2,TINF2,CIDEB,HOMEZ,EMC9,NOP9,PSME1,PCK2,THTPA,IRF9,SDR39U1,EFS,NYNRIN,TSSK4	.,NRL,NONHSAG014521.2,DCAF11,TM9SF1,RNF31,NGDN,NFATC4,KHNYN,IPO4,RNA5SP383,PSME2,TINF2,CIDEB,HOMEZ,EMC9,NOP9,PSME1,PCK2,THTPA,IRF9,SDR39U1,EFS,NYNRIN,TSSK4
2	94291330	94292059	chr2:94291330-94292059	-0.58174	-1.0014	-0.162078	0.00729279	0.0569705	-0.39062	-0.781317	7.7e-05	0.0500405	0.156181	BMS1P14	.	.	.,.
4	3073944	3075110	chr4:3073944-3075110	-0.487273	-0.838784	-0.135763	0.00729218	0.0569705	-0.240254	-0.58107	0.100562	0.155582	0.263505	HTT-AS	HTT-AS	HTT-AS,HTT,MSANTD1,DOK7,RNU7-33P,RF00066-138	HTT-AS,HTT-AS,HTT,MSANTD1,DOK7,RNU7-33P,RF00066-138
4	127880580	127881576	chr4:127880580-127881576	-0.501516	-0.863404	-0.139628	0.00730804	0.0569705	-0.228205	-0.543246	0.0868354	0.145137	0.254786	PLK4	PLK4	PLK4,INTU,HSPA4L,ABHD18	PLK4,PLK4,INTU,HSPA4L,ABHD18
6	135497408	135498643	chr6:135497408-135498643	-0.453781	-0.781155	-0.126406	0.00729639	0.0569705	-0.26392	-0.546076	0.0182372	0.0649771	0.177107	LINC00271	LINC00271	AHI1,LINC00271,BCLAF1,MTFR2,MYB	LINC00271,AHI1,LINC00271,BCLAF1,MTFR2,MYB
9	75087457	75089178	chr9:75087457-75089178	-0.460303	-0.792417	-0.128188	0.00730219	0.0569705	-0.384209	-0.702122	-0.0662974	0.0206397	0.109226	OSTF1	OSTF1	NMRK1,OSTF1,CARNMT1	OSTF1,NMRK1,OSTF1,CARNMT1
19	38849420	38850907	chr19:38849420-38850907	-0.463378	-0.797753	-0.129002	0.00730928	0.0569705	-0.239076	-0.628317	0.150164	0.212801	0.304881	CAPN12	.	HNRNPL,FBL,PLEKHG2,SUPT5H,PAK4,RN7SL566P,PAF1,RPS16,LGALS7,ZFP36,RINL,SAMD4B,FBXO17,LGALS4	.,HNRNPL,FBL,PLEKHG2,SUPT5H,PAK4,RN7SL566P,PAF1,RPS16,LGALS7,ZFP36,RINL,SAMD4B,FBXO17,LGALS4
4	102826747	102828500	chr4:102826747-102828500	-0.463741	-0.798562	-0.12892	0.00733981	0.057157	-0.397959	-0.739772	-0.056146	0.0250148	0.11745	UBE2D3-AS1	UBE2D3-AS1	MANBA,CISD2,UBE2D3,NFKB1,SLC9B1,BDH2,LRRC37A15P	UBE2D3-AS1,MANBA,CISD2,UBE2D3,NFKB1,SLC9B1,BDH2,LRRC37A15P
8	85769460	85770127	chr8:85769460-85770127	-0.803269	-1.38333	-0.223207	0.0073496	0.0571818	-0.567085	-1.28364	0.149465	0.113491	0.227304	CA3-AS1	.	.	.,.
1	233327221	233328085	chr1:233327221-233328085	-0.497403	-0.856739	-0.138067	0.00737259	0.0573014	-0.325584	-0.646613	-0.00455537	0.0471644	0.152632	MAP3K21	MAP3K21	MAP3K21,RF00017-513,KCNK1	MAP3K21,MAP3K21,RF00017-513,KCNK1
17	14738049	14738728	chr17:14738049-14738728	-0.535249	-0.921964	-0.148534	0.00737821	0.0573014	-0.412509	-0.763507	-0.0615099	0.0238546	0.115228	LOC101928475	.	HS3ST3B1,PMP22	.,HS3ST3B1,PMP22
2	161160198	161161453	chr2:161160198-161161453	-0.483713	-0.833526	-0.1339	0.00743155	0.057664	-0.258827	-0.604811	0.0871571	0.133184	0.245443	TANK	.	TANK,LINC01806,AHCTF1P1,HSALNG0019989,PSMD14	.,TANK,LINC01806,AHCTF1P1,HSALNG0019989,PSMD14
12	118372461	118373238	chr12:118372461-118373238	-0.476828	-0.821895	-0.131761	0.00746973	0.0579084	-0.254608	-0.577193	0.0679758	0.114399	0.228323	TAOK3	TAOK3	SUDS3,TAOK3,RFC5,PEBP1,SRRM4	TAOK3,SUDS3,TAOK3,RFC5,PEBP1,SRRM4
7	20219576	20221254	chr7:20219576-20221254	-0.45095	-0.777372	-0.124528	0.007484	0.0579671	-0.380821	-0.729116	-0.0325262	0.0338711	0.132641	LOC100506098	LOC100506098	MACC1,POLR1F,RPL21P75,ITGB8	LOC100506098,MACC1,POLR1F,RPL21P75,ITGB8
6	84227352	84228348	chr6:84227352-84228348	-0.522254	-0.900338	-0.144169	0.00749136	0.0579722	-0.314579	-0.623411	-0.00574577	0.0463126	0.152434	CEP162	CEP162	CEP162,RIPPLY2,MRAP2	CEP162,CEP162,RIPPLY2,MRAP2
5	178730301	178731265	chr5:178730301-178731265	-0.527296	-0.909551	-0.145041	0.0075689	0.0585174	-0.209661	-0.520298	0.100976	0.172919	0.277826	ZNF354A	ZNF354A	ZNF354A,RF00017-5161,CLK4,ZNF354C,ZNF354B,ZNF454,GRM6	ZNF354A,ZNF354A,RF00017-5161,CLK4,ZNF354C,ZNF354B,ZNF454,GRM6
19	4327764	4328759	chr19:4327764-4328759	0.554955	0.152604	0.957306	0.00757533	0.0585174	-0.0651908	-0.410781	0.280399	0.696078	0.520234	STAP2	.	HSALNG0123362,APBA3,STAP2,KDM4B,YJU2,CACTIN,FSD1	.,HSALNG0123362,APBA3,STAP2,KDM4B,YJU2,CACTIN,FSD1
20	49936068	49937055	chr20:49936068-49937055	0.571255	0.156893	0.985618	0.00760205	0.0586715	0.360487	0.0311377	0.689836	0.0337057	0.132406	RNF114	RNF114	RNF114,DDX27,ADNP,SPATA2,PSMD10P1,CEBPB,SLC9A8,SNAI1,SNODB1279	RNF114,RNF114,DDX27,ADNP,SPATA2,PSMD10P1,CEBPB,SLC9A8,SNAI1,SNODB1279
18	63421949	63423060	chr18:63421949-63423060	-0.478806	-0.826167	-0.131445	0.0076114	0.0586913	-0.194123	-0.48265	0.094404	0.174208	0.27864	VPS4B	VPS4B	VPS4B,RF00017-2700,ZCCHC2,SERPINB5	VPS4B,VPS4B,RF00017-2700,ZCCHC2,SERPINB5
4	48340792	48342183	chr4:48340792-48342183	-0.452373	-0.780829	-0.123916	0.00765922	0.0588696	-0.406421	-0.710888	-0.101953	0.0118052	0.0874356	SLAIN2	SLAIN2	SLAIN2,TEC,NFXL1,ZAR1,TXK,SLC10A4	SLAIN2,SLAIN2,TEC,NFXL1,ZAR1,TXK,SLC10A4
4	84573543	84574298	chr4:84573543-84574298	-0.621522	-1.07285	-0.170194	0.00766648	0.0588696	-0.430341	-0.787109	-0.073572	0.0208499	0.109568	CDS1	.	CDS1,RF00951-120,NKX6-1	.,CDS1,RF00951-120,NKX6-1
5	107365064	107365943	chr5:107365064-107365943	-0.515678	-0.890377	-0.140979	0.00770219	0.0588696	-0.473915	-0.804109	-0.143721	0.00750683	0.0732595	EFNA5	.	EFNA5	.,EFNA5
5	119268053	119269501	chr5:119268053-119269501	-0.451202	-0.779007	-0.123397	0.0076942	0.0588696	-0.385442	-0.706001	-0.0648832	0.0211993	0.109953	TNFAIP8	TNFAIP8	TNFAIP8,DTWD2,DMXL1,RF00017-4833,HSD17B4	TNFAIP8,TNFAIP8,DTWD2,DMXL1,RF00017-4833,HSD17B4
6	104859276	104859997	chr6:104859276-104859997	-0.533299	-0.920583	-0.146015	0.00766941	0.0588696	-0.307178	-0.614508	0.000152325	0.0501018	0.156312	HACE1	HACE1	HACE1	HACE1,HACE1
8	7394039	7395162	chr8:7394039-7395162	-0.899357	-1.55276	-0.245954	0.00769478	0.0588696	-0.430216	-1.22413	0.363693	0.269318	0.337555	DEFB4B	.	ZNF705G,DEFB4B	.,ZNF705G,DEFB4B
11	76234562	76235982	chr11:76234562-76235982	0.468752	0.128108	0.809395	0.0077093	0.0588696	0.350061	0.00861956	0.691503	0.045058	0.15012	WNT11	.	TRP-TGG2-1,TRP-AGG2-4,EMSY,RPS3,WNT11,GVQW3,SNORD15B,LINC02761,THAP12	.,TRP-TGG2-1,TRP-AGG2-4,EMSY,RPS3,WNT11,GVQW3,SNORD15B,LINC02761,THAP12
14	31456985	31457617	chr14:31456985-31457617	-0.538936	-0.930506	-0.147366	0.00769786	0.0588696	-0.233795	-0.543599	0.0760094	0.130026	0.242874	DTD2	DTD2	DTD2,RF00882-003,HEATR5A,HECTD1	DTD2,DTD2,RF00882-003,HEATR5A,HECTD1
19	41297713	41298460	chr19:41297713-41298460	0.776744	0.21248	1.34101	0.00768883	0.0588696	1.20749	0.717572	1.69742	6.75e-05	0.0116101	CCDC97	.	CCDC97,ZNF526,HNRNPUL1,SNRPA,ZNF574,COQ8B,TGFB1,ITPKC,TMEM91,ARHGEF1,AXL,RPS19,SERTAD3,CIC,SPTBN4,B9D2,GRIK5,CYP2G1P,SHKBP1,CYP2F2P,ERF,NUMBL,LTBP4,RF00017-2988	.,CCDC97,ZNF526,HNRNPUL1,SNRPA,ZNF574,COQ8B,TGFB1,ITPKC,TMEM91,ARHGEF1,AXL,RPS19,SERTAD3,CIC,SPTBN4,B9D2,GRIK5,CYP2G1P,SHKBP1,CYP2F2P,ERF,NUMBL,LTBP4,RF00017-2988
20	31051973	31052958	chr20:31051973-31052958	-0.512136	-0.884159	-0.140113	0.00768616	0.0588696	-0.311688	-0.602163	-0.0212137	0.0369095	0.137573	DEFB115	.	.	.,.
X	154542071	154543376	chrX:154542071-154543376	0.593542	0.162251	1.02483	0.00770418	0.0588696	-0.0247491	-0.39508	0.345581	0.88972	0.575315	IKBKG	IKBKG	IKBKG,G6PD,FAM3A,DKC1,SNORA56,HCFC1,F8A1,F8A2,SNORA70,PLXNA3,GAB3,MECP2,MPP1,EMD,MTCP1,DNASE1L1,IRAK1,TAZ,ATP6AP1,TEX28,MN298114-331	IKBKG,IKBKG,G6PD,FAM3A,DKC1,SNORA56,HCFC1,F8A1,F8A2,SNORA70,PLXNA3,GAB3,MECP2,MPP1,EMD,MTCP1,DNASE1L1,IRAK1,TAZ,ATP6AP1,TEX28,MN298114-331
12	56333636	56334399	chr12:56333636-56334399	0.615503	0.167952	1.06305	0.00774336	0.0590295	0.126395	-0.27383	0.526621	0.51481	0.454636	IL23A	IL23A	IL23A,PAN2,CNPY2	IL23A,IL23A,PAN2,CNPY2
22	46035675	46036529	chr22:46035675-46036529	-0.487194	-0.841451	-0.132937	0.00774388	0.0590295	-0.248877	-0.568266	0.0705114	0.118759	0.232478	LINC00899	.	LINC00899,CDPF1,FBLN1,WNT7B,PPARA	.,LINC00899,CDPF1,FBLN1,WNT7B,PPARA
6	30781600	30782448	chr6:30781600-30782448	0.639749	0.174178	1.10532	0.0077923	0.0592422	0.147223	-0.415004	0.709451	0.588418	0.483989	IER3-AS1	.	HCG20,IER3,GTF2H4,PPP1R10,VARS2,MDC1,DDX39B,HCG18,LY6G5B,TRIM39,HLA-U,PAIP1P1,NFKBIL1,DHX16,ETF1P1,DDR1,HLA-K,FLOT1,TRIM26,LINC00243,PPP1R18,DDR1-DT,MSH5,ATAT1,BAG6,ABHD16A,CCHCR1,HCG17,MUCL3,HLA-L,CSNK2B,POLR1H,HCG21,RPL3P2,NRM,PSORS1C1,HLA-C,PSORS1C3,PSORS1C2,HLA-E,HLA-J,HLA-G,TRIM39-RPP21,ABCF1,RF00017-5406,RF00017-5401	.,HCG20,IER3,GTF2H4,PPP1R10,VARS2,MDC1,DDX39B,HCG18,LY6G5B,TRIM39,HLA-U,PAIP1P1,NFKBIL1,DHX16,ETF1P1,DDR1,HLA-K,FLOT1,TRIM26,LINC00243,PPP1R18,DDR1-DT,MSH5,ATAT1,BAG6,ABHD16A,CCHCR1,HCG17,MUCL3,HLA-L,CSNK2B,POLR1H,HCG21,RPL3P2,NRM,PSORS1C1,HLA-C,PSORS1C3,PSORS1C2,HLA-E,HLA-J,HLA-G,TRIM39-RPP21,ABCF1,RF00017-5406,RF00017-5401
7	95434430	95435247	chr7:95434430-95435247	-0.513628	-0.887389	-0.139868	0.00778799	0.0592422	-0.244466	-0.561397	0.0724659	0.122277	0.236095	PON2	PON2	PON2,PON3,ASB4,PON1	PON2,PON2,PON3,ASB4,PON1
19	3133090	3133886	chr19:3133090-3133886	0.61649	0.167928	1.06505	0.00778155	0.0592422	0.340479	-0.0768611	0.757819	0.103529	0.217912	GNA15	GNA15	GNA15,NMRK2,FZR1,AC005262,GNA11	GNA15,GNA15,NMRK2,FZR1,AC005262,GNA11
9	39808887	39810145	chr9:39808887-39810145	-0.501531	-0.866586	-0.136477	0.00780344	0.0592749	-0.154654	-0.48028	0.170971	0.330998	0.370961	GLIDR	GLIDR	GLIDR,SPATA31A1	GLIDR,GLIDR,SPATA31A1
8	9088025	9089096	chr8:9088025-9089096	-0.515323	-0.891041	-0.139606	0.00790129	0.0599409	-0.777385	-1.16709	-0.387679	0.000569055	0.0278682	ERI1	.	FAM86B3P,ERI1,MFHAS1,RPL10P19,RNU7-55P,RF00066-184,PPP1R3B	.,FAM86B3P,ERI1,MFHAS1,RPL10P19,RNU7-55P,RF00066-184,PPP1R3B
8	41489939	41490981	chr8:41489939-41490981	-0.488615	-0.844882	-0.132348	0.00790497	0.0599409	-0.306899	-0.60446	-0.0093387	0.0439257	0.149023	GOLGA7	GOLGA7	GOLGA7,NONHSAG050069.2,GINS4	GOLGA7,GOLGA7,NONHSAG050069.2,GINS4
1	167553348	167554139	chr1:167553348-167554139	-0.55662	-0.962642	-0.150597	0.00792994	0.0600777	-0.447155	-0.779963	-0.114347	0.0113528	0.0862697	CREG1	CREG1	CREG1,DUTP6,POU2F1,MPZL1,MN296891,MN308829,CD247	CREG1,CREG1,DUTP6,POU2F1,MPZL1,MN296891,MN308829,CD247
1	86913639	86915495	chr1:86913639-86915495	-0.447229	-0.773607	-0.120851	0.00795715	0.0600788	-0.337253	-0.630183	-0.0443236	0.0264507	0.120008	SELENOF	SELENOF	HS2ST1,SELENOF	SELENOF,HS2ST1,SELENOF
2	91475979	91476512	chr2:91475979-91476512	-0.67303	-1.1641	-0.181963	0.00794562	0.0600788	-0.538324	-0.964344	-0.112304	0.0162058	0.100472	LSP1P4	.	.	.,.
4	44725996	44726882	chr4:44725996-44726882	-0.52081	-0.900875	-0.140744	0.00795559	0.0600788	-0.333754	-0.680862	0.0133547	0.0584858	0.168891	GNPDA2	GNPDA2	GNPDA2,YIPF7,GUF1,KCTD8	GNPDA2,GNPDA2,YIPF7,GUF1,KCTD8
19	8268589	8269468	chr19:8268589-8269468	0.635933	0.171838	1.10003	0.00795784	0.0600788	0.848938	0.426186	1.27169	0.000535152	0.0270605	CD320	.	ZNF414,XAB2,MAP2K7,ZNF317,RPS28,CD320,CERS4	.,ZNF414,XAB2,MAP2K7,ZNF317,RPS28,CD320,CERS4
3	101827315	101828602	chr3:101827315-101828602	0.625501	0.168867	1.08214	0.00797762	0.0601233	0.361517	-0.007782	0.730816	0.0544981	0.162619	NFKBIZ	NFKBIZ	NFKBIZ,NXPE3,SENP7,ABI3BP,ZBTB11,ZPLD1	NFKBIZ,NFKBIZ,NXPE3,SENP7,ABI3BP,ZBTB11,ZPLD1
6	26473425	26474595	chr6:26473425-26474595	0.608784	0.164396	1.05317	0.00797204	0.0601233	-0.100616	-0.449778	0.248547	0.551872	0.469509	BTN2A1	.	BTN3A2,BTN2A2,HMGN4,BTN2A1,BTN2A3P,HCG11,ABT1,RNU6-502P,BTN1A1,BTN3A1,BTN3A3,H2AC12,BTN1A1P1	.,BTN3A2,BTN2A2,HMGN4,BTN2A1,BTN2A3P,HCG11,ABT1,RNU6-502P,BTN1A1,BTN3A1,BTN3A3,H2AC12,BTN1A1P1
6	53064786	53065894	chr6:53064786-53065894	-0.485305	-0.839868	-0.130741	0.00802428	0.0604224	-0.296529	-0.64148	0.0484218	0.0875486	0.202635	ICK	ICK	CILK1,FBXO9,MCM3,EFHC1,TRAM2,GSTA3	ICK,CILK1,FBXO9,MCM3,EFHC1,TRAM2,GSTA3
1	16513031	16514634	chr1:16513031-16514634	0.470584	0.126664	0.814504	0.00804378	0.0605165	0.444702	0.105424	0.783981	0.0131484	0.0917728	CROCCP3	.	RNU1-1,CROCC,CROCCP3,SPEN,ZBTB17,NBPF1,CROCCP2,LINC01772,MST1P2,NECAP2	.,RNU1-1,CROCC,CROCCP3,SPEN,ZBTB17,NBPF1,CROCCP2,LINC01772,MST1P2,NECAP2
2	131681985	131683026	chr2:131681985-131683026	-0.494834	-0.856627	-0.13304	0.00806872	0.0606019	0.113276	-0.34006	0.566612	0.605465	0.489987	LINC01087	.	C2orf27A,TOMM40P4,CCDC74A,ANKRD30BL	.,C2orf27A,TOMM40P4,CCDC74A,ANKRD30BL
22	11329770	11331311	chr22:11329770-11331311	-0.421036	-0.728874	-0.113197	0.00806912	0.0606019	-0.221909	-0.512787	0.0689696	0.126152	0.239944	FRG1FP	.	.	.,.
1	33080982	33081667	chr1:33080982-33081667	0.628361	0.168819	1.0879	0.00808457	0.0606653	0.256062	-0.0917884	0.603912	0.139104	0.25062	AZIN2	AZIN2	AK2,AZIN2,RBBP4,TXLNA,TSSK3,S100PBP,DCDC2B,TMEM234,FAM229A,RF00998-001,TRIM62	AZIN2,AK2,AZIN2,RBBP4,TXLNA,TSSK3,S100PBP,DCDC2B,TMEM234,FAM229A,RF00998-001,TRIM62
6	153002269	153003386	chr6:153002269-153003386	-0.491848	-0.851647	-0.132049	0.00810024	0.0606777	-0.324754	-0.637404	-0.0121027	0.0426088	0.147074	MTRF1L	MTRF1L	MTRF1L,FBXO5,RGS17	MTRF1L,MTRF1L,FBXO5,RGS17
7	18177743	18178542	chr7:18177743-18178542	-0.569829	-0.986671	-0.152986	0.00810011	0.0606777	-0.692563	-1.08203	-0.303095	0.00154951	0.0417359	MIR1302-6	.	HDAC9,TWIST1	.,HDAC9,TWIST1
1	1629570	1630575	chr1:1629570-1630575	0.614159	0.164752	1.06357	0.00811837	0.0607085	0.403416	0.0303832	0.776448	0.0356236	0.135974	MMP23B	MMP23B	MMP23B,SLC35E2B,SLC35E2A,MIB2,HSALNG0000182,HSALNG0000183	MMP23B,MMP23B,SLC35E2B,SLC35E2A,MIB2,HSALNG0000182,HSALNG0000183
3	186569968	186571129	chr3:186569968-186571129	-0.471311	-0.816181	-0.126441	0.00811685	0.0607085	-0.420299	-0.723904	-0.116695	0.00945101	0.0806867	TBCCD1	TBCCD1	TBCCD1,DNAJB11,TRA2B,SNORA63B,RFC4,SNORA4,SNORA81,RPS20P14,SNORA63,CRYGS	TBCCD1,TBCCD1,DNAJB11,TRA2B,SNORA63B,RFC4,SNORA4,SNORA81,RPS20P14,SNORA63,CRYGS
9	63881587	63882527	chr9:63881587-63882527	-0.538398	-0.932543	-0.144253	0.00814534	0.0608169	-0.453541	-0.816561	-0.0905207	0.0172576	0.102125	FRG1JP	.	.	.,.
15	51576788	51577803	chr15:51576788-51577803	0.654688	0.175398	1.13398	0.00814691	0.0608169	0.183309	-0.239586	0.606204	0.373886	0.392665	DMXL2	.	DMXL2,GLDN	.,DMXL2,GLDN
7	76302526	76303742	chr7:76302526-76303742	0.564454	0.151111	0.977797	0.00816339	0.0608354	0.455408	0.100836	0.809981	0.0147821	0.0966397	HSPB1	HSPB1	HSPB1,PMS2P3,NSUN5P1,POMZP3,STAG3L1,SPDYE5,SRRM3,SPDYE17,SPDYE18,SPDYE16,UPK3B,STYXL1,MDH2,SSC4D,YWHAG	HSPB1,HSPB1,PMS2P3,NSUN5P1,POMZP3,STAG3L1,SPDYE5,SRRM3,SPDYE17,SPDYE18,SPDYE16,UPK3B,STYXL1,MDH2,SSC4D,YWHAG
17	3003254	3004552	chr17:3003254-3004552	0.511605	0.136962	0.886248	0.00816343	0.0608354	0.440062	0.0536665	0.826457	0.0279006	0.122906	LOC101927911	.	RAP1GAP2,RF00017-2230,RF00017-2229,OR1D5	.,RAP1GAP2,RF00017-2230,RF00017-2229,OR1D5
16	46688411	46690184	chr16:46688411-46690184	-0.442243	-0.766135	-0.118351	0.00817127	0.0608414	-0.292458	-0.60245	0.0175348	0.0629089	0.174563	ORC6	ORC6	VPS35,ORC6,GPT2,SHCBP1,MYLK3,ANKRD26P1	ORC6,VPS35,ORC6,GPT2,SHCBP1,MYLK3,ANKRD26P1
1	95233598	95234669	chr1:95233598-95234669	-0.469894	-0.814194	-0.125594	0.00819905	0.0609958	-0.332	-0.646833	-0.0171668	0.0398885	0.142745	LOC101928118	LOC101928118	NONHSAG002143.2,RWDD3,TLCD4,TLCD4-RWDD3	LOC101928118,NONHSAG002143.2,RWDD3,TLCD4,TLCD4-RWDD3
5	111930552	111931482	chr5:111930552-111931482	-0.494867	-0.857992	-0.131741	0.00828785	0.0616035	-0.500136	-0.901651	-0.0986213	0.0175434	0.10304	NREP-AS1	.	STARD4,NREP	.,STARD4,NREP
6	10694344	10695135	chr6:10694344-10695135	-0.499487	-0.866069	-0.132906	0.00829882	0.0616322	-0.202899	-0.543018	0.13722	0.225668	0.31196	TMEM14B	.	C6orf52,PAK1IP1,RNA5SP203,ERVFRD-1,TMEM14C,RF00017-5257	.,C6orf52,PAK1IP1,RNA5SP203,ERVFRD-1,TMEM14C,RF00017-5257
14	19664496	19665522	chr14:19664496-19665522	-0.459747	-0.797242	-0.122251	0.00831343	0.0616877	-0.0378996	-0.462596	0.386796	0.85314	0.566429	OR4N2	.	.	.,.
22	10964231	10965751	chr22:10964231-10965751	-0.432126	-0.749609	-0.114643	0.00836473	0.0620152	-0.192474	-0.528652	0.143703	0.244123	0.322781	FRG1FP	FRG1FP	.	FRG1FP,.
22	11352724	11353192	chr22:11352724-11353192	-0.512505	-0.889229	-0.135781	0.00839531	0.0621887	-0.261541	-0.643582	0.120501	0.167179	0.272827	FRG1FP	.	.	.,.
5	62403424	62404401	chr5:62403424-62404401	-0.48143	-0.835544	-0.127315	0.00843629	0.0624389	-0.448671	-0.842667	-0.0546744	0.0279151	0.122906	DIMT1	DIMT1	DIMT1,IPO11,RNU6-661P,KIF2A,RF00017-4648	DIMT1,DIMT1,IPO11,RNU6-661P,KIF2A,RF00017-4648
4	112636796	112637864	chr4:112636796-112637864	-0.467242	-0.810965	-0.123518	0.0084444	0.0624455	-0.559802	-0.873241	-0.246364	0.0014947	0.0410814	LARP7	LARP7	ZGRF1,LARP7,RF00017-4392,NEUROG2	LARP7,ZGRF1,LARP7,RF00017-4392,NEUROG2
19	7705551	7706224	chr19:7705551-7706224	0.694435	0.18347	1.2054	0.00845759	0.0624897	0.465147	0.021868	0.908427	0.0407637	0.144152	FCER2	FCER2	FCER2,STXBP2,ELAVL1,HNRNPM,XAB2,PEX11G,MAP2K7,CD209,CLEC4G,RPL21P129,MCEMP1,MCOLN1,PNPLA6,ARHGEF18,RETN	FCER2,FCER2,STXBP2,ELAVL1,HNRNPM,XAB2,PEX11G,MAP2K7,CD209,CLEC4G,RPL21P129,MCEMP1,MCOLN1,PNPLA6,ARHGEF18,RETN
14	69043119	69043746	chr14:69043119-69043746	0.716957	0.189203	1.24471	0.00848322	0.0626256	0.110507	-0.324381	0.545396	0.599416	0.487772	ACTN1-AS1	.	RPS29P1,ACTN1,DCAF5	.,RPS29P1,ACTN1,DCAF5
19	18304555	18305129	chr19:18304555-18305129	0.701118	0.184931	1.21731	0.00849444	0.0626551	0.292524	-0.108181	0.693229	0.142209	0.252832	LSM4	.	MN297573,UPF1,IQCN,NR2C2AP,MEF2B,JUND,LSM4,COLGALT1,MVB12A,IFI30,DDX49,ELL,PGPEP1,IL12RB1,GTPBP3,PGLS,ARRDC2,SSBP4,JAK3,KLHL26,KCNN1,REX1BD,HSALNG0124611	.,MN297573,UPF1,IQCN,NR2C2AP,MEF2B,JUND,LSM4,COLGALT1,MVB12A,IFI30,DDX49,ELL,PGPEP1,IL12RB1,GTPBP3,PGLS,ARRDC2,SSBP4,JAK3,KLHL26,KCNN1,REX1BD,HSALNG0124611
2	90291019	90291574	chr2:90291019-90291574	0.765464	0.201366	1.32956	0.00855423	0.0629888	1.71481	0.56439	2.86523	0.00583468	0.066311	LOC101927050	.	IGKV3D-7	.,IGKV3D-7
11	117979912	117980657	chr11:117979912-117980657	0.730622	0.192232	1.26901	0.00855052	0.0629888	0.324369	-0.129703	0.778442	0.150444	0.259434	IL10RA	.	IL10RA,TMPRSS13,TMPRSS4,HSALNG0087488,MN297106	.,IL10RA,TMPRSS13,TMPRSS4,HSALNG0087488,MN297106
11	95230672	95232475	chr11:95230672-95232475	-0.449292	-0.780646	-0.117938	0.00860264	0.0632914	-0.393757	-0.71107	-0.0764432	0.0179111	0.10441	SESN3	SESN3	SESN3,MRE11,FGFR3P2,CEP57,FAM76B,ENDOD1	SESN3,SESN3,MRE11,FGFR3P2,CEP57,FAM76B,ENDOD1
1	125079786	125081358	chr1:125079786-125081358	-0.432873	-0.752246	-0.113499	0.00862819	0.0634255	-0.165806	-0.487444	0.155832	0.292532	0.349503	EMBP1	.	.	.,.
1	151511187	151511823	chr1:151511187-151511823	0.640794	0.16785	1.11374	0.00865042	0.0634591	0.575449	0.115295	1.0356	0.0171664	0.102066	CGN	CGN	CGN,FLG,C1orf56,TUFT1,C2CD4D,RORC,SELENBP1	CGN,CGN,FLG,C1orf56,TUFT1,C2CD4D,RORC,SELENBP1
12	8455466	8455837	chr12:8455466-8455837	0.959318	0.251072	1.66756	0.00866941	0.0634591	0.510153	-0.128904	1.14921	0.110604	0.224247	CLEC6A	CLEC6A	CLEC6A,FAM90A1	CLEC6A,CLEC6A,FAM90A1
14	104752557	104753298	chr14:104752557-104753298	-0.452571	-0.786661	-0.11848	0.00866304	0.0634591	-0.3272	-0.643302	-0.0110971	0.0432521	0.148155	SIVA1	SIVA1	SIVA1,AKT1,MTA1,CDCA4,PPP1R13B,IGHG4,IGHE	SIVA1,SIVA1,AKT1,MTA1,CDCA4,PPP1R13B,IGHG4,IGHE
17	7560584	7562099	chr17:7560584-7562099	0.527111	0.138002	0.916219	0.00866175	0.0634591	0.380255	0.0212465	0.739263	0.039119	0.141597	SENP3	SENP3	TNFSF13,SENP3,NONHSAG020715.2,SAT2,CHRNB1,TNFSF12,SNORA48,SENP3-EIF4A1,TNFSF12-TNFSF13,L13712-010	SENP3,TNFSF13,SENP3,NONHSAG020715.2,SAT2,CHRNB1,TNFSF12,SNORA48,SENP3-EIF4A1,TNFSF12-TNFSF13,L13712-010
20	30829904	30830550	chr20:30829904-30830550	-0.412343	-0.716692	-0.107993	0.00865371	0.0634591	-0.292393	-0.587212	0.00242652	0.0517151	0.158465	MLLT10P1	.	.	.,.
5	138575125	138575954	chr5:138575125-138575954	-0.502157	-0.873151	-0.131163	0.00871422	0.0637333	-0.0823795	-0.457108	0.292349	0.649203	0.504941	HSPA9	HSPA9	HSPA9,CDC23,HNRNPA0,BRD8,DNAJC18,KDM3B,MATR3,CTNNA1,ETF1,RF00017-4923,MN298114-189	HSPA9,HSPA9,CDC23,HNRNPA0,BRD8,DNAJC18,KDM3B,MATR3,CTNNA1,ETF1,RF00017-4923,MN298114-189
5	88268468	88269111	chr5:88268468-88269111	-0.543776	-0.945619	-0.141933	0.00873036	0.0637958	-0.258113	-0.641606	0.125381	0.174057	0.278584	TMEM161B-AS1	TMEM161B-AS1	TMEM161B,CCNH	TMEM161B-AS1,TMEM161B,CCNH
19	27338593	27340393	chr19:27338593-27340393	-0.4168	-0.724844	-0.108756	0.0087375	0.0637958	-0.327831	-0.645233	-0.0104283	0.0436584	0.148644	LOC101927151	.	.	.,.
1	15885843	15886785	chr1:15885843-15886785	0.58954	0.153711	1.02537	0.00875478	0.0638681	0.134558	-0.268682	0.537799	0.491606	0.445498	FLJ37453	.	HSPB7,EIF1AXP1,CLCNKA,SRARP,PLEKHM2,ZBTB17,EFHD2,SPEN,MN298114-001	.,HSPB7,EIF1AXP1,CLCNKA,SRARP,PLEKHM2,ZBTB17,EFHD2,SPEN,MN298114-001
6	17706016	17707101	chr6:17706016-17707101	-0.488718	-0.850252	-0.127183	0.00879757	0.0641262	-0.353982	-0.645375	-0.0625881	0.020084	0.108252	LOC105374952	LOC105374952	NUP153,DEK,RNU6-190P,FAM8A1,KDM1B,RF00017-5311,RF00017-5322,RF00017-5320,RF00017-5323	LOC105374952,NUP153,DEK,RNU6-190P,FAM8A1,KDM1B,RF00017-5311,RF00017-5322,RF00017-5320,RF00017-5323
4	142961426	142962179	chr4:142961426-142962179	-0.604301	-1.05143	-0.157167	0.00881129	0.0641722	-0.50434	-1.00957	0.000891376	0.0503632	0.156672	INPP4B	.	INPP4B,USP38	.,INPP4B,USP38
9	112332876	112334401	chr9:112332876-112334401	-0.459296	-0.799224	-0.119368	0.00882758	0.0642368	0.0166146	-0.275882	0.309111	0.906176	0.579521	PTBP3	PTBP3	PTBP3,SUSD1,PRPF4,RPL32P22,HSDL2	PTBP3,PTBP3,SUSD1,PRPF4,RPL32P22,HSDL2
9	41633129	41634358	chr9:41633129-41634358	-0.541932	-0.943081	-0.140782	0.00883757	0.0642555	-0.439491	-0.926419	0.0474378	0.0740204	0.187675	FAM242F	.	.	.,.
17	78412514	78413389	chr17:78412514-78413389	-0.516528	-0.899042	-0.134013	0.00886625	0.0644099	-0.391956	-0.836805	0.0528933	0.0805353	0.194432	PGS1	.	PGS1,SOCS3,USP36,DNAH17,TK1,AFMID,RNU6-638P,CYTH1,TMC6,HSALNG0119036	.,PGS1,SOCS3,USP36,DNAH17,TK1,AFMID,RNU6-638P,CYTH1,TMC6,HSALNG0119036
5	90473865	90475027	chr5:90473865-90475027	-0.454394	-0.791027	-0.117762	0.00889141	0.0645386	-0.174258	-0.564564	0.216048	0.360056	0.385888	MBLAC2	MBLAC2	MBLAC2,POLR3G,ADGRV1	MBLAC2,MBLAC2,POLR3G,ADGRV1
14	52729750	52730723	chr14:52729750-52730723	-0.490749	-0.854365	-0.127134	0.00890022	0.0645485	-0.374317	-0.711609	-0.0370245	0.0315962	0.128881	STYX	STYX	STYX,RF00017-1554,GNPNAT1	STYX,STYX,RF00017-1554,GNPNAT1
1	27365475	27366228	chr1:27365475-27366228	0.620311	0.160432	1.08019	0.00893782	0.0647669	0.536396	0.163768	0.909023	0.0073639	0.072938	MAP3K6	MAP3K6	MAP3K6,WASF2,TMEM222,SYTL1	MAP3K6,MAP3K6,WASF2,TMEM222,SYTL1
10	14837639	14838729	chr10:14837639-14838729	-0.485327	-0.845289	-0.125365	0.00896613	0.0648641	-0.246712	-0.541236	0.0478119	0.095271	0.210349	CDNF	CDNF	HSPA14,CDNF	CDNF,HSPA14,CDNF
12	48924719	48925748	chr12:48924719-48925748	0.544078	0.14054	0.947615	0.00896621	0.0648641	0.652761	0.219269	1.08625	0.00544252	0.0642018	FKBP11	.	FKBP11,CCDC65,MG828730-015	.,FKBP11,CCDC65,MG828730-015
6	24720253	24721717	chr6:24720253-24721717	-0.462856	-0.806214	-0.119498	0.00897801	0.0648952	-0.397767	-0.728456	-0.067079	0.0211587	0.109931	C6orf62	C6orf62	C6orf62,LINC02828,TDP2,ACOT13,KIAA0319	C6orf62,C6orf62,LINC02828,TDP2,ACOT13,KIAA0319
1	124925221	124926208	chr1:124925221-124926208	-0.710824	-1.23827	-0.183382	0.00899478	0.0648982	-0.316003	-0.792293	0.160287	0.179951	0.283633	EMBP1	.	.	.,.
1	173867551	173868773	chr1:173867551-173868773	-0.45577	-0.793996	-0.117545	0.00900183	0.0648982	-0.355639	-0.6608	-0.0504781	0.0248903	0.117167	ZBTB37	ZBTB37	ZBTB37,CENPL,SNORD44,SNORD77,SNORD76,SNORD80,SNORA103,SNORD78,SNORD79,SNORD75,SNORD74,RC3H1,KLHL20,DARS2,GAS5,ANKRD45,RNA5SP67,SERPINC1,RABGAP1L,SNORD81,SNORD47	ZBTB37,ZBTB37,CENPL,SNORD44,SNORD77,SNORD76,SNORD80,SNORA103,SNORD78,SNORD79,SNORD75,SNORD74,RC3H1,KLHL20,DARS2,GAS5,ANKRD45,RNA5SP67,SERPINC1,RABGAP1L,SNORD81,SNORD47
13	48653427	48653925	chr13:48653427-48653925	0.759717	0.195843	1.32359	0.00901249	0.0648982	0.0767933	-0.389793	0.54338	0.733105	0.531436	CYSLTR2	CYSLTR2	CYSLTR2,RB1-DT,FNDC3A	CYSLTR2,CYSLTR2,RB1-DT,FNDC3A
14	106469755	106470365	chr14:106469755-106470365	-0.572436	-0.997261	-0.147611	0.00900535	0.0648982	-0.148694	-0.564308	0.26692	0.461351	0.433079	LINC00221	.	IGHV3-43,IGHV4-39,IGHV3-42,COPDA1,IGH	.,IGHV3-43,IGHV4-39,IGHV3-42,COPDA1,IGH
17	83125131	83126059	chr17:83125131-83126059	0.592288	0.152622	1.03195	0.00902151	0.0648982	0.39216	-0.113142	0.897462	0.120151	0.233794	RPL23AP87	.	.	.,.
18	32091820	32093490	chr18:32091820-32093490	-0.445545	-0.776291	-0.114799	0.00902338	0.0648982	-0.410285	-0.709543	-0.111026	0.0100373	0.0826274	RNF138	RNF138	RNF138,SNODB1058,HNRNPA1P7,TRAPPC8,RNF125,B4GALT6,MEP1B	RNF138,RNF138,SNODB1058,HNRNPA1P7,TRAPPC8,RNF125,B4GALT6,MEP1B
2	28751162	28752246	chr2:28751162-28752246	-0.493761	-0.860463	-0.127059	0.00905262	0.0650477	-0.440551	-0.822112	-0.0589892	0.0260789	0.119486	LOC100505774	LOC100505774	PPP1CB,NONHSAG027364.2,TRMT61B,TOGARAM2,SPDYA,WDR43,FOSL2	LOC100505774,PPP1CB,NONHSAG027364.2,TRMT61B,TOGARAM2,SPDYA,WDR43,FOSL2
5	177425810	177426753	chr5:177425810-177426753	-0.480257	-0.837007	-0.123508	0.00906672	0.0650477	-0.143686	-0.476596	0.189225	0.375891	0.393342	F12	.	GRK6,FAF2,DOK3,NSD1,ZNF346-IT1,UIMC1,PFN3,FAM193B,DBN1,SLC34A1,ZNF346,MXD3,B4GALT7,HNRNPAB,RAB24,RGS14,PRR7,PRELID1,NONHSAG042355.2,F12	.,GRK6,FAF2,DOK3,NSD1,ZNF346-IT1,UIMC1,PFN3,FAM193B,DBN1,SLC34A1,ZNF346,MXD3,B4GALT7,HNRNPAB,RAB24,RGS14,PRR7,PRELID1,NONHSAG042355.2,F12
19	53553997	53554780	chr19:53553997-53554780	0.552044	0.141979	0.962109	0.00906517	0.0650477	0.0752622	-0.280558	0.431083	0.661567	0.508179	ZNF331	.	ZNF331,ZNF160,ZNF845,PRPF31,ZNF347,ZNF600,LENG8,ZNF701,ZNF137P,ZNF665,ZNF761,ZNF765,ZNF525,CNOT3,ZNF28,RF00017-3067,DPRX	.,ZNF331,ZNF160,ZNF845,PRPF31,ZNF347,ZNF600,LENG8,ZNF701,ZNF137P,ZNF665,ZNF761,ZNF765,ZNF525,CNOT3,ZNF28,RF00017-3067,DPRX
5	43312878	43313870	chr5:43312878-43313870	-0.444793	-0.775261	-0.114325	0.00907919	0.0650833	-0.377366	-0.723487	-0.0312449	0.0343206	0.133574	HMGCS1	HMGCS1	HMGCS1,ZNF131,TMEM267,PAIP1,RPL29P12,EEF1A1P19,SERBP1P6,NNT,RF00017-4605,NIM1K,RF00017-4604	HMGCS1,HMGCS1,ZNF131,TMEM267,PAIP1,RPL29P12,EEF1A1P19,SERBP1P6,NNT,RF00017-4605,NIM1K,RF00017-4604
12	55973218	55974451	chr12:55973218-55974451	-0.445693	-0.776932	-0.114455	0.00909946	0.0651746	-0.449405	-0.7519	-0.146911	0.00596756	0.0668806	RAB5B	RAB5B	PMEL,RAB5B,DNAJC14,BAZ2A,TMEM198B,CDK2,SMARCC2,ZC3H10,PRIM1,SUOX,RN7SL809P,GDF11,PA2G4,STAT2,NABP2,IL23A,ANKRD52,RNU6-343P,PYM1,MMP19,ORMDL2,SARNP,PAN2,CNPY2,RPS26,ITGA7	RAB5B,PMEL,RAB5B,DNAJC14,BAZ2A,TMEM198B,CDK2,SMARCC2,ZC3H10,PRIM1,SUOX,RN7SL809P,GDF11,PA2G4,STAT2,NABP2,IL23A,ANKRD52,RNU6-343P,PYM1,MMP19,ORMDL2,SARNP,PAN2,CNPY2,RPS26,ITGA7
9	67884172	67885790	chr9:67884172-67885790	-0.705881	-1.23072	-0.181038	0.00912881	0.0653308	-0.68484	-1.18659	-0.183094	0.0103161	0.0826407	ANKRD20A1	.	.	.,.
2	91572145	91572914	chr2:91572145-91572914	-0.436394	-0.761178	-0.111609	0.00919281	0.0656826	-0.204356	-0.507795	0.0990829	0.173808	0.278552	LSP1P4	.	.	.,.
8	57205715	57206434	chr8:57205715-57206434	0.467031	0.119443	0.814618	0.00919313	0.0656826	0.743778	0.392514	1.09504	0.000323858	0.0220362	LOC101929488	.	.	.,.
2	68252275	68253273	chr2:68252275-68253273	-0.485603	-0.847136	-0.12407	0.00921576	0.0657729	-0.10584	-0.439331	0.227651	0.512763	0.454118	PPP3R1	PPP3R1	PPP3R1,PLEK,ETAA1,WDR92,PNO1	PPP3R1,PPP3R1,PLEK,ETAA1,WDR92,PNO1
5	146203109	146204015	chr5:146203109-146204015	-0.463921	-0.809378	-0.118464	0.00922856	0.0657729	-0.21535	-0.518975	0.0882746	0.153204	0.26156	RBM27	RBM27	RBM27,LARS1,RNU7-180P,RF00066-160,POU4F3	RBM27,RBM27,LARS1,RNU7-180P,RF00066-160,POU4F3
15	64692395	64692949	chr15:64692395-64692949	0.761727	0.194517	1.32894	0.00922766	0.0657729	0.557765	0.0370557	1.07848	0.0372005	0.137956	OAZ2	.	TRIP4,SNX1,OAZ2,ZNF609	.,TRIP4,SNX1,OAZ2,ZNF609
14	23469206	23469888	chr14:23469206-23469888	-0.501304	-0.874726	-0.127881	0.00925154	0.0658825	-0.237466	-0.594277	0.119345	0.178673	0.282483	NGDN	NGDN	NGDN,ACIN1,PRMT5,NOP9,RBM23,RNA5SP383,THTPA,IPO4,OXA1L,HOMEZ,NFATC4,LRP10,PABPN1,NONHSAG014499.2	NGDN,NGDN,ACIN1,PRMT5,NOP9,RBM23,RNA5SP383,THTPA,IPO4,OXA1L,HOMEZ,NFATC4,LRP10,PABPN1,NONHSAG014499.2
7	44884841	44886080	chr7:44884841-44886080	-0.466574	-0.814261	-0.118887	0.00927751	0.0660131	-0.0937701	-0.464245	0.276705	0.600839	0.488536	PURB	PURB	PURB,SNORA5C,SNORA5B,POLM,H2AZ2,CICP20,DDX56,SNORA5A,TMED4,LINC01952,POLR2J4,MYO1G,PPIA,ZMIZ2,MIR4657	PURB,PURB,SNORA5C,SNORA5B,POLM,H2AZ2,CICP20,DDX56,SNORA5A,TMED4,LINC01952,POLR2J4,MYO1G,PPIA,ZMIZ2,MIR4657
1	155167257	155168025	chr1:155167257-155168025	0.672544	0.171266	1.17382	0.0092914	0.0660404	0.671721	0.160638	1.1828	0.0129401	0.0911943	TRIM46	.	GBAP1,GBA,TRIM46,DPM3	.,GBAP1,GBA,TRIM46,DPM3
14	54440928	54441891	chr14:54440928-54441891	-0.559659	-0.97683	-0.142487	0.00929659	0.0660404	-0.276575	-0.605013	0.0518624	0.0936673	0.208703	CNIH1	CNIH1	CNIH1,ATG14,WDHD1,NONHSAG015008.2,CDKN3	CNIH1,CNIH1,ATG14,WDHD1,NONHSAG015008.2,CDKN3
15	20624044	20625379	chr15:20624044-20625379	-0.631786	-1.10281	-0.160758	0.00930975	0.0660796	-0.559734	-1.04588	-0.0735912	0.0264431	0.120008	GOLGA8CP	.	.	.,.
4	107719412	107720700	chr4:107719412-107720700	-0.438167	-0.764947	-0.111386	0.0093314	0.0661791	-0.421654	-0.752966	-0.0903417	0.015569	0.0990594	PAPSS1	PAPSS1	PAPSS1,DKK2	PAPSS1,PAPSS1,DKK2
1	180131355	180132046	chr1:180131355-180132046	-0.557295	-0.973088	-0.141501	0.00935876	0.066304	-0.853972	-1.25211	-0.455839	0.000285558	0.0214668	QSOX1	.	QSOX1,LHX4,CEP350	.,QSOX1,LHX4,CEP350
4	1009745	1011577	chr4:1009745-1011577	0.460553	0.116909	0.804197	0.00936433	0.066304	0.267316	-0.0368263	0.571458	0.0812243	0.195221	FGFRL1	FGFRL1	FGFRL1,DGKQ,UVSSA,SLC26A1,LETM1,GAK,RNF212	FGFRL1,FGFRL1,DGKQ,UVSSA,SLC26A1,LETM1,GAK,RNF212
2	201451119	201452089	chr2:201451119-201452089	-0.459764	-0.802882	-0.116647	0.00937653	0.0663361	-0.175355	-0.477758	0.127047	0.238367	0.319487	TRAK2	TRAK2	STRADB,TRAK2,HSALNG0021558,CASP8,TMEM237,C2CD6,ENO1P4,FLACC1	TRAK2,STRADB,TRAK2,HSALNG0021558,CASP8,TMEM237,C2CD6,ENO1P4,FLACC1
17	8118711	8120234	chr17:8118711-8120234	0.517384	0.131175	0.903592	0.00939238	0.0663941	0.397533	-0.0207074	0.815774	0.0611495	0.172486	ALOXE3	ALOXE3	HES7,ALOXE3,TRR-TCT2-1,NEURL4,SENP3,CYB5D1,NLGN2,DVL2,CTC1,PFAS,ZBTB4,SNORD10,ATP1B2,SNORA48,VAMP2,DLG4,TMEM107,SNORD118,MIR324,BORCS6,PLSCR3,CNTROB,KDM6B,WRAP53,CHD3,KCNAB3,PER1,ALOX15B,EIF4A1,SPEM2,TRG-GCC2-6,TRQ-CTG1-5,MF281432-007,TRK-TTT3-5,TRL-TAG1-1	ALOXE3,HES7,ALOXE3,TRR-TCT2-1,NEURL4,SENP3,CYB5D1,NLGN2,DVL2,CTC1,PFAS,ZBTB4,SNORD10,ATP1B2,SNORA48,VAMP2,DLG4,TMEM107,SNORD118,MIR324,BORCS6,PLSCR3,CNTROB,KDM6B,WRAP53,CHD3,KCNAB3,PER1,ALOX15B,EIF4A1,SPEM2,TRG-GCC2-6,TRQ-CTG1-5,MF281432-007,TRK-TTT3-5,TRL-TAG1-1
2	174682281	174683012	chr2:174682281-174683012	0.626307	0.158375	1.09424	0.00945265	0.0667656	0.319085	-0.0775556	0.715725	0.108066	0.222365	WIPF1	WIPF1	WIPF1,GPR155	WIPF1,WIPF1,GPR155
12	50924212	50925228	chr12:50924212-50925228	0.569504	0.143817	0.995192	0.0094838	0.066931	0.329849	0.00662069	0.653078	0.0459545	0.151871	METTL7A	METTL7A	METTL7A,SMARCD1,SLC11A2,HNRNPA3P10,LIMA1,ATF1,LETMD1,TFCP2,RNU6-1273P,CERS5,LARP4,PHBP19,DIP2B,HIGD1C	METTL7A,METTL7A,SMARCD1,SLC11A2,HNRNPA3P10,LIMA1,ATF1,LETMD1,TFCP2,RNU6-1273P,CERS5,LARP4,PHBP19,DIP2B,HIGD1C
4	189566339	189567383	chr4:189566339-189567383	-0.515405	-0.900861	-0.129948	0.00952036	0.0671227	-0.80517	-1.20233	-0.408013	0.000489837	0.0270605	DBET	.	FRG1,HSALNG0039346	.,FRG1,HSALNG0039346
14	21268947	21270210	chr14:21268947-21270210	-0.446157	-0.779854	-0.112459	0.00952647	0.0671227	-0.0448953	-0.370346	0.280556	0.774914	0.543146	HNRNPC	HNRNPC	HNRNPC,METTL3,SUPT16H,CHD8,METTL17,RAB2B,TRAV8-5,TOX4,L13713-071,OR5AU1	HNRNPC,HNRNPC,METTL3,SUPT16H,CHD8,METTL17,RAB2B,TRAV8-5,TOX4,L13713-071,OR5AU1
3	190231554	190232309	chr3:190231554-190232309	-0.510456	-0.89245	-0.128463	0.00956296	0.0672356	-0.708209	-1.15215	-0.264267	0.00360958	0.0563073	CLDN1	.	CLDN1,CLDN16,L13713-161,HSALNG0031537,P3H2	.,CLDN1,CLDN16,L13713-161,HSALNG0031537,P3H2
4	48830764	48831606	chr4:48830764-48831606	-0.479465	-0.838281	-0.12065	0.00956568	0.0672356	-0.24928	-0.584225	0.0856644	0.135064	0.247142	OCIAD1	.	OCIAD1,NONHSAG037899.2,OCIAD2,NFXL1	.,OCIAD1,NONHSAG037899.2,OCIAD2,NFXL1
22	41681788	41682636	chr22:41681788-41682636	0.659713	0.166005	1.15342	0.00956579	0.0672356	0.0815171	-0.334375	0.49741	0.684884	0.51678	C22orf46	.	SNU13,C22orf46,MEI1,RN7SKP80,SLC25A17,POLDIP3,RRP7BP,EP300,PHF5A,L3MBTL2,CCDC134,RF00026-683,RNU6-476P,XRCC6	.,SNU13,C22orf46,MEI1,RN7SKP80,SLC25A17,POLDIP3,RRP7BP,EP300,PHF5A,L3MBTL2,CCDC134,RF00026-683,RNU6-476P,XRCC6
3	36992519	36993863	chr3:36992519-36993863	-0.439449	-0.768501	-0.110397	0.00960387	0.0673403	-0.538002	-0.870799	-0.205205	0.00327162	0.0540179	MLH1	MLH1	MLH1,HSALNG0025159,EPM2AIP1,LRRFIP2,TRANK1,RPS16P4,GOLGA4,HSALNG0025160	MLH1,MLH1,HSALNG0025159,EPM2AIP1,LRRFIP2,TRANK1,RPS16P4,GOLGA4,HSALNG0025160
6	27902549	27903269	chr6:27902549-27903269	0.708437	0.178074	1.2388	0.00959063	0.0673403	-0.151611	-0.532728	0.229506	0.413616	0.412213	H2BC17	.	TRX-CAT1-7,MF281432-010,TRG-GCC2-3,ZSCAN12,ZKSCAN8,ZKSCAN3,ZSCAN23,ZKSCAN4,PGBD1,ZSCAN26,ZSCAN9,ZSCAN31,ZNF603P,ZNF192P1,SMIM15P2,H2BC17,OR2B2	.,TRX-CAT1-7,MF281432-010,TRG-GCC2-3,ZSCAN12,ZKSCAN8,ZKSCAN3,ZSCAN23,ZKSCAN4,PGBD1,ZSCAN26,ZSCAN9,ZSCAN31,ZNF603P,ZNF192P1,SMIM15P2,H2BC17,OR2B2
15	41894874	41895244	chr15:41894874-41895244	0.676254	0.169886	1.18262	0.00960401	0.0673403	0.336788	-0.134276	0.807852	0.150124	0.259426	SPTBN5	SPTBN5	SPTBN5,PLA2G4B,TYRO3,EHD4	SPTBN5,SPTBN5,PLA2G4B,TYRO3,EHD4
15	72375595	72376635	chr15:72375595-72376635	0.524876	0.131709	0.918043	0.00962998	0.0674677	0.145453	-0.18076	0.471667	0.360666	0.386162	HEXA	HEXA	HEXA,ARIH1,MYO9A,PARP6,BBS4,ADPGK,CELF6	HEXA,HEXA,ARIH1,MYO9A,PARP6,BBS4,ADPGK,CELF6
3	186108923	186109693	chr3:186108923-186109693	-0.454414	-0.794845	-0.113984	0.00963889	0.0674756	-0.291294	-0.580956	-0.00163114	0.0488566	0.154334	ETV5	.	ETV5,TBCCD1,TRA2B,SNORA63B,RFC4,SNORA81,SNORA4,DGKG	.,ETV5,TBCCD1,TRA2B,SNORA63B,RFC4,SNORA81,SNORA4,DGKG
11	36376670	36378287	chr11:36376670-36378287	0.492224	0.123407	0.861041	0.00965029	0.0675008	0.225343	-0.102851	0.553537	0.165992	0.271739	PRR5L	.	PRR5L,TRAF6	.,PRR5L,TRAF6
21	14027218	14027805	chr21:14027218-14027805	-0.561571	-0.982436	-0.140706	0.00966459	0.0675463	-0.341172	-0.700639	0.0182944	0.0614908	0.173177	ANKRD20A11P	.	ANKRD20A18P,RHOT1P2,LIPI,POTED	.,ANKRD20A18P,RHOT1P2,LIPI,POTED
4	49112351	49112790	chr4:49112351-49112790	-0.492657	-0.862008	-0.123306	0.0096896	0.0676665	-0.485931	-0.794335	-0.177527	0.00395109	0.0575963	CWH43	.	.	.,.
6	116570970	116572008	chr6:116570970-116572008	-0.44282	-0.775021	-0.11062	0.009734	0.0677422	-0.332283	-0.70604	0.041474	0.0780712	0.192466	RWDD1	RWDD1	RWDD1,HSALNG0053011,RSPH4A,CBX3P9,TRAPPC3L,CALHM6,CALHM5	RWDD1,RWDD1,HSALNG0053011,RSPH4A,CBX3P9,TRAPPC3L,CALHM6,CALHM5
12	63843721	63844478	chr12:63843721-63844478	-0.482536	-0.844601	-0.120471	0.00974739	0.0677422	-0.0869896	-0.427469	0.25349	0.597442	0.487147	SRGAP1	SRGAP1	SRGAP1,PABPC1P4,TBK1,DPY19L2,RPL36AP41,C12orf66	SRGAP1,SRGAP1,PABPC1P4,TBK1,DPY19L2,RPL36AP41,C12orf66
12	124927398	124928416	chr12:124927398-124928416	0.636527	0.159107	1.11395	0.00971974	0.0677422	0.379011	-0.0364843	0.794506	0.0712593	0.184495	UBC	.	TRD-GTC2-9,TRF-GAA1-4,NCOR2,DHX37,UBC	.,TRD-GTC2-9,TRF-GAA1-4,NCOR2,DHX37,UBC
17	13017479	13018527	chr17:13017479-13018527	-0.4545	-0.795403	-0.113598	0.00972175	0.0677422	-0.163265	-0.466147	0.139617	0.271764	0.338538	ELAC2	ELAC2	ELAC2,ARHGAP44	ELAC2,ELAC2,ARHGAP44
20	30837822	30839278	chr20:30837822-30839278	-0.421905	-0.738389	-0.105421	0.00972835	0.0677422	-0.397632	-0.676848	-0.118417	0.0078965	0.0744997	DEFB115	.	.	.,.
22	50541175	50542751	chr22:50541175-50542751	0.494529	0.123487	0.865571	0.00974331	0.0677422	0.358278	-0.045838	0.762394	0.0788286	0.192964	KLHDC7B	KLHDC7B	MN297935,MN297936,TYMP,ODF3B,SCO2,ARSA,TRABD,TUBGCP6,CHKB,HDAC10,PANX2,KLHDC7B-DT,KLHDC7B	KLHDC7B,MN297935,MN297936,TYMP,ODF3B,SCO2,ARSA,TRABD,TUBGCP6,CHKB,HDAC10,PANX2,KLHDC7B-DT,KLHDC7B
4	67544789	67545740	chr4:67544789-67545740	-0.481008	-0.842159	-0.119858	0.0097922	0.0679446	-0.117128	-0.433052	0.198795	0.44552	0.426049	CENPC	CENPC	CENPC,UBA6,YTHDC1,GNRHR,STAP1,GCOM2	CENPC,CENPC,UBA6,YTHDC1,GNRHR,STAP1,GCOM2
4	88591920	88593275	chr4:88591920-88593275	-0.448433	-0.785098	-0.111769	0.00978633	0.0679446	-0.223417	-0.519346	0.0725124	0.129876	0.242765	PIGY-DT	.	PYURF,HERC3,PIGY,RF00017-4364,NAP1L5	.,PYURF,HERC3,PIGY,RF00017-4364,NAP1L5
19	15463915	15464748	chr19:15463915-15464748	0.667651	0.166034	1.16927	0.00983849	0.0682112	0.453128	0.0737518	0.832504	0.0219511	0.111068	RASAL3	RASAL3	RASAL3,WIZ	RASAL3,RASAL3,WIZ
5	91380062	91381817	chr5:91380062-91381817	-0.445383	-0.780228	-0.110539	0.00988477	0.0684772	-0.23501	-0.564253	0.0942344	0.150751	0.259455	ARRDC3-AS1	ARRDC3-AS1	ARRDC3,NONHSAG041007.2,RPS18P7,LYSMD3	ARRDC3-AS1,ARRDC3,NONHSAG041007.2,RPS18P7,LYSMD3
12	76588863	76589414	chr12:76588863-76589414	-0.670767	-1.17524	-0.166292	0.00991054	0.068546	-0.522175	-0.966318	-0.0780321	0.0238083	0.115136	OSBPL8	.	OSBPL8,RPL7AP9,ZDHHC17	.,OSBPL8,RPL7AP9,ZDHHC17
22	11048736	11049521	chr22:11048736-11049521	-0.432423	-0.75762	-0.107226	0.00990558	0.068546	-0.130081	-0.431438	0.171275	0.375838	0.393342	FRG1FP	.	.	.,.
12	75390800	75391537	chr12:75390800-75391537	-0.49961	-0.875502	-0.123717	0.00993726	0.068676	-0.536155	-0.873465	-0.198846	0.00370676	0.0567907	GLIPR1L2	GLIPR1L2	GLIPR1L2,CAPS2,KRR1,GLIPR1,GLIPR1L1	GLIPR1L2,GLIPR1L2,CAPS2,KRR1,GLIPR1,GLIPR1L1
21	9361015	9362658	chr21:9361015-9362658	-0.43689	-0.765757	-0.108024	0.00997214	0.0688621	-0.308941	-0.639115	0.0212328	0.0648921	0.177107	LOC105379511	.	.	.,.
2	87428485	87429844	chr2:87428485-87429844	0.572367	0.140599	1.00413	0.0101245	0.0698588	0.95469	0.182092	1.72729	0.0183266	0.10507	CYTOR	.	.	.,.
18	36828394	36829547	chr18:36828394-36829547	-0.43072	-0.755795	-0.105646	0.0101595	0.070044	-0.175641	-0.534617	0.183334	0.317009	0.363757	TPGS2	TPGS2	TPGS2,KIAA1328,ELP2	TPGS2,TPGS2,KIAA1328,ELP2
2	236871471	236872081	chr2:236871471-236872081	-0.55414	-0.972527	-0.135753	0.0101879	0.070139	-0.616457	-1.02033	-0.212584	0.00495392	0.062621	LOC93463	.	ACKR3,MN298114-125,COPS8	.,ACKR3,MN298114-125,COPS8
15	90102097	90102875	chr15:90102097-90102875	0.587582	0.143936	1.03123	0.0101894	0.070139	0.215823	-0.144843	0.576489	0.224293	0.311481	IDH2-DT	IDH2-DT	IDH2,IDH2-DT,NGRN,GDPGP1,ZNF710	IDH2-DT,IDH2,IDH2-DT,NGRN,GDPGP1,ZNF710
12	124438822	124439412	chr12:124438822-124439412	0.503875	0.123371	0.884379	0.0102007	0.0701606	0.668565	0.195993	1.14114	0.00823888	0.0756526	MIR6880	.	DDX55,TMED2-DT,EIF2B1,ATP6V0A2,DHX37,TCTN2,NCOR2,RFLNA	.,DDX55,TMED2-DT,EIF2B1,ATP6V0A2,DHX37,TCTN2,NCOR2,RFLNA
8	9555645	9556653	chr8:9555645-9556653	-0.470554	-0.826038	-0.115071	0.0102296	0.0703034	-0.414121	-0.729284	-0.0989575	0.0129587	0.0911943	ERI1	.	TNKS,ERI1,RPL10P19,MSRA	.,TNKS,ERI1,RPL10P19,MSRA
6	28866082	28866967	chr6:28866082-28866967	0.590603	0.144238	1.03697	0.0102604	0.0703852	-0.114799	-0.451485	0.221887	0.482345	0.441511	GPX6	.	LINC01623,TRA-AGC2-2,ZSCAN12,ZKSCAN8,TRIM27,ZKSCAN3,ZSCAN9,ZSCAN23,ZKSCAN4,ZSCAN26,PGBD1,SUMO2P1,MICE,ZSCAN31,ZNF311,ZFP57,ZNF603P,ZNF602P,LINC01556,ZBED9	.,LINC01623,TRA-AGC2-2,ZSCAN12,ZKSCAN8,TRIM27,ZKSCAN3,ZSCAN9,ZSCAN23,ZKSCAN4,ZSCAN26,PGBD1,SUMO2P1,MICE,ZSCAN31,ZNF311,ZFP57,ZNF603P,ZNF602P,LINC01556,ZBED9
10	46724083	46724928	chr10:46724083-46724928	-0.56866	-0.998447	-0.138874	0.0102612	0.0703852	-0.400836	-0.817601	0.0159284	0.0584255	0.168851	BMS1P1	.	.	.,.
14	68794092	68796122	chr14:68794092-68796122	0.473901	0.115709	0.832093	0.0102659	0.0703852	0.272083	-0.0419726	0.586138	0.0852962	0.20037	ZFP36L1	ZFP36L1	ZFP36L1,SRSF5,ZFYVE26,DCAF5,SUSD6,DDX18P1,ACTN1,HMGN1P3,RNU6-921P,MG828526,RAD51B	ZFP36L1,ZFP36L1,SRSF5,ZFYVE26,DCAF5,SUSD6,DDX18P1,ACTN1,HMGN1P3,RNU6-921P,MG828526,RAD51B
14	81219337	81221485	chr14:81219337-81221485	-0.426365	-0.748822	-0.103907	0.0103098	0.0706307	-0.331454	-0.629864	-0.033043	0.0314674	0.128745	LOC101928504	LOC101928504	GTF2A1,CEP128	LOC101928504,GTF2A1,CEP128
17	27531267	27533040	chr17:27531267-27533040	0.44305	0.107802	0.778299	0.0103472	0.0708307	0.0366599	-0.33256	0.40588	0.83684	0.562199	KSR1	.	KSR1,LGALS9,WSB1	.,KSR1,LGALS9,WSB1
1	223142904	223143870	chr1:223142904-223143870	0.509922	0.123933	0.895911	0.0103736	0.0709555	0.00579762	-0.32908	0.340675	0.971338	0.596647	TLR5	TLR5	TLR5,CICP5,CICP13,TAF1A,FBXO28,DISP1	TLR5,TLR5,CICP5,CICP13,TAF1A,FBXO28,DISP1
2	178480174	178480871	chr2:178480174-178480871	-0.503654	-0.884963	-0.122345	0.010386	0.0709839	-0.402125	-0.723122	-0.0811279	0.0170023	0.101785	PLEKHA3	PLEKHA3	FKBP7,PLEKHA3,CHROMR,RBM45,PRKRA,PJVK	PLEKHA3,FKBP7,PLEKHA3,CHROMR,RBM45,PRKRA,PJVK
18	47024693	47026169	chr18:47024693-47026169	0.491532	0.119308	0.863756	0.0104041	0.0710519	0.85844	0.463759	1.25312	0.000248902	0.0203157	ELOA3B	ELOA3B	.	ELOA3B,.
9	104747377	104748463	chr9:104747377-104748463	-0.444622	-0.781406	-0.107838	0.0104224	0.0710644	-0.2973	-0.614724	0.0201249	0.0646569	0.176805	NIPSNAP3A	NIPSNAP3A	NIPSNAP3A,ABCA1,OR13D3P,OR13D1	NIPSNAP3A,NIPSNAP3A,ABCA1,OR13D3P,OR13D1
14	24429817	24431235	chr14:24429817-24431235	0.487986	0.11838	0.857591	0.0104174	0.0710644	0.30853	-0.0124326	0.629492	0.0585476	0.168902	CBLN3	CBLN3	CBLN3,KHNYN,SDR39U1,NYNRIN,TINF2,MDP1,NGDN,RNF31,NFATC4,RNA5SP383,CIDEB,ADCY4,NEDD8,NEDD8-MDP1,IRF9,PSME1	CBLN3,CBLN3,KHNYN,SDR39U1,NYNRIN,TINF2,MDP1,NGDN,RNF31,NFATC4,RNA5SP383,CIDEB,ADCY4,NEDD8,NEDD8-MDP1,IRF9,PSME1
11	125887184	125888245	chr11:125887184-125888245	-0.445327	-0.783211	-0.107443	0.0105457	0.0718488	-0.257374	-0.557056	0.0423075	0.0878205	0.202635	HYLS1	HYLS1	JX952209,TMEM218,STT3A,DDX25,CHEK1,PUS3,HYLS1	HYLS1,JX952209,TMEM218,STT3A,DDX25,CHEK1,PUS3,HYLS1
1	15524219	15525347	chr1:15524219-15525347	-0.450493	-0.792339	-0.108647	0.0105549	0.0718548	-0.385682	-0.809497	0.0381335	0.0718737	0.185209	CASP9	CASP9	CASP9,DNAJC16,ZBTB17,AGMAT,RPL22P3,SPEN,CELA2B	CASP9,CASP9,DNAJC16,ZBTB17,AGMAT,RPL22P3,SPEN,CELA2B
2	167292553	167293075	chr2:167292553-167293075	-0.614184	-1.08045	-0.147913	0.0105886	0.0719216	-0.375338	-0.757878	0.0072018	0.0540017	0.161675	XIRP2-AS1	.	B3GALT1,STK39	.,B3GALT1,STK39
16	30354979	30355901	chr16:30354979-30355901	0.533684	0.128538	0.93883	0.0105863	0.0719216	0.246862	-0.134027	0.627751	0.189718	0.290111	CD2BP2	CD2BP2	CD2BP2,CD2BP2-DT,SRCAP,SMG1P5,SETD1A,SMG1P2,NPIPB12,INO80E,ZNF764,NPIPB13,FUS,ZNF747,RNF40,SLX1A,FBRS,PRR14,BCL7C,ZNF785,ZNF689,KAT8,ORAI3,GDPD3,SULT1A4,ZNF646,ZNF688,CDIPT,VKORC1,HSD3B7,MVP,YPEL3,TBC1D10B	CD2BP2,CD2BP2,CD2BP2-DT,SRCAP,SMG1P5,SETD1A,SMG1P2,NPIPB12,INO80E,ZNF764,NPIPB13,FUS,ZNF747,RNF40,SLX1A,FBRS,PRR14,BCL7C,ZNF785,ZNF689,KAT8,ORAI3,GDPD3,SULT1A4,ZNF646,ZNF688,CDIPT,VKORC1,HSD3B7,MVP,YPEL3,TBC1D10B
21	8047320	8049147	chr21:8047320-8049147	-0.412918	-0.726399	-0.0994379	0.0105896	0.0719216	-0.428236	-0.729573	-0.126899	0.00800402	0.0751178	LOC100507412	.	.	.,.
1	151047672	151048734	chr1:151047672-151048734	0.558521	0.134409	0.982633	0.0106059	0.0719756	0.515346	0.113082	0.917611	0.0149981	0.0973929	C1orf56	C1orf56	C1orf56,BNIPL,ZNF687,PRPF3,SETDB1,PI4KB,PIP5K1A,SEMA6C,UBE2D3P3,GOLPH3L,CTSS,RF00017-343,MLLT11	C1orf56,C1orf56,BNIPL,ZNF687,PRPF3,SETDB1,PI4KB,PIP5K1A,SEMA6C,UBE2D3P3,GOLPH3L,CTSS,RF00017-343,MLLT11
11	108593128	108593881	chr11:108593128-108593881	-0.5204	-0.91564	-0.12516	0.0106199	0.0720143	-0.0913082	-0.454133	0.271516	0.602907	0.488841	EXPH5	EXPH5	EXPH5,POGLUT3	EXPH5,EXPH5,POGLUT3
3	114056250	114057199	chr3:114056250-114057199	-0.457279	-0.804731	-0.109827	0.0106525	0.0720401	-0.378305	-0.687415	-0.0691957	0.0193029	0.107014	CCDC191	CCDC191	QTRT2,HSALNG0028147,CCDC191,DRD3	CCDC191,QTRT2,HSALNG0028147,CCDC191,DRD3
4	82284788	82285370	chr4:82284788-82285370	-0.467938	-0.823448	-0.112428	0.0106439	0.0720401	-0.425657	-0.724865	-0.126448	0.00795025	0.0747869	HNRNPD	.	VAMP9P,HNRNPD	.,VAMP9P,HNRNPD
10	46450908	46451861	chr10:46450908-46451861	-0.663873	-1.16833	-0.159415	0.010657	0.0720401	-0.177939	-0.688125	0.332247	0.472522	0.437768	HNRNPA1P33	.	LINC00842,NPY4R,ANXA8L1	.,LINC00842,NPY4R,ANXA8L1
21	5237263	5238583	chr21:5237263-5238583	-0.427171	-0.751689	-0.102653	0.0106393	0.0720401	-0.232783	-0.520851	0.0552857	0.106605	0.221066	LOC102724159	.	.	.,.
13	21603019	21604374	chr13:21603019-21604374	-0.466191	-0.820507	-0.111874	0.0106722	0.0720865	-0.245649	-0.608416	0.117118	0.171588	0.276749	MICU2	MICU2	MICU2,RNU2-7P,RPS7P10,XPO4,GAPDHP52,ZDHHC20	MICU2,MICU2,RNU2-7P,RPS7P10,XPO4,GAPDHP52,ZDHHC20
3	112561196	112562635	chr3:112561196-112562635	-0.433209	-0.762635	-0.103783	0.0107121	0.0723002	-0.423026	-0.752018	-0.0940344	0.014688	0.0965525	SLC35A5	SLC35A5	SLC35A5,ATG3,SPICE1,NEPRO,CFAP44,BOC,CCDC80,MIR567,C3orf52	SLC35A5,SLC35A5,ATG3,SPICE1,NEPRO,CFAP44,BOC,CCDC80,MIR567,C3orf52
7	92527824	92529036	chr7:92527824-92529036	-0.443034	-0.779979	-0.106089	0.0107227	0.0723148	-0.270864	-0.564623	0.0228953	0.0685202	0.181385	PEX1	PEX1	PEX1,RBM48,HSALNG0059541,FAM133B,KRIT1,GATAD1,CDK6,AKAP9,ERVW-1	PEX1,PEX1,RBM48,HSALNG0059541,FAM133B,KRIT1,GATAD1,CDK6,AKAP9,ERVW-1
4	90126957	90128648	chr4:90126957-90128648	-0.410441	-0.722634	-0.0982488	0.0107312	0.0723163	-0.38523	-0.68652	-0.0839411	0.0151657	0.0977244	CCSER1	CCSER1	CCSER1	CCSER1,CCSER1
1	11719332	11720071	chr1:11719332-11720071	0.567597	0.1358	0.999395	0.0107431	0.0723382	0.300803	-0.0538647	0.65547	0.0915212	0.207138	AGTRAP	.	MAD2L2,DRAXIN,KR153194-002,RF00017-062,AGTRAP	.,MAD2L2,DRAXIN,KR153194-002,RF00017-062,AGTRAP
17	47940991	47941835	chr17:47940991-47941835	0.547411	0.130925	0.963897	0.0107512	0.0723382	0.392161	0.04219	0.742132	0.0301775	0.127052	SP2-AS1	SP2-AS1	PNPO,SP6,MRPL45P2,UBE2Z,EFCAB13,SP2,CDK5RAP3,RPS2P47,SCRN2,CDC27,CBX1,CALCOCO2,KPNB1,HOXB4,LRRC37A17P,HOXB6,PRR15L	SP2-AS1,PNPO,SP6,MRPL45P2,UBE2Z,EFCAB13,SP2,CDK5RAP3,RPS2P47,SCRN2,CDC27,CBX1,CALCOCO2,KPNB1,HOXB4,LRRC37A17P,HOXB6,PRR15L
6	166949892	166951559	chr6:166949892-166951559	0.47949	0.11462	0.844359	0.0107636	0.0723656	0.655495	0.289787	1.0212	0.00145106	0.0405718	RNASET2	.	RNASET2,CCR6,GPR31,MN298364,RPS6KA2	.,RNASET2,CCR6,GPR31,MN298364,RPS6KA2
11	2480645	2481178	chr11:2480645-2481178	0.644929	0.153921	1.13594	0.0108014	0.0725633	0.160117	-0.364239	0.684472	0.528654	0.460322	TRPM5	.	TSSC2,KCNQ1,NONHSAG007430.2,CDKN1C	.,TSSC2,KCNQ1,NONHSAG007430.2,CDKN1C
7	66994922	66995800	chr7:66994922-66995800	-0.524689	-0.92425	-0.125127	0.0108196	0.0725728	-0.0506852	-0.361702	0.260332	0.735624	0.532117	SBDS	SBDS	TYW1,SBDS,TMEM248,RABGEF1,SPDYE21,STAG3L4,PMS2P4,GTF2IP9,LINC02604,LINC00174,RF00017-6237,RF00017-6235	SBDS,TYW1,SBDS,TMEM248,RABGEF1,SPDYE21,STAG3L4,PMS2P4,GTF2IP9,LINC02604,LINC00174,RF00017-6237,RF00017-6235
10	59905866	59907060	chr10:59905866-59907060	-0.430627	-0.758528	-0.102725	0.0108128	0.0725728	-0.337722	-0.710519	0.0350756	0.073052	0.186803	CCDC6	CCDC6	CCDC6,MRLN	CCDC6,CCDC6,MRLN
10	4514454	4514828	chr10:4514454-4514828	-0.845157	-1.48885	-0.201466	0.0108297	0.0725847	-0.515815	-0.997725	-0.0339052	0.0373271	0.138168	LINC00703	.	HSALNG0075798,RNU6-163P,RF00026-121,AKR1E2,KLF6	.,HSALNG0075798,RNU6-163P,RF00026-121,AKR1E2,KLF6
14	20609522	20610134	chr14:20609522-20610134	0.724683	0.172603	1.27676	0.0108496	0.0726613	0.272748	-0.167289	0.712785	0.208831	0.302419	RNASE11	RNASE11	RNASE11,TRL-AAG2-3,TRP-AGG2-5,SUPT16H,METTL3,PARP2,CHD8,METTL17,TTC5,PIP4P1,LINC00641,OSGEP,RAB2B,CCNB1IP1,OR6S1	RNASE11,RNASE11,TRL-AAG2-3,TRP-AGG2-5,SUPT16H,METTL3,PARP2,CHD8,METTL17,TTC5,PIP4P1,LINC00641,OSGEP,RAB2B,CCNB1IP1,OR6S1
22	11338037	11338488	chr22:11338037-11338488	-0.558913	-0.984865	-0.132961	0.0108778	0.0727941	-0.585852	-0.999333	-0.172371	0.00815945	0.0753648	FRG1FP	.	.	.,.
2	12169146	12169937	chr2:12169146-12169937	-0.554422	-0.977005	-0.13184	0.0108873	0.0728012	-0.511769	-1.06247	0.0389313	0.0665699	0.178679	MIR3681	.	TRIB2,LPIN1,MIR3681HG	.,TRIB2,LPIN1,MIR3681HG
17	59154748	59155910	chr17:59154748-59155910	-0.437002	-0.770419	-0.103585	0.010963	0.0732513	-0.36112	-0.721051	-0.00118926	0.0493262	0.15515	SKA2	SKA2	TRIM37,SKA2,PRR11,MKS1,TUBD1,NDUFB8P2,SMG8,RAD51C,RPS6KB1,RNU2-58P,HEATR6,RNFT1,DHX40	SKA2,TRIM37,SKA2,PRR11,MKS1,TUBD1,NDUFB8P2,SMG8,RAD51C,RPS6KB1,RNU2-58P,HEATR6,RNFT1,DHX40
1	32612124	32612729	chr1:32612124-32612729	0.618882	0.146343	1.09142	0.0110204	0.0735775	0.140926	-0.302415	0.584268	0.512102	0.453832	ZBTB8OS	.	SYNC,FNDC5,ZBTB8OS,RF00017-152,ZBTB8A	.,SYNC,FNDC5,ZBTB8OS,RF00017-152,ZBTB8A
2	32063187	32064482	chr2:32063187-32064482	-0.473143	-0.834475	-0.111812	0.0110349	0.0736178	-0.188765	-0.501526	0.123995	0.220502	0.309295	SPAST	SPAST	SPAST,SLC30A6	SPAST,SPAST,SLC30A6
1	39816903	39817583	chr1:39816903-39817583	0.593329	0.140084	1.04657	0.0110569	0.0736661	0.233893	-0.165016	0.632803	0.233386	0.316635	LOC101929536	.	LINC02811,TRIT1,OXCT2,PPIE,MACF1,TMCO2,RLF,MFSD2A,PABPC4,BMP8B	.,LINC02811,TRIT1,OXCT2,PPIE,MACF1,TMCO2,RLF,MFSD2A,PABPC4,BMP8B
11	15800023	15800715	chr11:15800023-15800715	-0.557107	-0.982695	-0.13152	0.0110592	0.0736661	-0.389963	-0.786462	0.00653564	0.0534883	0.160674	MIR6073	.	C11orf58,SOX6	.,C11orf58,SOX6
11	13277036	13278384	chr11:13277036-13278384	-0.428459	-0.755851	-0.101067	0.0110783	0.0736801	-0.18409	-0.484127	0.115947	0.213268	0.305065	ARNTL	ARNTL	ARNTL,FAR1,BTBD10	ARNTL,ARNTL,FAR1,BTBD10
20	380814	381940	chr20:380814-381940	0.542132	0.127887	0.956377	0.0110772	0.0736801	0.403354	0.0560298	0.750678	0.0253344	0.117869	TRIB3	.	TRIB3,TBC1D20,RBCK1,ACTG1P3,SOX12,NRSN2	.,TRIB3,TBC1D20,RBCK1,ACTG1P3,SOX12,NRSN2
3	160564976	160566256	chr3:160564976-160566256	-0.430462	-0.759471	-0.101453	0.0110985	0.0737082	-0.450375	-0.760073	-0.140678	0.00688635	0.0711875	KPNA4	KPNA4	KRT8P12,KPNA4,SMC4,B3GAT3P1,IFT80,SCARNA7,TRIM59	KPNA4,KRT8P12,KPNA4,SMC4,B3GAT3P1,IFT80,SCARNA7,TRIM59
22	37633462	37634356	chr22:37633462-37634356	0.556246	0.131093	0.981399	0.0110995	0.0737082	0.168958	-0.173033	0.510949	0.312462	0.361067	SH3BP1	SH3BP1	SH3BP1,GGA1,GCAT,LGALS2,PDXP-DT	SH3BP1,SH3BP1,GGA1,GCAT,LGALS2,PDXP-DT
1	192808090	192809469	chr1:192808090-192809469	-0.465143	-0.820778	-0.109508	0.0111242	0.0737189	-0.159136	-0.521028	0.202756	0.367172	0.389973	RGS2	RGS2	RGS2,CDC73,RGS1,RO60,RGS13	RGS2,RGS2,CDC73,RGS1,RO60,RGS13
2	162343095	162344801	chr2:162343095-162344801	-0.425936	-0.751578	-0.100295	0.0111201	0.0737189	-0.466229	-0.785952	-0.146505	0.00676268	0.0711218	GCA	.	GCA,IFIH1,FAP,MN297732,KCNH7	.,GCA,IFIH1,FAP,MN297732,KCNH7
20	29119728	29120994	chr20:29119728-29120994	-0.426649	-0.752863	-0.100435	0.0111267	0.0737189	-0.193359	-0.477665	0.0909463	0.169822	0.274889	FRG1DP	.	.	.,.
6	155314034	155315243	chr6:155314034-155315243	-0.440071	-0.776624	-0.103517	0.0111443	0.0737796	-0.25364	-0.558925	0.0516453	0.0977923	0.212791	TFB1M	TFB1M	TFB1M,SCAF8,TIAM2,RF00994-968,NOX3	TFB1M,TFB1M,SCAF8,TIAM2,RF00994-968,NOX3
4	118278037	118279288	chr4:118278037-118279288	-0.444782	-0.785077	-0.104486	0.011176	0.0739323	-0.332328	-0.643287	-0.021369	0.0375846	0.138614	SNHG8	SNHG8	SNHG8,SNORA24,METTL14,CICP16,SEC24D,FKBP4P1,RF00017-4397,PRSS12,NDST3	SNHG8,SNHG8,SNORA24,METTL14,CICP16,SEC24D,FKBP4P1,RF00017-4397,PRSS12,NDST3
12	1605374	1606183	chr12:1605374-1606183	0.630843	0.148077	1.11361	0.0111949	0.0739904	0.566344	0.144586	0.988101	0.0113917	0.0862705	FBXL14	.	RAD52,DCP1B,WNT5B,LINC00942,ERC1,FBXL14,ADIPOR2	.,RAD52,DCP1B,WNT5B,LINC00942,ERC1,FBXL14,ADIPOR2
18	79619852	79620721	chr18:79619852-79620721	-0.536179	-0.946538	-0.12582	0.0112018	0.0739904	-0.313249	-0.876881	0.250384	0.257681	0.330513	NFATC1	.	.	.,.
3	196081399	196082479	chr3:196081399-196082479	0.461798	0.108203	0.815393	0.0112374	0.0740895	0.310056	-0.0308556	0.650967	0.0720253	0.185469	TFRC	TFRC	TFRC,SDHAP1,MUC20-OT1,SDHAP2,UBXN7,SENP5,MUC4,WDR53,RNU6ATAC24P,ACAP2,MIR570,ACAP2-IT1,MUC20,RF00066-137,RNU7-18P	TFRC,TFRC,SDHAP1,MUC20-OT1,SDHAP2,UBXN7,SENP5,MUC4,WDR53,RNU6ATAC24P,ACAP2,MIR570,ACAP2-IT1,MUC20,RF00066-137,RNU7-18P
9	83707174	83708983	chr9:83707174-83708983	-0.429574	-0.758516	-0.100631	0.0112425	0.0740895	-0.152134	-0.45158	0.147312	0.299345	0.353346	LOC105376114	LOC105376114	UBQLN1,KIF27,IDNK,RF00017-7662	LOC105376114,UBQLN1,KIF27,IDNK,RF00017-7662
11	108497564	108498399	chr11:108497564-108498399	-0.472637	-0.834477	-0.110797	0.0112258	0.0740895	-0.555973	-0.914045	-0.197901	0.00439048	0.0603479	POGLUT3	POGLUT3	POGLUT3,NPAT,DDX10,ATM,ACAT1,C11orf65	POGLUT3,POGLUT3,NPAT,DDX10,ATM,ACAT1,C11orf65
3	46406339	46407515	chr3:46406339-46407515	0.498427	0.116662	0.880191	0.0112625	0.0741086	0.0759652	-0.403051	0.554981	0.742452	0.533753	CCR5AS	CCR5AS	CCRL2,CCR5AS,CCR1,CCR2,RTP3,CCR5,LIMD1,LRRC2,TDGF1,PRSS45P	CCR5AS,CCRL2,CCR5AS,CCR1,CCR2,RTP3,CCR5,LIMD1,LRRC2,TDGF1,PRSS45P
3	190513420	190515022	chr3:190513420-190515022	-0.422576	-0.746232	-0.0989198	0.0112598	0.0741086	-0.543001	-0.845805	-0.240198	0.00144538	0.0405535	IL1RAP	IL1RAP	IL1RAP,TMEM207,CCDC50,GMNC	IL1RAP,IL1RAP,TMEM207,CCDC50,GMNC
9	126804523	126806149	chr9:126804523-126806149	0.436713	0.101966	0.77146	0.0113211	0.0744379	0.370244	0.0535296	0.686958	0.024506	0.116383	ZBTB43	ZBTB43	ZBTB43,ZBTB34,RALGPS1,RF00994-1155	ZBTB43,ZBTB43,ZBTB34,RALGPS1,RF00994-1155
16	74424043	74425216	chr16:74424043-74425216	0.501369	0.11696	0.885778	0.0113418	0.0745172	0.280801	-0.0937508	0.655354	0.132403	0.244769	CLEC18B	CLEC18B	.	CLEC18B,.
5	86979829	86980417	chr5:86979829-86980417	-0.565951	-1.00008	-0.13182	0.0113789	0.0747043	-0.749628	-1.2504	-0.248853	0.0056681	0.0654018	LOC101929380	.	CCNH,MN298198,RASA1,COX7C	.,CCNH,MN298198,RASA1,COX7C
14	36320214	36320839	chr14:36320214-36320839	-0.481815	-0.851493	-0.112137	0.0113972	0.0747677	-0.268872	-0.591131	0.0533858	0.0964905	0.211529	MBIP	MBIP	MBIP,RALGAPA1,BRMS1L	MBIP,MBIP,RALGAPA1,BRMS1L
1	162560993	162562104	chr1:162560993-162562104	-0.465595	-0.822948	-0.108242	0.0114237	0.0748383	-0.372526	-0.699308	-0.0457433	0.0277703	0.122752	UAP1	UAP1	UAP1,DUSP12,DDR2,UHMK1,OLFML2B,MN309007	UAP1,UAP1,DUSP12,DDR2,UHMK1,OLFML2B,MN309007
11	48006941	48008385	chr11:48006941-48008385	0.508259	0.118152	0.898365	0.0114253	0.0748383	0.130879	-0.190794	0.452552	0.403268	0.406742	PTPRJ	.	PTPRJ,FNBP4,NUP160,MADD,DDB2,MYBPC3,CELF1,ACP2,C1QTNF4,OR4X1,OR4B1	.,PTPRJ,FNBP4,NUP160,MADD,DDB2,MYBPC3,CELF1,ACP2,C1QTNF4,OR4X1,OR4B1
11	103091569	103092498	chr11:103091569-103092498	-0.462407	-0.817469	-0.107344	0.0114584	0.0749988	-0.234318	-0.533294	0.0646581	0.116787	0.230972	DCUN1D5	DCUN1D5	MN309299,DCUN1D5,DYNC2H1,MMP13	DCUN1D5,MN309299,DCUN1D5,DYNC2H1,MMP13
17	39199730	39200698	chr17:39199730-39200698	0.525371	0.121749	0.928992	0.0114996	0.0750984	0.359627	0.0393486	0.679905	0.0298821	0.126288	RPL19	RPL19	CACNB1,RPL19,CDK12,MSL1,MED1,STARD3,SNORA21,MED24,STAC2,NONHSAG021695.2,ARL5C	RPL19,CACNB1,RPL19,CDK12,MSL1,MED1,STARD3,SNORA21,MED24,STAC2,NONHSAG021695.2,ARL5C
17	40107738	40108437	chr17:40107738-40108437	0.662808	0.15368	1.17194	0.0114871	0.0750984	0.264169	-0.112961	0.641299	0.158069	0.265475	NR1D1	.	NR1D1,MED1,CDK12,MSL1,SMARCE1,MED24,RPL19,CDC6,SNORD124,RARA,TOP2A,CASC3,STARD3,THRA,IGFBP4,GSDMA,WIPF2	.,NR1D1,MED1,CDK12,MSL1,SMARCE1,MED24,RPL19,CDC6,SNORD124,RARA,TOP2A,CASC3,STARD3,THRA,IGFBP4,GSDMA,WIPF2
22	21665903	21666496	chr22:21665903-21666496	0.5829	0.13513	1.03067	0.011491	0.0750984	0.168379	-0.167701	0.504459	0.30589	0.357327	MIR130B	.	PPIL2,LZTR1,IGLV5-52,TOP3B,PI4KAP2,YPEL1	.,PPIL2,LZTR1,IGLV5-52,TOP3B,PI4KAP2,YPEL1
6	166381940	166383902	chr6:166381940-166383902	-0.418343	-0.739803	-0.0968838	0.0115151	0.0751429	-0.0376202	-0.32135	0.246109	0.783412	0.545768	MPC1	MPC1	MPC1,SFT2D1,PRR18	MPC1,MPC1,SFT2D1,PRR18
21	10141974	10143295	chr21:10141974-10143295	-0.725199	-1.28257	-0.167831	0.0115318	0.0751947	-0.578159	-1.10756	-0.0487595	0.0340556	0.13294	BAGE2	.	.	.,.
2	156331964	156333323	chr2:156331964-156333323	-0.447119	-0.79082	-0.103417	0.0115452	0.0752255	-0.173162	-0.503805	0.157481	0.285161	0.345463	NR4A2	.	NR4A2,GPD2,LINC01876	.,NR4A2,GPD2,LINC01876
13	113208281	113209171	chr13:113208281-113209171	-0.511118	-0.904114	-0.118122	0.011565	0.075298	0.163837	-0.143805	0.471479	0.277371	0.341367	PCID2	PCID2	PCID2,HSALNG0099576,CUL4A,TUBGCP3,PROZ,GAS6,DCUN1D2-AS,LAMP1	PCID2,PCID2,HSALNG0099576,CUL4A,TUBGCP3,PROZ,GAS6,DCUN1D2-AS,LAMP1
13	60396135	60397886	chr13:60396135-60397886	-0.414172	-0.732691	-0.0956541	0.0115808	0.075344	-0.435253	-0.758847	-0.111659	0.0112779	0.0862451	TDRD3	TDRD3	TDRD3,NONHSAG013650.2,DIAPH3,L13713-064	TDRD3,TDRD3,NONHSAG013650.2,DIAPH3,L13713-064
11	60913834	60914882	chr11:60913834-60914882	0.526131	0.121383	0.930878	0.0116059	0.0754108	0.459225	0.120775	0.797676	0.0106969	0.0840005	TMEM109	TMEM109	TMEM109,CD6,CD5,PRPF19,PTGDR2,SLC15A3,CYB561A3,VPS37C	TMEM109,TMEM109,CD6,CD5,PRPF19,PTGDR2,SLC15A3,CYB561A3,VPS37C
17	81394863	81395625	chr17:81394863-81395625	0.615919	0.142083	1.08976	0.0116085	0.0754108	0.501985	-0.125589	1.12956	0.109946	0.223839	BAHCC1	BAHCC1	BAHCC1,CEP131,FAAP100,CCDC57,HGS,GPS1,RFNG,TEPSIN,CSNK1D,ARL16,DUS1L,ENDOV,TSPAN10,TMEM105,ASPSCR1,CHMP6,SLC38A10,LINC01970,CENPX,CCDC137,PPP1R27,ARHGDIA,MIR4740,MN397203,FSCN2	BAHCC1,BAHCC1,CEP131,FAAP100,CCDC57,HGS,GPS1,RFNG,TEPSIN,CSNK1D,ARL16,DUS1L,ENDOV,TSPAN10,TMEM105,ASPSCR1,CHMP6,SLC38A10,LINC01970,CENPX,CCDC137,PPP1R27,ARHGDIA,MIR4740,MN397203,FSCN2
7	151850732	151851548	chr7:151850732-151851548	0.536464	0.123644	0.949285	0.0116297	0.0754924	0.234801	-0.19992	0.669523	0.270836	0.338043	PRKAG2-AS1	.	PRKAG2,RHEB	.,PRKAG2,RHEB
17	74987168	74987843	chr17:74987168-74987843	0.685183	0.15786	1.21251	0.0116388	0.0754949	0.233977	-0.15079	0.618744	0.217187	0.307137	CDR2L	CDR2L	CDR2L,HID1,TRIM65,KCTD2,NAT9,MRPL38,ATP5PD,RAB37,RF00017-2546,MRPL58,MN298678-030	CDR2L,CDR2L,HID1,TRIM65,KCTD2,NAT9,MRPL38,ATP5PD,RAB37,RF00017-2546,MRPL58,MN298678-030
8	102238582	102239889	chr8:102238582-102239889	-0.428069	-0.757748	-0.0983893	0.0116955	0.0757091	-0.446334	-0.741111	-0.151557	0.00523917	0.0639219	UBR5-AS1	UBR5-AS1	RRM2B,UBR5,KLF10,RF00876-028,RF00017-7238,RF00017-7237,NCALD	UBR5-AS1,RRM2B,UBR5,KLF10,RF00876-028,RF00017-7238,RF00017-7237,NCALD
12	52025548	52026045	chr12:52025548-52026045	0.626852	0.144063	1.10964	0.0116981	0.0757091	0.315491	-0.0612004	0.692183	0.0953192	0.210349	NR4A1	NR4A1	NR4A1,EIF4B,HNRNPA3P10,RNU6-574P,ATG101,KRT80,TAMALIN,ACVRL1	NR4A1,NR4A1,EIF4B,HNRNPA3P10,RNU6-574P,ATG101,KRT80,TAMALIN,ACVRL1
14	75542398	75543249	chr14:75542398-75543249	0.559574	0.128654	0.990493	0.0116882	0.0757091	0.0452758	-0.294264	0.384815	0.782216	0.545122	BATF	.	FLVCR2,TTLL5,BATF,FOS,JDP2	.,FLVCR2,TTLL5,BATF,FOS,JDP2
11	85627641	85629024	chr11:85627641-85629024	-0.444365	-0.786729	-0.102001	0.0117268	0.0757816	-0.16804	-0.494461	0.15838	0.293174	0.349718	DLG2	DLG2	DLG2,HSALNG0086178,TMEM126B,CREBZF,EED,TMEM126A,SYTL2,CCDC89,RF00994-196	DLG2,DLG2,HSALNG0086178,TMEM126B,CREBZF,EED,TMEM126A,SYTL2,CCDC89,RF00994-196
21	7246647	7247045	chr21:7246647-7247045	-0.506704	-0.897075	-0.116333	0.0117222	0.0757816	-0.272857	-0.679242	0.133527	0.175048	0.27946	LOC102724951	.	.	.,.
18	34709169	34710284	chr18:34709169-34710284	-0.492483	-0.872053	-0.112914	0.0117548	0.0759062	-0.449244	-0.8069	-0.0915889	0.0167535	0.101739	DTNA	.	DTNA,MAPRE2,NOL4,HE856242	.,DTNA,MAPRE2,NOL4,HE856242
12	22042577	22043217	chr12:22042577-22043217	-0.639243	-1.13225	-0.146233	0.0118085	0.0761016	-0.209723	-0.670908	0.251461	0.351429	0.382196	CMAS	CMAS	ST8SIA1,CMAS,THEM4P1,ABCC9	CMAS,ST8SIA1,CMAS,THEM4P1,ABCC9
17	44502702	44503739	chr17:44502702-44503739	0.496883	0.113653	0.880112	0.0118115	0.0761016	0.385981	0.0385016	0.733461	0.0314577	0.128745	GPATCH8	GPATCH8	GPATCH8,MPP2,GRN,SLC25A39,ITGA2B	GPATCH8,GPATCH8,MPP2,GRN,SLC25A39,ITGA2B
19	39941683	39942066	chr19:39941683-39942066	0.861695	0.197138	1.52625	0.0118065	0.0761016	0.210213	-0.287425	0.707851	0.385905	0.398862	CLC	.	PRR13P5,FCGBP,ZNF780A,PSMC4,SNRPA,FBL,TTC9B,CCNP,COQ8B,ZNF546,SERTAD1	.,PRR13P5,FCGBP,ZNF780A,PSMC4,SNRPA,FBL,TTC9B,CCNP,COQ8B,ZNF546,SERTAD1
22	17777218	17777743	chr22:17777218-17777743	0.677952	0.154773	1.20113	0.0118571	0.0763388	0.110764	-0.282093	0.503622	0.5604	0.473326	LINC00528	LINC00528	BID,LINC00528,MICAL3,HDHD5,BCL2L13,CECR2	LINC00528,BID,LINC00528,MICAL3,HDHD5,BCL2L13,CECR2
8	18083143	18085011	chr8:18083143-18085011	-0.416801	-0.738531	-0.0950716	0.0118778	0.0763704	-0.326978	-0.651388	-0.00256881	0.048399	0.153804	LOC101929066	LOC101929066	ASAH1,CNOT7,MTUS1,RF00017-6862,PCM1	LOC101929066,ASAH1,CNOT7,MTUS1,RF00017-6862,PCM1
14	105588710	105589709	chr14:105588710-105589709	0.494431	0.11277	0.876092	0.0118796	0.0763704	0.45273	0.0631648	0.842296	0.0252446	0.117869	MIR8071-1	.	IGHA2,IGHV2-26,IGHG4,IGHE	.,IGHA2,IGHV2-26,IGHG4,IGHE
6	26956159	26957069	chr6:26956159-26957069	-0.513014	-0.909158	-0.11687	0.0119081	0.0764406	0.0913081	-0.265034	0.447651	0.596382	0.486918	LINC00240	LINC00240	MN298279,LINC00240,GUSBP2,BTN2A2,BTN2A1,BTN3A2,ABT1,HMGN4,BTN2A3P,FJ601678-053,H2BC11,ZNF322	LINC00240,MN298279,LINC00240,GUSBP2,BTN2A2,BTN2A1,BTN3A2,ABT1,HMGN4,BTN2A3P,FJ601678-053,H2BC11,ZNF322
19	8444611	8445647	chr19:8444611-8445647	0.538846	0.122754	0.954938	0.0119082	0.0764406	0.0291085	-0.34229	0.400507	0.870836	0.570593	HNRNPM	HNRNPM	HNRNPM,MARCHF2,ZNF266,XAB2,ZNF414,ELAVL1,ZNF317,ZNF559,ZNF699,ZNF558,MAP2K7,SNAPC2,PRAM1,L13714-231	HNRNPM,HNRNPM,MARCHF2,ZNF266,XAB2,ZNF414,ELAVL1,ZNF317,ZNF559,ZNF699,ZNF558,MAP2K7,SNAPC2,PRAM1,L13714-231
14	44961306	44963027	chr14:44961306-44963027	-0.431559	-0.765053	-0.098065	0.0119686	0.0767716	-0.45078	-0.765811	-0.135749	0.0076566	0.0738295	TOGARAM1	TOGARAM1	KLHL28,TOGARAM1,PRPF39,FANCM,LINC02302,MIS18BP1	TOGARAM1,KLHL28,TOGARAM1,PRPF39,FANCM,LINC02302,MIS18BP1
4	86594074	86595154	chr4:86594074-86595154	-0.453256	-0.803571	-0.102941	0.0119812	0.0767856	-0.296084	-0.624605	0.032437	0.0744051	0.188144	MAPK10	MAPK10	PTPN13,MAPK10,HSD17B13,SLC10A6	MAPK10,PTPN13,MAPK10,HSD17B13,SLC10A6
14	21510883	21511612	chr14:21510883-21511612	-0.49316	-0.87441	-0.11191	0.0120013	0.0767856	-0.149356	-0.461478	0.162766	0.327474	0.369167	METTL3	METTL3	METTL3,TOX4,MN297231,RF00017-1500,RAB2B	METTL3,METTL3,TOX4,MN297231,RF00017-1500,RAB2B
16	30370246	30371232	chr16:30370246-30371232	-0.426261	-0.755743	-0.0967787	0.011989	0.0767856	-0.239486	-0.664472	0.185499	0.251348	0.326215	TBC1D10B	TBC1D10B	MYLPF,TBC1D10B,SRCAP,SETD1A,NPIPB12,INO80E,SMG1P5,ZNF764,ZNF785,FBRS,NPIPB13,ZNF747,FUS,SMG1P2,ZNF646,RNF40,ZNF688,BCL7C,GDPD3,PRR14,ZNF48,SLX1A,MIR762HG,ZNF689,PHKG2,STX4,KIF22,ORAI3,ALDOA,ZNF668,ZNF629,YPEL3,DOC2A,MN297367,SEPTIN1	TBC1D10B,MYLPF,TBC1D10B,SRCAP,SETD1A,NPIPB12,INO80E,SMG1P5,ZNF764,ZNF785,FBRS,NPIPB13,ZNF747,FUS,SMG1P2,ZNF646,RNF40,ZNF688,BCL7C,GDPD3,PRR14,ZNF48,SLX1A,MIR762HG,ZNF689,PHKG2,STX4,KIF22,ORAI3,ALDOA,ZNF668,ZNF629,YPEL3,DOC2A,MN297367,SEPTIN1
22	38705425	38706378	chr22:38705425-38706378	-0.449477	-0.796977	-0.101976	0.0120063	0.0767856	-0.151944	-0.540643	0.236756	0.421614	0.415571	GTPBP1	GTPBP1	JOSD1,GTPBP1,CBY1,FAM227A,TAB1,PLA2G6,CBX7,CBX6,DDX17,NPTXR,CSNK1E,SUN2,RPL3,SYNGR1,H1-0,POLR2F,KDELR3,TOMM22	GTPBP1,JOSD1,GTPBP1,CBY1,FAM227A,TAB1,PLA2G6,CBX7,CBX6,DDX17,NPTXR,CSNK1E,SUN2,RPL3,SYNGR1,H1-0,POLR2F,KDELR3,TOMM22
9	32525360	32526709	chr9:32525360-32526709	0.482552	0.109209	0.855895	0.0120658	0.077109	-0.0431085	-0.360783	0.274566	0.778476	0.544112	DDX58	DDX58	DDX58,NDUFB6,ACO1,NFX1,MN309174-660,MN297907-029	DDX58,DDX58,NDUFB6,ACO1,NFX1,MN309174-660,MN297907-029
11	910446	911394	chr11:910446-911394	0.510161	0.115311	0.905011	0.0120961	0.077246	0.444809	0.0640266	0.825591	0.0245984	0.116443	CHID1	CHID1	CHID1,RNU6-1025P,TSPAN4	CHID1,CHID1,RNU6-1025P,TSPAN4
1	247103875	247104580	chr1:247103875-247104580	-0.500012	-0.887102	-0.112922	0.0121162	0.0773172	-0.333348	-0.657451	-0.0092442	0.0444502	0.149777	ZNF669	ZNF669	ZNF669,FLJ39095,ZNF670,MG828730-009	ZNF669,ZNF669,FLJ39095,ZNF670,MG828730-009
17	76383295	76385019	chr17:76383295-76385019	0.433781	0.0979087	0.769652	0.0121299	0.0773345	0.578195	0.258757	0.897634	0.00133723	0.0395452	PRPSAP1	PRPSAP1	SPHK1,PRPSAP1,UNK,SRSF2,TRIM65,SAP30BP,METTL23,CDK3,MFSD11,SEPTIN9,QRICH2,TSEN54,RECQL5,H3-3B,SRP68,UBE2O	PRPSAP1,SPHK1,PRPSAP1,UNK,SRSF2,TRIM65,SAP30BP,METTL23,CDK3,MFSD11,SEPTIN9,QRICH2,TSEN54,RECQL5,H3-3B,SRP68,UBE2O
17	82022654	82023431	chr17:82022654-82023431	-0.476174	-0.844901	-0.107446	0.0121368	0.0773345	-0.0130587	-0.35979	0.333673	0.937703	0.5871	LRRC45	LRRC45	CENPX,LRRC45,TBCD,OGFOD3,FAAP100,DCXR,DUS1L,TEPSIN,HEXD,SLC38A10,CCDC57,FOXK2,GPS1,NARF-IT1,RFNG,ALYREF,CEP131,ASPSCR1	LRRC45,CENPX,LRRC45,TBCD,OGFOD3,FAAP100,DCXR,DUS1L,TEPSIN,HEXD,SLC38A10,CCDC57,FOXK2,GPS1,NARF-IT1,RFNG,ALYREF,CEP131,ASPSCR1
6	36680035	36680701	chr6:36680035-36680701	0.501699	0.113004	0.890395	0.0121796	0.0775505	0.128019	-0.200918	0.456955	0.423615	0.416426	DINOL	DINOL	CDKN1A,SRSF3,CMTR1,STK38,RNF8,BRPF3,MAPK14,RNU1-88P,C6orf89,MAPK13,ARMC12,PI16,RAB44,ETV7,DINOL,RF00017-5489,RF00017-5492,RF00017-5486,MN298114-202	DINOL,CDKN1A,SRSF3,CMTR1,STK38,RNF8,BRPF3,MAPK14,RNU1-88P,C6orf89,MAPK13,ARMC12,PI16,RAB44,ETV7,DINOL,RF00017-5489,RF00017-5492,RF00017-5486,MN298114-202
5	61408636	61409673	chr5:61408636-61409673	-0.485698	-0.86208	-0.109316	0.012198	0.0775633	-0.465411	-0.811786	-0.119037	0.0113485	0.0862697	ZSWIM6	.	RNU6-913P,ERCC8,RPL3P6,ZSWIM6,KIF2A	.,RNU6-913P,ERCC8,RPL3P6,ZSWIM6,KIF2A
7	108569202	108570650	chr7:108569202-108570650	-0.432525	-0.767709	-0.0973422	0.0121996	0.0775633	-0.275392	-0.564099	0.0133152	0.0603198	0.171383	THAP5	THAP5	THAP5,PNPLA8,DNAJB9,RPL7P32,LAMB1,CBLL1,NRCAM	THAP5,THAP5,PNPLA8,DNAJB9,RPL7P32,LAMB1,CBLL1,NRCAM
3	66997674	66998855	chr3:66997674-66998855	-0.424105	-0.752922	-0.0952885	0.0122395	0.0776462	-0.390292	-0.684321	-0.0962632	0.0122059	0.0887757	KBTBD8	KBTBD8	KBTBD8,HSALNG0026663,SUCLG2	KBTBD8,KBTBD8,HSALNG0026663,SUCLG2
4	188505491	188506280	chr4:188505491-188506280	-0.59562	-1.0574	-0.133841	0.0122366	0.0776462	-0.129209	-0.647802	0.389383	0.606493	0.490468	LINC02508	.	.	.,.
16	33741546	33742452	chr16:33741546-33742452	-0.504951	-0.896442	-0.11346	0.0122381	0.0776462	-0.438821	-0.81835	-0.0592922	0.0258969	0.119236	LOC390705	.	.	.,.
4	55853481	55854123	chr4:55853481-55854123	-0.492096	-0.873809	-0.110383	0.012279	0.0777829	-0.299341	-0.615043	0.0163622	0.0617225	0.17352	EXOC1	EXOC1	EXOC1,AASDH,RNU6-652P,RF00026-788,CEP135	EXOC1,EXOC1,AASDH,RNU6-652P,RF00026-788,CEP135
5	115544075	115545059	chr5:115544075-115545059	-0.438648	-0.778883	-0.0984131	0.0122743	0.0777829	-0.314582	-0.645316	0.016153	0.0609845	0.172363	FEM1C	FEM1C	FEM1C,ATG12,PGGT1B,TICAM2,TMED7,CCDC112,TMED7-TICAM2,AP3S1,CCT5P1	FEM1C,FEM1C,ATG12,PGGT1B,TICAM2,TMED7,CCDC112,TMED7-TICAM2,AP3S1,CCT5P1
4	38663492	38664342	chr4:38663492-38664342	-0.480576	-0.853474	-0.107677	0.0123061	0.0778973	-0.234299	-0.560391	0.0917935	0.148225	0.257855	KLF3	KLF3	KLF3,TBC1D1,RFC1,KLHL5,TLR6,TLR1,TLR10	KLF3,KLF3,TBC1D1,RFC1,KLHL5,TLR6,TLR1,TLR10
1	44030011	44030973	chr1:44030011-44030973	0.506412	0.113185	0.899639	0.0123657	0.0779335	0.599796	0.254962	0.94463	0.00185494	0.0446097	SLC6A9	SLC6A9	SLC6A9,IPO13,DPH2,ARTN,CCDC24,B4GALT2	SLC6A9,SLC6A9,IPO13,DPH2,ARTN,CCDC24,B4GALT2
2	194104448	194104924	chr2:194104448-194104924	-0.681974	-1.21151	-0.152442	0.0123628	0.0779335	-0.316502	-0.825232	0.192228	0.207214	0.301474	LINC01821	.	GLULP6	.,GLULP6
11	94235840	94236971	chr11:94235840-94236971	0.693689	0.155294	1.23208	0.0123267	0.0779335	0.523495	-0.431734	1.47872	0.264124	0.334633	IZUMO1R	.	.	.,.
16	2474139	2475344	chr16:2474139-2475344	0.521779	0.116647	0.92691	0.0123599	0.0779335	0.605665	0.224391	0.986938	0.00372339	0.056875	TBC1D24	TBC1D24	TBC1D24,IFT140,ZNF75A,TIGD7,NME3,ZSCAN32,ZNF174,FLYWCH2,MTND1P8,MTCO1P28,MTRNR2L4,CRAMP1,ERVK13-1,SNHG19,TELO2,NTN3	TBC1D24,TBC1D24,IFT140,ZNF75A,TIGD7,NME3,ZSCAN32,ZNF174,FLYWCH2,MTND1P8,MTCO1P28,MTRNR2L4,CRAMP1,ERVK13-1,SNHG19,TELO2,NTN3
19	17469466	17470541	chr19:17469466-17470541	0.473414	0.105943	0.840885	0.0123355	0.0779335	0.126093	-0.194041	0.446227	0.418158	0.41406	SLC27A1	SLC27A1	SLC27A1,NXNL1,CHERP,MED26,HAUS8,IQCN,GTPBP3,COLGALT1,MVB12A,USE1,PGLS	SLC27A1,SLC27A1,NXNL1,CHERP,MED26,HAUS8,IQCN,GTPBP3,COLGALT1,MVB12A,USE1,PGLS
19	46529722	46530488	chr19:46529722-46530488	0.526245	0.117617	0.934873	0.0123658	0.0779335	-0.0193354	-0.41441	0.375739	0.919109	0.582496	PNMA8B	.	PNMA8A,PNMA8B,PPP5D1,CALM3	.,PNMA8A,PNMA8B,PPP5D1,CALM3
8	144372875	144374270	chr8:144372875-144374270	0.446618	0.0997698	0.793467	0.012378	0.0779535	0.275167	-0.0234051	0.573739	0.0686433	0.181575	MIR6893	.	ADCK5,CPSF1,LRRC14,ZNF517,ZNF7,ZNF623,ZNF250,VPS28,ZNF251,ZNF34,TONSL,DGAT1,MIR939	.,ADCK5,CPSF1,LRRC14,ZNF517,ZNF7,ZNF623,ZNF250,VPS28,ZNF251,ZNF34,TONSL,DGAT1,MIR939
1	94720266	94721542	chr1:94720266-94721542	-0.455301	-0.808959	-0.101643	0.0123937	0.0779961	-0.238706	-0.634222	0.15681	0.220512	0.309295	MIR378G	.	SLC44A3,F3,MIR378G	.,SLC44A3,F3,MIR378G
17	41786228	41787009	chr17:41786228-41787009	0.525118	0.117122	0.933113	0.0124156	0.0780768	0.53255	0.14541	0.91969	0.00983174	0.0819038	JUP	JUP	JUP,P3H4,HSD17B1,KAT2A,PLEKHH3,EZH1,NT5C3B,TTC25,TUBG2,MN298114-093,HAP1	JUP,JUP,P3H4,HSD17B1,KAT2A,PLEKHH3,EZH1,NT5C3B,TTC25,TUBG2,MN298114-093,HAP1
6	69866729	69867751	chr6:69866729-69867751	-0.490717	-0.872067	-0.109366	0.0124338	0.0780788	0.142381	-0.2168	0.501562	0.415232	0.412805	LMBRD1	LMBRD1	COL19A1,LMBRD1,NONHSAG044077.2	LMBRD1,COL19A1,LMBRD1,NONHSAG044077.2
20	13995208	13995744	chr20:13995208-13995744	-0.609177	-1.08259	-0.135767	0.0124339	0.0780788	-0.783419	-1.20668	-0.360159	0.00110658	0.037594	MACROD2	MACROD2	SEL1L2,MACROD2	MACROD2,SEL1L2,MACROD2
9	107282578	107284093	chr9:107282578-107284093	-0.416953	-0.741246	-0.0926598	0.0125029	0.0784553	-0.144491	-0.432495	0.143514	0.305245	0.356796	RAD23B	RAD23B	RAD23B,KLF4	RAD23B,RAD23B,KLF4
3	43621578	43622436	chr3:43621578-43622436	-0.440417	-0.783133	-0.097701	0.0125456	0.0785519	-0.351497	-0.656921	-0.046072	0.0265038	0.120114	ABHD5	.	ANO10,ZNF445,ZNF660,ZNF197,ABHD5,SNRK	.,ANO10,ZNF445,ZNF660,ZNF197,ABHD5,SNRK
11	123061542	123063387	chr11:123061542-123063387	-0.424916	-0.75552	-0.0943129	0.0125326	0.0785519	-0.0906	-0.415822	0.234622	0.565046	0.47517	HSPA8	HSPA8	SNORD14C,HSPA8,ZNF202,CLMP,JHY,SCN3B,SNORD14D,SNORD14E,MH708019,BSX	HSPA8,SNORD14C,HSPA8,ZNF202,CLMP,JHY,SCN3B,SNORD14D,SNORD14E,MH708019,BSX
13	52652211	52653410	chr13:52652211-52653410	-0.416711	-0.740958	-0.0924643	0.0125398	0.0785519	-0.203773	-0.507151	0.0996061	0.174895	0.279296	SUGT1	SUGT1	SUGT1,ALG11,CKAP2,TPTE2P2,UTP14C,HNRNPA1L2	SUGT1,SUGT1,ALG11,CKAP2,TPTE2P2,UTP14C,HNRNPA1L2
2	28621274	28622041	chr2:28621274-28622041	0.569676	0.126248	1.0131	0.0125698	0.0786472	-0.148261	-0.492977	0.196454	0.377521	0.39418	PPP1CB	.	PPP1CB,PLB1,TRMT61B,FOSL2,HSALNG0013889	.,PPP1CB,PLB1,TRMT61B,FOSL2,HSALNG0013889
1	121742996	121743682	chr1:121742996-121743682	-0.691513	-1.23033	-0.152698	0.0126565	0.0788478	-0.735691	-1.27799	-0.19339	0.0107083	0.0840078	EMBP1	.	HSALNG0006575-001,MN308974-003,MN308780-002,MN308979-002,MN308779-003,MN308779-002,MN308779-001,MN308780-001,FAM72B	.,HSALNG0006575-001,MN308974-003,MN308780-002,MN308979-002,MN308779-003,MN308779-002,MN308779-001,MN308780-001,FAM72B
10	124640870	124641896	chr10:124640870-124641896	0.510689	0.11298	0.908397	0.0126114	0.0788478	0.115389	-0.234879	0.465657	0.497082	0.447839	FAM53B-AS1	.	FAM53B,CHST15,ABRAXAS2,ZRANB1,EEF1AKMT2,LHPP	.,FAM53B,CHST15,ABRAXAS2,ZRANB1,EEF1AKMT2,LHPP
12	31749164	31749717	chr12:31749164-31749717	-0.662078	-1.17795	-0.146211	0.0126544	0.0788478	-0.167691	-0.593608	0.258226	0.418341	0.41406	AMN1	.	DDX11,H3-5,AMN1,RESF1,IFITM3P2,SINHCAF,CAPRIN2	.,DDX11,H3-5,AMN1,RESF1,IFITM3P2,SINHCAF,CAPRIN2
12	53006083	53007064	chr12:53006083-53007064	-0.45613	-0.811445	-0.100815	0.0126341	0.0788478	-0.145848	-0.50148	0.209784	0.399609	0.405183	EIF4B	EIF4B	EIF4B,ZNF740,AAAS,ATF7,CSAD,PCBP2,SP1,MAP3K12,HOXC9,PFDN5,TNS2	EIF4B,EIF4B,ZNF740,AAAS,ATF7,CSAD,PCBP2,SP1,MAP3K12,HOXC9,PFDN5,TNS2
15	69414001	69414924	chr15:69414001-69414924	0.561437	0.124146	0.998728	0.0126234	0.0788478	0.120064	-0.227369	0.467498	0.476531	0.439259	KIF23	KIF23	KIF23,PAQR5,RPLP1	KIF23,KIF23,PAQR5,RPLP1
19	43595207	43596619	chr19:43595207-43596619	0.451496	0.0997217	0.803269	0.0126508	0.0788478	0.161038	-0.185384	0.50746	0.341093	0.377022	IRGQ	IRGQ	ZNF576,IRGQ,SRRM5,ZNF180,ZNF45,ZNF155,ZNF224,ZNF283,ZNF225,ZNF112,ZNF234,ZNF284,ZNF223,ZNF235,PINLYP,ZNF227,ZNF428,ZNF230,CADM4,XRCC1,ZNF575,PLAUR,KCNN4,ETHE1	IRGQ,ZNF576,IRGQ,SRRM5,ZNF180,ZNF45,ZNF155,ZNF224,ZNF283,ZNF225,ZNF112,ZNF234,ZNF284,ZNF223,ZNF235,PINLYP,ZNF227,ZNF428,ZNF230,CADM4,XRCC1,ZNF575,PLAUR,KCNN4,ETHE1
2	203238616	203240009	chr2:203238616-203240009	-0.421347	-0.749761	-0.0929319	0.0126846	0.0789659	-0.103579	-0.409281	0.202123	0.485064	0.442976	CYP20A1	CYP20A1	CYP20A1,NOP58,CARF,ICA1L,ABI2,RF00017-3408	CYP20A1,CYP20A1,NOP58,CARF,ICA1L,ABI2,RF00017-3408
9	120868417	120869343	chr9:120868417-120869343	-0.443616	-0.78953	-0.0977013	0.0127196	0.0791271	-0.251744	-0.55105	0.0475629	0.0940287	0.209081	PSMD5	.	PHF19,CUTALP,TRAF1,PSMD5	.,PHF19,CUTALP,TRAF1,PSMD5
11	63938184	63939169	chr11:63938184-63939169	0.515982	0.113437	0.918528	0.0127625	0.0793368	0.339191	-0.051732	0.730114	0.0848619	0.199629	NAA40	NAA40	NAA40,SF1,RCOR2,RTN3,RF00017-938	NAA40,NAA40,SF1,RCOR2,RTN3,RF00017-938
3	146160753	146161454	chr3:146160753-146161454	-0.583092	-1.03811	-0.128078	0.0127838	0.0793552	-0.454329	-0.811833	-0.0968238	0.0156967	0.0994022	PLOD2	PLOD2	PLOD2,LNCSRLR,PLSCR4,NONHSAG036303.2	PLOD2,PLOD2,LNCSRLR,PLSCR4,NONHSAG036303.2
17	57832919	57833503	chr17:57832919-57833503	0.673481	0.147948	1.19901	0.0127812	0.0793552	0.187153	-0.312935	0.687242	0.441318	0.424028	MRPS23	.	CCDC182,DYNLL2,AKAP1,SRSF1,CUEDC1,OR4D1,MSX2P1,MRPS23	.,CCDC182,DYNLL2,AKAP1,SRSF1,CUEDC1,OR4D1,MSX2P1,MRPS23
1	196848587	196849183	chr1:196848587-196849183	-0.701511	-1.2492	-0.153823	0.0128254	0.0795561	-0.677404	-1.31877	-0.0360392	0.0396117	0.142464	CFHR1	.	.	.,.
1	182029428	182030179	chr1:182029428-182030179	-0.443328	-0.789538	-0.0971188	0.0128481	0.0795976	-0.47195	-0.802118	-0.141782	0.00770828	0.073943	ZNF648	.	ZNF648,GLUL,CACNA1E	.,ZNF648,GLUL,CACNA1E
22	15733514	15734491	chr22:15733514-15734491	-0.869068	-1.54777	-0.190366	0.0128504	0.0795976	-0.994011	-1.58028	-0.407745	0.00227263	0.0481927	PSLNR	.	.	.,.
14	58395794	58396499	chr14:58395794-58396499	0.57987	0.126937	1.0328	0.0128658	0.0796359	-0.245459	-0.614385	0.123467	0.178791	0.282614	TOMM20L	TOMM20L	TOMM20L,KIAA0586	TOMM20L,TOMM20L,KIAA0586
6	31558928	31560565	chr6:31558928-31560565	0.475619	0.104035	0.847204	0.0128846	0.0796385	0.251142	-0.130933	0.633218	0.183819	0.286006	MICB-DT	.	LTA,CSNK2B,DDX39B,LST1,NCR3,UQCRHP1,LTB,AIF1,SNORD117,PSORS1C2,C6orf47,HLA-C,GPANK1,LY6G5B,HSPA1A,HSPA1L,ATP6V1G2,MICB,C4B,RF00017-5415,NONHSAG045745.2,NFKBIL1,MG828730-062	.,LTA,CSNK2B,DDX39B,LST1,NCR3,UQCRHP1,LTB,AIF1,SNORD117,PSORS1C2,C6orf47,HLA-C,GPANK1,LY6G5B,HSPA1A,HSPA1L,ATP6V1G2,MICB,C4B,RF00017-5415,NONHSAG045745.2,NFKBIL1,MG828730-062
17	24150547	24151659	chr17:24150547-24151659	0.579472	0.126759	1.03219	0.0128832	0.0796385	0.666025	0.134652	1.1974	0.0169524	0.101764	MTRNR2L1	.	.	.,.
1	186618189	186618730	chr1:186618189-186618730	-0.628923	-1.1206	-0.137245	0.0129413	0.0799316	-0.55111	-0.954593	-0.147627	0.0102713	0.0826407	PTGS2	.	PTGS2,ODR4,PACERR,PLA2G4A,KP992443,PDC	.,PTGS2,ODR4,PACERR,PLA2G4A,KP992443,PDC
6	122399350	122400271	chr6:122399350-122400271	-0.435281	-0.776057	-0.0945046	0.0130644	0.0805768	-0.428946	-0.738345	-0.119547	0.00936519	0.0802496	HSF2	HSF2	HSF2,PKIB,SERINC1	HSF2,HSF2,PKIB,SERINC1
17	13931227	13932142	chr17:13931227-13932142	-0.493344	-0.879549	-0.107138	0.0130582	0.0805768	-0.628186	-1.025	-0.231373	0.003818	0.0574512	COX10	.	HS3ST3B1,COX10,HS3ST3A1	.,HS3ST3B1,COX10,HS3ST3A1
4	189848596	189849330	chr4:189848596-189849330	0.469054	0.101635	0.836473	0.0131123	0.0807202	0.290288	-0.123991	0.704568	0.157936	0.265475	DBET	.	LINC01596,FRG1-DT,FRG1	.,LINC01596,FRG1-DT,FRG1
5	81851060	81852757	chr5:81851060-81852757	0.468001	0.101354	0.834647	0.0131249	0.0807202	0.155232	-0.2128	0.523265	0.386601	0.399136	SSBP2	.	ZCCHC9,ATP6AP1L,SSBP2,PPIAP11,RF00017-4773,ATG10	.,ZCCHC9,ATP6AP1L,SSBP2,PPIAP11,RF00017-4773,ATG10
10	3313990	3314930	chr10:3313990-3314930	-0.427985	-0.763276	-0.0926947	0.0131231	0.0807202	-0.43485	-0.827502	-0.0421985	0.0319067	0.129624	PITRM1	.	PITRM1,KLF6	.,PITRM1,KLF6
17	2401124	2402201	chr17:2401124-2402201	-0.44821	-0.79925	-0.0971687	0.0130998	0.0807202	-0.0712677	-0.507682	0.365146	0.7351	0.532018	MNT	MNT	MNT,METTL16,PRPF8,HNRNPA1P16,SMG6,SMYD4,TSR1,RN7SL608P,WDR81,DPH1,SGSM2,RPA1,RAP1GAP2,PAFAH1B1,SRR	MNT,MNT,METTL16,PRPF8,HNRNPA1P16,SMG6,SMYD4,TSR1,RN7SL608P,WDR81,DPH1,SGSM2,RPA1,RAP1GAP2,PAFAH1B1,SRR
6	17993214	17993897	chr6:17993214-17993897	-0.577094	-1.02934	-0.124852	0.0131496	0.0807572	-0.237915	-0.687034	0.211203	0.279836	0.342765	KIF13A	.	KIF13A,RNF144B,KDM1B,RF00017-5332,RF00017-5323,NHLRC1	.,KIF13A,RNF144B,KDM1B,RF00017-5332,RF00017-5323,NHLRC1
6	52284318	52285338	chr6:52284318-52285338	-0.429376	-0.765833	-0.0929194	0.013143	0.0807572	-0.385042	-0.73075	-0.039333	0.0310622	0.128165	MCM3	MCM3	MCM3,NONHSAG043930.2,EFHC1,PAQR8,IL17F	MCM3,MCM3,NONHSAG043930.2,EFHC1,PAQR8,IL17F
22	45318266	45319255	chr22:45318266-45319255	0.590415	0.127609	1.05322	0.0131733	0.0808458	0.384459	0.0435903	0.725328	0.0292476	0.125045	FAM118A	.	HSALNG0135939,FAM118A,RIBC2,LINC00899,MN298678-042,SMC1B	.,HSALNG0135939,FAM118A,RIBC2,LINC00899,MN298678-042,SMC1B
2	112700169	112701295	chr2:112700169-112701295	0.589987	0.127399	1.05258	0.0131955	0.0809247	-0.188298	-0.716144	0.339548	0.462634	0.433329	NT5DC4	.	IL1RN,SLC20A1,IL36B,CHCHD5,IL1B,IL1A,MERTK,IL36G,NT5DC4	.,IL1RN,SLC20A1,IL36B,CHCHD5,IL1B,IL1A,MERTK,IL36G,NT5DC4
3	105140012	105140852	chr3:105140012-105140852	-0.555688	-0.991785	-0.119591	0.0132764	0.0810762	-0.471397	-0.876063	-0.0667317	0.0249451	0.117259	ALCAM	.	ALCAM,HSALNG0027763,HSALNG0027762	.,ALCAM,HSALNG0027763,HSALNG0027762
7	35800351	35801840	chr7:35800351-35801840	-0.437358	-0.780567	-0.0941486	0.0132703	0.0810762	-0.472727	-0.767532	-0.177923	0.00347493	0.0555287	SEPTIN7-AS1	SEPTIN7-AS1	HERPUD2,SEPTIN7,SEPTIN7-DT,ANLN,SEPTIN7P3,EEPD1	SEPTIN7-AS1,HERPUD2,SEPTIN7,SEPTIN7-DT,ANLN,SEPTIN7P3,EEPD1
11	134223763	134224908	chr11:134223763-134224908	-0.456539	-0.814707	-0.0983711	0.0132474	0.0810762	-0.16543	-0.460173	0.129312	0.253171	0.327319	VPS26B	VPS26B	NCAPD3,VPS26B,HSALNG0088367,ACAD8,JAM3,GLB1L3	VPS26B,NCAPD3,VPS26B,HSALNG0088367,ACAD8,JAM3,GLB1L3
12	8540186	8541316	chr12:8540186-8541316	0.63526	0.136962	1.13356	0.0132329	0.0810762	0.0398265	-0.400427	0.48008	0.851152	0.565946	CLEC4E	CLEC4E	CLEC4E,LINC00937,CLEC4D	CLEC4E,CLEC4E,LINC00937,CLEC4D
12	53625951	53626653	chr12:53625951-53626653	-0.459271	-0.819671	-0.0988717	0.0132689	0.0810762	-0.128598	-0.475421	0.218225	0.445472	0.426049	ATF7	ATF7	ATF7,ATF7-NPFF,SP1,EIF4B,ATP5MC2,AAAS,ITGB7,PCBP2,HNRNPA1,COPZ1,ZNF740,HOXC6,HOXC4,HOXC9,HOXC8,SOAT2,CSAD,TARBP2,PRR13,MN298678-017,NPFF	ATF7,ATF7,ATF7-NPFF,SP1,EIF4B,ATP5MC2,AAAS,ITGB7,PCBP2,HNRNPA1,COPZ1,ZNF740,HOXC6,HOXC4,HOXC9,HOXC8,SOAT2,CSAD,TARBP2,PRR13,MN298678-017,NPFF
17	35487359	35488463	chr17:35487359-35488463	0.535513	0.115369	0.955657	0.0132513	0.0810762	0.252202	-0.104738	0.609142	0.154682	0.262641	SLFN13	.	SLFN13,SLFN12L,SLFN5,NLE1,CCL23,E2F3P1	.,SLFN13,SLFN12L,SLFN5,NLE1,CCL23,E2F3P1
3	47788593	47789543	chr3:47788593-47789543	0.516195	0.11076	0.921631	0.0133487	0.0813458	0.336931	-0.09222	0.766082	0.11619	0.230248	SMARCC1	.	ZNF589,ATRIP,CCDC12,SMARCC1,DHX30	.,ZNF589,ATRIP,CCDC12,SMARCC1,DHX30
4	39182076	39183149	chr4:39182076-39183149	-0.447828	-0.799552	-0.0961036	0.0133453	0.0813458	-0.342283	-0.673781	-0.0107842	0.043717	0.148676	WDR19	WDR19	WDR19,KLHL5,RFC1	WDR19,WDR19,KLHL5,RFC1
8	125434587	125435070	chr8:125434587-125435070	-0.515938	-0.921144	-0.110731	0.0133429	0.0813458	-0.452572	-0.863359	-0.0417858	0.0326954	0.130763	TRIB1	TRIB1	TRIB1,TRMT12,WASHC5,NSMCE2,RF00017-7317	TRIB1,TRIB1,TRMT12,WASHC5,NSMCE2,RF00017-7317
1	192516823	192517280	chr1:192516823-192517280	-0.593088	-1.05962	-0.126556	0.0134824	0.0814722	-0.628225	-1.02296	-0.233488	0.00367278	0.0565476	RGS1	.	RGS1,RGS2,RGS21	.,RGS1,RGS2,RGS21
2	207529205	207530264	chr2:207529205-207530264	-0.423327	-0.756212	-0.0904427	0.0134528	0.0814722	-0.245393	-0.591194	0.100408	0.153001	0.261471	MYOSLID-AS1	MYOSLID-AS1	CREB1,METTL21A,KLF7-IT1,FASTKD2,RNU6-664P,PPP1R14BP2,PLEKHM3,KR153194-102	MYOSLID-AS1,CREB1,METTL21A,KLF7-IT1,FASTKD2,RNU6-664P,PPP1R14BP2,PLEKHM3,KR153194-102
3	49357750	49358588	chr3:49357750-49358588	0.618646	0.132564	1.10473	0.0133812	0.0814722	0.204658	-0.165763	0.57508	0.260386	0.332323	GPX1	GPX1	GPX1,AMT,QRICH1,RBM5,RBM6,RHOA-IT1,USP19,RASSF1,ATRIP,TMEM89,INKA1,CCDC71,IP6K2,QARS1,WDR6,HYAL3,hsa-miR-1273e-048,USP4,RHOA	GPX1,GPX1,AMT,QRICH1,RBM5,RBM6,RHOA-IT1,USP19,RASSF1,ATRIP,TMEM89,INKA1,CCDC71,IP6K2,QARS1,WDR6,HYAL3,hsa-miR-1273e-048,USP4,RHOA
3	185585992	185586729	chr3:185585992-185586729	-0.472709	-0.844548	-0.10087	0.0134823	0.0814722	-0.305417	-0.598146	-0.0126881	0.0417946	0.146073	SENP2	SENP2	SENP2,VPS8,RPL34P10,IGF2BP2	SENP2,SENP2,VPS8,RPL34P10,IGF2BP2
7	140924111	140925222	chr7:140924111-140925222	-0.456862	-0.81612	-0.0976053	0.0134533	0.0814722	-0.186758	-0.525613	0.152097	0.261517	0.332925	BRAF	BRAF	BRAF,NDUFB2,MRPS33,ADCK2,RF00017-6705	BRAF,BRAF,NDUFB2,MRPS33,ADCK2,RF00017-6705
8	58172701	58173157	chr8:58172701-58173157	-0.561743	-1.00328	-0.120205	0.0134146	0.0814722	-0.996057	-1.41223	-0.579879	9.28e-05	0.012665	LOC101929528	.	L13714-439,FAM110B,UBXN2B	.,L13714-439,FAM110B,UBXN2B
8	80485387	80486252	chr8:80485387-80486252	-0.465313	-0.831295	-0.099331	0.0134727	0.0814722	-0.1327	-0.447201	0.1818	0.386436	0.399106	ZBTB10	ZBTB10	RNU6-1213P,TPD52,ZBTB10,RF00017-7146,ZNF704	ZBTB10,RNU6-1213P,TPD52,ZBTB10,RF00017-7146,ZNF704
9	89310480	89311587	chr9:89310480-89311587	-0.448008	-0.800282	-0.0957343	0.0134481	0.0814722	-0.389678	-0.687353	-0.0920032	0.0132458	0.0918218	CKS2	CKS2	CKS2,MIR3153,NONHSAG052777.2,SHC3,SECISBP2,SEMA4D,MN298114-298	CKS2,CKS2,MIR3153,NONHSAG052777.2,SHC3,SECISBP2,SEMA4D,MN298114-298
14	89954626	89956660	chr14:89954626-89956660	-0.412759	-0.737327	-0.0881919	0.0134509	0.0814722	-0.0770838	-0.388294	0.234126	0.608593	0.49138	FOXN3	FOXN3	TDP1,EFCAB11,NRDE2,RPS18P2,KCNK13,RPL21P11	FOXN3,TDP1,EFCAB11,NRDE2,RPS18P2,KCNK13,RPL21P11
17	43251662	43252294	chr17:43251662-43252294	0.635838	0.135866	1.13581	0.0134491	0.0814722	0.417304	-0.0102308	0.84484	0.0551355	0.163955	TMEM106A	.	MN297449-001,AH003022-005,MN297471,TMEM106A,CCDC200,NONHSAG021878.2	.,MN297449-001,AH003022-005,MN297471,TMEM106A,CCDC200,NONHSAG021878.2
18	35343891	35344776	chr18:35343891-35344776	-0.440436	-0.786813	-0.094059	0.0134628	0.0814722	-0.368663	-0.694866	-0.0424594	0.0289635	0.124473	ZNF24	ZNF24	ZNF24,ZNF397,ZNF396,ELP2,MAPRE2,ZNF271P,ZSCAN30	ZNF24,ZNF24,ZNF397,ZNF396,ELP2,MAPRE2,ZNF271P,ZSCAN30
18	45974350	45974974	chr18:45974350-45974974	0.778423	0.166256	1.39059	0.0134603	0.0814722	-0.322488	-0.959779	0.314803	0.301214	0.354354	EPG5	.	PSTPIP2,EPG5,RNY4P37,RF00017-2664	.,PSTPIP2,EPG5,RNY4P37,RF00017-2664
8	131856688	131857292	chr8:131856688-131857292	-0.56479	-1.00917	-0.120413	0.0135035	0.0815431	-0.709999	-1.1446	-0.275399	0.00302384	0.0531266	EFR3A	.	EFR3A,HHLA1,RF00100-152,ADCY8	.,EFR3A,HHLA1,RF00100-152,ADCY8
Y	26441313	26441989	chrY:26441313-26441989	-0.5005	-0.894518	-0.106481	0.0135545	0.0817941	-0.185419	-0.568145	0.197308	0.321661	0.366288	DAZ2	.	.	.,.
6	118934490	118935481	chr6:118934490-118935481	-0.436499	-0.780181	-0.0928164	0.0135672	0.0818134	-0.316612	-0.6243	-0.00892339	0.044362	0.149777	MCM9	MCM9	MCM9,ASF1A	MCM9,MCM9,ASF1A
8	7512088	7512791	chr8:7512088-7512791	-0.803591	-1.43652	-0.170662	0.0135972	0.0819057	-0.298075	-0.79616	0.20001	0.224263	0.311481	DEFB4B	.	.	.,.
14	39431546	39433051	chr14:39431546-39433051	-0.414403	-0.740813	-0.0879934	0.0136014	0.0819057	-0.293721	-0.589396	0.00195502	0.0513736	0.158263	FBXO33	FBXO33	FBXO33,MIA2,PNN	FBXO33,FBXO33,MIA2,PNN
7	140176905	140177532	chr7:140176905-140177532	-0.540071	-0.965521	-0.114621	0.0136133	0.0819203	-0.200551	-0.549722	0.14862	0.242681	0.322066	KDM7A-DT	KDM7A-DT	KDM7A,KDM7A-DT,UBN2,BRAF,SLC37A3,LUC7L2,PARP12,TBXAS1	KDM7A-DT,KDM7A,KDM7A-DT,UBN2,BRAF,SLC37A3,LUC7L2,PARP12,TBXAS1
15	20629067	20629783	chr15:20629067-20629783	-0.722047	-1.29095	-0.153142	0.0136292	0.081959	-0.375319	-0.876662	0.126025	0.132923	0.24528	GOLGA8CP	.	.	.,.
8	94553240	94554220	chr8:94553240-94554220	-0.43418	-0.776589	-0.0917705	0.0137124	0.0824021	-0.37014	-0.673811	-0.0664692	0.0197273	0.107489	VIRMA	VIRMA	VIRMA,RAD54B	VIRMA,VIRMA,RAD54B
9	4792313	4793413	chr9:4792313-4793413	-0.432028	-0.772781	-0.0912753	0.0137231	0.0824093	-0.149945	-0.503983	0.204094	0.384691	0.39812	RCL1	RCL1	RCL1,JAK2,MIR101-2,RF01960-017	RCL1,RCL1,JAK2,MIR101-2,RF01960-017
15	63497188	63498360	chr15:63497188-63498360	0.535255	0.112973	0.957537	0.0137468	0.0824946	0.205394	-0.150706	0.561494	0.240776	0.320948	USP3	.	USP3,LACTB,ZNF609,RAB8B,FBXL22,LINC02568,HERC1,APH1B,MN297299,CA12	.,USP3,LACTB,ZNF609,RAB8B,FBXL22,LINC02568,HERC1,APH1B,MN297299,CA12
2	3180483	3181181	chr2:3180483-3181181	0.423524	0.0892257	0.757823	0.0137916	0.0826485	0.514369	0.180568	0.848171	0.00463363	0.0620788	LINC01250	.	.	.,.
10	73246911	73247479	chr10:73246911-73247479	-0.535402	-0.957971	-0.112834	0.0137834	0.0826485	-0.0344677	-0.395583	0.326648	0.843063	0.564335	DNAJC9	DNAJC9	DNAJC9,SEC24C,ZSWIM8,NDST2,NUDT13,ECD,GLUD1P3,DNAJB12,DUSP8P5,CFAP70,AP3M1,BMS1P4,RPL17P50,AGAP5,MRPS16,FAM149B1	DNAJC9,DNAJC9,SEC24C,ZSWIM8,NDST2,NUDT13,ECD,GLUD1P3,DNAJB12,DUSP8P5,CFAP70,AP3M1,BMS1P4,RPL17P50,AGAP5,MRPS16,FAM149B1
19	9791705	9792953	chr19:9791705-9792953	-0.439683	-0.786846	-0.0925204	0.0138202	0.0827628	-0.41115	-0.76396	-0.0583397	0.0248965	0.117167	ZNF846	ZNF846	ZNF846,ZNF561,ZNF266,FBXL12,KRI1,DNMT1,ZNF699,ICAM1,ZNF562	ZNF846,ZNF846,ZNF561,ZNF266,FBXL12,KRI1,DNMT1,ZNF699,ICAM1,ZNF562
5	158384725	158385467	chr5:158384725-158385467	-0.598602	-1.07198	-0.125224	0.0139622	0.0833005	-0.217741	-0.690413	0.254932	0.345363	0.379275	LINC02227	.	LINC02227,CLINT1,EBF1	.,LINC02227,CLINT1,EBF1
7	96321227	96322356	chr7:96321227-96322356	-0.444897	-0.796627	-0.0931657	0.0139372	0.0833005	-0.152109	-0.469585	0.165367	0.326881	0.368979	SLC25A13	SLC25A13	SLC25A13,HSALNG0059714,DYNC1I1	SLC25A13,SLC25A13,HSALNG0059714,DYNC1I1
9	133112423	133113635	chr9:133112423-133113635	0.468166	0.0979671	0.838366	0.0139549	0.0833005	0.13454	-0.343468	0.612548	0.56107	0.473545	CELP	.	RALGDS,GTF3C5,SETX,DDX31,BRD3,TTF1,GTF3C4,TSC1,GBGT1,MED22,SLC2A6,SURF6,CELP,REXO4,ADAMTSL2,RPL7A,RF00017-8037,RF00017-8038,CEL,RF00017-8034	.,RALGDS,GTF3C5,SETX,DDX31,BRD3,TTF1,GTF3C4,TSC1,GBGT1,MED22,SLC2A6,SURF6,CELP,REXO4,ADAMTSL2,RPL7A,RF00017-8037,RF00017-8038,CEL,RF00017-8034
12	48681812	48682478	chr12:48681812-48682478	-0.462684	-0.828484	-0.0968831	0.013939	0.0833005	-0.29862	-0.645285	0.0480454	0.0869475	0.202393	KANSL2	KANSL2	KANSL2,SENP1,CCNT1,RPAP3,PRPF40B,DDX23,KMT2D,PARK7P1,SNORA2C,LMBR1L,FAM186B,ADCY6,SNORA2B,LALBA,MG828730-015	KANSL2,KANSL2,SENP1,CCNT1,RPAP3,PRPF40B,DDX23,KMT2D,PARK7P1,SNORA2C,LMBR1L,FAM186B,ADCY6,SNORA2B,LALBA,MG828730-015
19	43619107	43620085	chr19:43619107-43620085	0.534682	0.111782	0.957583	0.0139773	0.0833005	0.0559027	-0.313646	0.425451	0.753901	0.537631	ZNF428	ZNF428	ZNF428,HSALNG0126356,ZNF45,ZNF225,ZNF180,ZNF224,ZNF227,ZNF284,ZNF234,ZNF235,ZNF283,XRCC1,ZNF221,ZNF226,ZNF223,ZNF112,ZNF576,ZNF230,IRGQ,ZNF285,ZNF222,PINLYP,ZNF233,PHLDB3,ZNF285B,CADM4	ZNF428,ZNF428,HSALNG0126356,ZNF45,ZNF225,ZNF180,ZNF224,ZNF227,ZNF284,ZNF234,ZNF235,ZNF283,XRCC1,ZNF221,ZNF226,ZNF223,ZNF112,ZNF576,ZNF230,IRGQ,ZNF285,ZNF222,PINLYP,ZNF233,PHLDB3,ZNF285B,CADM4
19	48644984	48645504	chr19:48644984-48645504	0.821344	0.171824	1.47086	0.0139617	0.0833005	0.516246	0.0139221	1.01857	0.0445991	0.149777	CA11	CA11	CA11,SNORD35A,SNORD35B,PRR12,GRWD1,ALDH16A1,SNRNP70,NOP53,RPS11,EHD2,RPL13A,KDELR1,PIH1D1,CYTH2,FLT3LG,SEC1P,TEAD2,RPL18,BAX,RRAS,CARD8,LIG1,SNORD23,FAM83E,DBP,NONHSAG026179.2,RF00017-3047	CA11,CA11,SNORD35A,SNORD35B,PRR12,GRWD1,ALDH16A1,SNRNP70,NOP53,RPS11,EHD2,RPL13A,KDELR1,PIH1D1,CYTH2,FLT3LG,SEC1P,TEAD2,RPL18,BAX,RRAS,CARD8,LIG1,SNORD23,FAM83E,DBP,NONHSAG026179.2,RF00017-3047
21	15222005	15223058	chr21:15222005-15223058	-0.459821	-0.823504	-0.096139	0.0139754	0.0833005	-0.485195	-0.799732	-0.170657	0.00459926	0.0617347	NRIP1	.	NRIP1,USP25	.,NRIP1,USP25
15	67839614	67840865	chr15:67839614-67840865	0.456739	0.0953914	0.818087	0.0140016	0.0833305	0.169911	-0.153238	0.493061	0.283309	0.344665	LOC101929076	LOC101929076	JN255693,RNU6-1,SKOR1,MAP2K5,FEM1B,PIAS1,CALML4	LOC101929076,JN255693,RNU6-1,SKOR1,MAP2K5,FEM1B,PIAS1,CALML4
20	28814806	28815244	chr20:28814806-28815244	-0.402893	-0.721614	-0.0841719	0.013994	0.0833305	-0.285729	-0.611001	0.0395424	0.0813782	0.195416	FRG1CP	.	.	.,.
3	97764017	97764962	chr3:97764017-97764962	-0.449581	-0.805379	-0.0937826	0.0140309	0.0834477	-0.22938	-0.573486	0.114726	0.17801	0.281931	ARL6	ARL6	ARL6,CRYBG3	ARL6,ARL6,CRYBG3
9	110255938	110257777	chr9:110255938-110257777	-0.407476	-0.730057	-0.0848958	0.0140605	0.0835661	-0.14384	-0.448719	0.161038	0.334129	0.37284	TXN	TXN	TXN,C9orf152	TXN,TXN,C9orf152
13	106567169	106568447	chr13:106567169-106568447	-0.416414	-0.746172	-0.0866562	0.0140889	0.0836776	-0.0506869	-0.37481	0.273436	0.745897	0.535039	LINC00551	LINC00551	ARGLU1,LINC00551,LINC00443,EFNB2	LINC00551,ARGLU1,LINC00551,LINC00443,EFNB2
1	16057140	16058103	chr1:16057140-16058103	0.5701	0.118179	1.02202	0.0141828	0.0840809	1.02972	0.378065	1.68137	0.00386959	0.0575963	CLCNKB	.	FAM131C,CLCNKA,CLCNKB	.,FAM131C,CLCNKA,CLCNKB
6	63571886	63573918	chr6:63571886-63573918	-0.411114	-0.737018	-0.0852109	0.0141859	0.0840809	-0.331046	-0.634597	-0.0274962	0.0342755	0.133541	PTP4A1	.	PTP4A1,PHF3,LGSN,SCAT8,NONHSAG044042.2,RF00017-5614	.,PTP4A1,PHF3,LGSN,SCAT8,NONHSAG044042.2,RF00017-5614
6	154733238	154734460	chr6:154733238-154734460	-0.433769	-0.777564	-0.0899742	0.0141677	0.0840809	-0.137992	-0.430413	0.15443	0.334031	0.37284	SCAF8	SCAF8	SCAF8,MN298352,RF00017-5889,TIAM2	SCAF8,SCAF8,MN298352,RF00017-5889,TIAM2
7	99504522	99505464	chr7:99504522-99505464	-0.46297	-0.830166	-0.0957738	0.0142327	0.0843001	-0.255968	-0.555101	0.0431656	0.0888885	0.203647	ZKSCAN5	ZKSCAN5	ZNF394,ZKSCAN5,ZSCAN25,TRIM4,TRRAP,PTCD1,AP4M1,RNF14P3,SMURF1,ZNF3,PPP1R35,MEPCE,ZNF655,ZSCAN21,TMEM225B,STAG3L5P,PILRB,CPSF4,BUD31,ATP5MF,ZNF789	ZKSCAN5,ZNF394,ZKSCAN5,ZSCAN25,TRIM4,TRRAP,PTCD1,AP4M1,RNF14P3,SMURF1,ZNF3,PPP1R35,MEPCE,ZNF655,ZSCAN21,TMEM225B,STAG3L5P,PILRB,CPSF4,BUD31,ATP5MF,ZNF789
17	36601181	36602373	chr17:36601181-36602373	0.459064	0.0949274	0.823201	0.0142424	0.0843004	0.336889	0.0343408	0.639437	0.0310979	0.128165	MIR2909	.	DHRS11,MRM1,ZNHIT3,MYO19,CCL4L2,GGNBP2	.,DHRS11,MRM1,ZNHIT3,MYO19,CCL4L2,GGNBP2
9	127835730	127836379	chr9:127835730-127836379	0.587491	0.121397	1.05358	0.0142599	0.0843458	0.142373	-0.321933	0.606678	0.526951	0.46002	ENG	.	NIBAN2,CDK9,CFAP157,TOR2A,FPGS,SH2D3C,RNA5SP296,ENG,RF00017-7938	.,NIBAN2,CDK9,CFAP157,TOR2A,FPGS,SH2D3C,RNA5SP296,ENG,RF00017-7938
3	98778466	98779362	chr3:98778466-98779362	-0.494178	-0.886404	-0.101951	0.0142987	0.0845085	-0.409494	-0.855764	0.0367756	0.0697482	0.182742	ST3GAL6-AS1	.	ST3GAL6,DCBLD2,CPOX,PDLIM1P4,HSALNG0027502	.,ST3GAL6,DCBLD2,CPOX,PDLIM1P4,HSALNG0027502
7	139340152	139341888	chr7:139340152-139341888	-0.406179	-0.72859	-0.0837682	0.0143069	0.0845085	-0.213944	-0.518052	0.0901644	0.156372	0.26428	FMC1-LUC7L2	FMC1-LUC7L2	LUC7L2,FMC1,AJ535831-005,FMC1-LUC7L2,TRR-CCT4-1,UBN2,KLRG2,TTC26	FMC1-LUC7L2,LUC7L2,FMC1,AJ535831-005,FMC1-LUC7L2,TRR-CCT4-1,UBN2,KLRG2,TTC26
4	82900138	82901313	chr4:82900138-82901313	-0.419769	-0.753111	-0.0864266	0.0143473	0.0846315	-0.622348	-0.940804	-0.303891	0.000686121	0.0302285	THAP9-AS1	THAP9-AS1	SEC31A,SNORD144,THAP9,HNRNPD,HELQ,SCD5	THAP9-AS1,SEC31A,SNORD144,THAP9,HNRNPD,HELQ,SCD5
12	92928611	92929796	chr12:92928611-92929796	-0.436735	-0.783517	-0.0899542	0.014338	0.0846315	-0.319285	-0.63921	0.000639503	0.0504117	0.156734	EEA1	EEA1	EEA1,RNU6-1329P,HNRNPA1P50,PLEKHG7	EEA1,EEA1,RNU6-1329P,HNRNPA1P50,PLEKHG7
9	124852955	124853628	chr9:124852955-124853628	0.558616	0.114908	1.00232	0.0143696	0.0847058	0.371754	-0.000673844	0.744182	0.0503725	0.156672	WDR38	WDR38	WDR38,ARPC5L,OLFML2A,L13712-027	WDR38,WDR38,ARPC5L,OLFML2A,L13712-027
1	45521256	45522082	chr1:45521256-45522082	0.495035	0.101758	0.888313	0.0143865	0.0847474	0.217126	-0.209494	0.643746	0.298522	0.352765	PRDX1	PRDX1	PRDX1,TOE1,CCDC163,MUTYH,LRRC41,GPBP1L1,RPL7AP16,NASP,RPS8,ZSWIM5,RPS15AP10,HECTD3,AKR1A1,NSUN4,PTCH2,CCDC17,TMEM69,MMACHC	PRDX1,PRDX1,TOE1,CCDC163,MUTYH,LRRC41,GPBP1L1,RPL7AP16,NASP,RPS8,ZSWIM5,RPS15AP10,HECTD3,AKR1A1,NSUN4,PTCH2,CCDC17,TMEM69,MMACHC
8	143952057	143953278	chr8:143952057-143953278	0.462593	0.0947229	0.830464	0.01448	0.0852402	0.258348	-0.0819192	0.598615	0.127852	0.241437	MIR661	.	PLEC,NONHSAG051524.2,MIR661,CPSF1,VPS28,ZNF7,ADCK5,COMMD5,LRRC14,ZNF707,ZNF250,GPAA1,PARP10,FBXL6,ZNF623,TONSL,ZNF251,SLC52A2,ZNF517,TIGD5,GLI4,C8orf82,HSF1,SPATC1,TOP1MT,GRINA,EPPK1,FAM83H,GSDMD,ZC3H3,NAPRT,EEF1D,NONHSAG051523.2,RF00017-7375,RF00017-7373	.,PLEC,NONHSAG051524.2,MIR661,CPSF1,VPS28,ZNF7,ADCK5,COMMD5,LRRC14,ZNF707,ZNF250,GPAA1,PARP10,FBXL6,ZNF623,TONSL,ZNF251,SLC52A2,ZNF517,TIGD5,GLI4,C8orf82,HSF1,SPATC1,TOP1MT,GRINA,EPPK1,FAM83H,GSDMD,ZC3H3,NAPRT,EEF1D,NONHSAG051523.2,RF00017-7375,RF00017-7373
19	47227229	47227938	chr19:47227229-47227938	0.664845	0.135696	1.19399	0.0145584	0.0856439	0.147833	-0.30859	0.604255	0.504244	0.450808	MIR3191	MIR3191	BBC3,ZC3H4,BICRA,CCDC9,NOP53,SNORD23,PPP5D1,LIG1,PNMA8A,SLC1A5,STRN4,ZSWIM9,EHD2,MEIS3,PNMA8B,SLC8A2,INAFM1,PRKD2,PPP5C,MIR3190,MIR3191	MIR3191,BBC3,ZC3H4,BICRA,CCDC9,NOP53,SNORD23,PPP5D1,LIG1,PNMA8A,SLC1A5,STRN4,ZSWIM9,EHD2,MEIS3,PNMA8B,SLC8A2,INAFM1,PRKD2,PPP5C,MIR3190,MIR3191
14	54396710	54397498	chr14:54396710-54397498	-0.436468	-0.783924	-0.0890126	0.0145778	0.0856998	-0.386158	-0.701582	-0.070734	0.0192694	0.107014	CDKN3	CDKN3	NONHSAG015008.2,CDKN3,MAPK1IP1L,SOCS4,WDHD1,BMP4,CNIH1	CDKN3,NONHSAG015008.2,CDKN3,MAPK1IP1L,SOCS4,WDHD1,BMP4,CNIH1
1	42846279	42847313	chr1:42846279-42847313	0.477286	0.0970113	0.857561	0.0146589	0.0860868	0.200937	-0.126871	0.528745	0.213685	0.305336	ZNF691	ZNF691	ZNF691,SVBP,FOXJ3,SZT2,YBX1,CDC20,PPIH,P3H1,MED8,CCDC30,ERMAP,SLC2A1	ZNF691,ZNF691,SVBP,FOXJ3,SZT2,YBX1,CDC20,PPIH,P3H1,MED8,CCDC30,ERMAP,SLC2A1
4	140372964	140374016	chr4:140372964-140374016	-0.431151	-0.774684	-0.0876173	0.0146636	0.0860868	-0.288559	-0.575809	-0.00130885	0.049073	0.154715	SCOC-AS1	SCOC-AS1	SCOC,CLGN,UCP1	SCOC-AS1,SCOC,CLGN,UCP1
17	83051436	83052132	chr17:83051436-83052132	-0.459273	-0.825394	-0.0931522	0.0147103	0.0862887	-0.320813	-0.675746	0.0341197	0.0736437	0.18737	RPL23AP87	.	B3GNTL1,TBCD,METRNL,CCDC57,FN3KRP,ZNF750	.,B3GNTL1,TBCD,METRNL,CCDC57,FN3KRP,ZNF750
18	68714351	68715411	chr18:68714351-68715411	-0.469608	-0.843997	-0.0952185	0.0147179	0.0862887	-0.420039	-0.77112	-0.0689581	0.0217597	0.110722	TMX3	TMX3	TMX3,CCDC102B	TMX3,TMX3,CCDC102B
11	12236024	12236675	chr11:12236024-12236675	0.628704	0.127383	1.13003	0.0147357	0.0863183	0.294032	-0.189149	0.777213	0.216874	0.306942	MICALCL	.	MICALCL,MICAL2,NONHSAG007679.2,PARVA	.,MICALCL,MICAL2,NONHSAG007679.2,PARVA
22	36528755	36529822	chr22:36528755-36529822	-0.443842	-0.797819	-0.0898642	0.0147528	0.0863183	-0.0285181	-0.396472	0.339436	0.872258	0.570746	EIF3D	EIF3D	EIF3D,RBFOX2,FOXRED2	EIF3D,EIF3D,RBFOX2,FOXRED2
X	76172737	76173636	chrX:76172737-76173636	0.588031	0.11908	1.05698	0.0147485	0.0863183	-0.0770053	-0.469484	0.315473	0.684585	0.516603	PBDC1	PBDC1	PBDC1,ZDHHC15,MN309174-703,MAGEE1	PBDC1,PBDC1,ZDHHC15,MN309174-703,MAGEE1
14	92793752	92794590	chr14:92793752-92794590	-0.447867	-0.805382	-0.0903526	0.0148401	0.0867705	-0.155053	-0.4681	0.157993	0.311264	0.360288	GOLGA5	GOLGA5	GOLGA5,ATXN3,CPSF2,BTBD7,TRIP11,CHGA	GOLGA5,GOLGA5,ATXN3,CPSF2,BTBD7,TRIP11,CHGA
2	46915472	46916353	chr2:46915472-46916353	0.49004	0.0986007	0.881479	0.0149038	0.0869666	-0.0447175	-0.365172	0.275737	0.772387	0.542554	TTC7A	TTC7A	MCFD2,TTC7A,SOCS5	TTC7A,MCFD2,TTC7A,SOCS5
2	207710931	207712174	chr2:207710931-207712174	-0.428045	-0.769896	-0.0861933	0.0148851	0.0869666	-0.214349	-0.512187	0.0834889	0.1476	0.257347	CCNYL1	CCNYL1	CCNYL1,METTL21A,FZD5,PLEKHM3	CCNYL1,CCNYL1,METTL21A,FZD5,PLEKHM3
6	109236384	109238261	chr6:109236384-109238261	0.449094	0.0903703	0.807817	0.0149015	0.0869666	0.238605	-0.188062	0.665272	0.254836	0.328631	CCDC162P	.	CCDC162P,CD164,MICAL1,SMPD2,RF00017-5725,CEP57L1	.,CCDC162P,CD164,MICAL1,SMPD2,RF00017-5725,CEP57L1
10	89701195	89702042	chr10:89701195-89702042	-0.421728	-0.758727	-0.0847283	0.0149401	0.0870612	-0.673989	-1.00114	-0.346841	0.000421113	0.0261814	KIF20B	KIF20B	KIF20B,LINC00865,PANK1,NONHSAG006490.2	KIF20B,KIF20B,LINC00865,PANK1,NONHSAG006490.2
19	21594054	21595019	chr19:21594054-21595019	-0.453563	-0.815972	-0.0911549	0.014932	0.0870612	-0.726338	-1.08197	-0.370705	0.000457063	0.0269539	LOC400682	.	ZNF708,ZNF429,ZNF100	.,ZNF708,ZNF429,ZNF100
4	173333878	173335273	chr4:173333878-173335273	-0.417786	-0.751774	-0.0837979	0.0149801	0.0871416	-0.389216	-0.699526	-0.0789054	0.0168871	0.101764	HMGB2	HMGB2	HMGB2,SAP30,CEP44,SCRG1,GALNT7	HMGB2,HMGB2,SAP30,CEP44,SCRG1,GALNT7
10	10662801	10663287	chr10:10662801-10663287	-0.635947	-1.14441	-0.127481	0.0149942	0.0871416	-0.346267	-0.898651	0.206116	0.203944	0.298873	SFTA1P	.	CELF2,USP6NL	.,CELF2,USP6NL
14	19167471	19169487	chr14:19167471-19169487	0.434509	0.0871232	0.781895	0.0149881	0.0871416	0.629398	0.28066	0.978136	0.00137016	0.0398378	LOC100508046	.	.	.,.
19	38617840	38619359	chr19:38617840-38619359	0.420881	0.0844362	0.757325	0.014975	0.0871416	0.420145	0.125559	0.714731	0.00782103	0.0743848	MAP4K1	MAP4K1	MAP4K1,EIF3K,EID2B,ZNF781,MED29,CAPN12,ZNF573,HNRNPL,DPF1,RPS16,PAK4,ACTN4,EID2,SELENOKP1,LGALS7,RYR1,FBXO17	MAP4K1,MAP4K1,EIF3K,EID2B,ZNF781,MED29,CAPN12,ZNF573,HNRNPL,DPF1,RPS16,PAK4,ACTN4,EID2,SELENOKP1,LGALS7,RYR1,FBXO17
2	230712292	230714275	chr2:230712292-230714275	0.446521	0.0894275	0.803614	0.0150162	0.0872112	0.160546	-0.152418	0.47351	0.294823	0.350301	CAB39	CAB39	CAB39,RNU6-268P,TRIP12,NCL,PSMD1,DNER,BANF1P3,ITM2C	CAB39,CAB39,RNU6-268P,TRIP12,NCL,PSMD1,DNER,BANF1P3,ITM2C
2	113603567	113604376	chr2:113603567-113604376	-0.447878	-0.806178	-0.0895775	0.0150491	0.0872851	-0.372184	-0.737856	-0.00651233	0.046465	0.152434	DDX11L2	DDX11L2	DDX11L2,RPL23AP7,WASH2P,RABL2A,SLC35F5,PSD4,FOXD4L1,MN298114-120	DDX11L2,DDX11L2,RPL23AP7,WASH2P,RABL2A,SLC35F5,PSD4,FOXD4L1,MN298114-120
9	75027671	75028671	chr9:75027671-75028671	-0.434887	-0.78276	-0.0870147	0.0150392	0.0872851	-0.370886	-0.667808	-0.0739639	0.0172768	0.102125	CARNMT1	CARNMT1	CARNMT1,C9orf40,NMRK1	CARNMT1,CARNMT1,C9orf40,NMRK1
1	66335706	66336579	chr1:66335706-66336579	-0.474027	-0.85334	-0.0947147	0.0150728	0.0873639	-0.213895	-0.561021	0.133231	0.211397	0.304111	SGIP1	.	PDE4B,MIER1,SLC35D1,HSALNG0004217,SGIP1	.,PDE4B,MIER1,SLC35D1,HSALNG0004217,SGIP1
12	121811654	121812488	chr12:121811654-121812488	0.585772	0.116938	1.05461	0.0150943	0.087371	0.743605	0.329078	1.15813	0.00144126	0.0405535	SETD1B	.	LINC01089,ZCCHC8,RSRC2,SETD1B,ANAPC5,PSMD9,KNTC1,MN309612,HPD	.,LINC01089,ZCCHC8,RSRC2,SETD1B,ANAPC5,PSMD9,KNTC1,MN309612,HPD
12	122526239	122527497	chr12:122526239-122527497	-0.442627	-0.796929	-0.0883256	0.0151043	0.087371	0.122464	-0.264896	0.509824	0.514364	0.45454	RSRC2	RSRC2	RSRC2,KNTC1,L13712-005,C12orf65,ZCCHC8,OGFOD2,LINC01089,SETD1B,KDM2B,TMEM120B	RSRC2,RSRC2,KNTC1,L13712-005,C12orf65,ZCCHC8,OGFOD2,LINC01089,SETD1B,KDM2B,TMEM120B
19	10194592	10195345	chr19:10194592-10195345	0.539536	0.107693	0.971379	0.0150977	0.087371	0.369842	0.0287451	0.710938	0.0352017	0.134812	MIR4322	.	DNMT1,PPAN,ILF3,ZNF559,ANGPTL6,PPAN-P2RY11,ZNF699,KRI1,ILF3-DT,ZNF266,SHFL,DNM2,TYK2,FJ601684-215,EIF3G	.,DNMT1,PPAN,ILF3,ZNF559,ANGPTL6,PPAN-P2RY11,ZNF699,KRI1,ILF3-DT,ZNF266,SHFL,DNM2,TYK2,FJ601684-215,EIF3G
9	4678960	4680379	chr9:4678960-4680379	-0.431852	-0.777651	-0.0860527	0.0151387	0.0875119	-0.160622	-0.463953	0.14271	0.280023	0.342837	CDC37L1-DT	CDC37L1-DT	CDC37L1-DT,CDC37L1,SPATA6L	CDC37L1-DT,CDC37L1-DT,CDC37L1,SPATA6L
3	141411406	141412375	chr3:141411406-141412375	0.62455	0.124322	1.12478	0.0151637	0.0875978	-0.0296957	-0.461755	0.402363	0.886606	0.574543	RASA2	.	ZBTB38,RASA2,YWHAQP6,SLC25A36	.,ZBTB38,RASA2,YWHAQP6,SLC25A36
X	40175638	40176791	chrX:40175638-40176791	0.585229	0.116423	1.05403	0.0151786	0.0876251	0.109259	-0.257172	0.475689	0.538294	0.464462	BCOR	BCOR	BCOR,CXorf38,ATP6AP2	BCOR,BCOR,CXorf38,ATP6AP2
14	101876383	101877227	chr14:101876383-101877227	0.568433	0.112986	1.02388	0.015199	0.0876848	0.151671	-0.208192	0.511534	0.386956	0.399246	DYNC1H1	.	PPP2R5C,TECPR2,WDR20,NONHSAG015959.2-002,DYNC1H1	.,PPP2R5C,TECPR2,WDR20,NONHSAG015959.2-002,DYNC1H1
10	114173757	114174979	chr10:114173757-114174979	-0.433162	-0.780432	-0.0858917	0.0152572	0.0879617	-0.2614	-0.559951	0.0371511	0.0822946	0.196526	MIR2110	MIR2110	TDRD1,MIR2110,CCDC186,VWA2,ADRB1	MIR2110,TDRD1,MIR2110,CCDC186,VWA2,ADRB1
10	117175001	117176101	chr10:117175001-117176101	0.478467	0.0947414	0.862192	0.0152913	0.0880192	0.0238971	-0.308786	0.35658	0.88153	0.572979	MIR3663HG	.	VAX1,SLC18A2,MIR3663HG,KCNK18	.,VAX1,SLC18A2,MIR3663HG,KCNK18
14	58244100	58245285	chr14:58244100-58245285	-0.444566	-0.80106	-0.0880728	0.0152792	0.0880192	-0.207176	-0.521657	0.107305	0.182885	0.2854	PSMA3	PSMA3	PSMA3,RNU6-341P,ARID4A,ARMH4	PSMA3,PSMA3,RNU6-341P,ARID4A,ARMH4
19	56140485	56141236	chr19:56140485-56141236	-0.43554	-0.78486	-0.0862187	0.0152976	0.0880192	-0.393712	-0.686029	-0.101395	0.0111868	0.0860265	ZNF444	.	ZNF444,ISOC2,HSALNG0127727,GALP	.,ZNF444,ISOC2,HSALNG0127727,GALP
3	59426949	59427649	chr3:59426949-59427649	-0.526898	-0.949629	-0.104167	0.0153293	0.0880261	-0.366103	-0.726225	-0.00598045	0.0466963	0.152434	C3orf67	.	HSALNG0026462,CFAP20DC	.,HSALNG0026462,CFAP20DC
12	123383718	123384708	chr12:123383718-123384708	-0.464894	-0.837847	-0.0919407	0.015321	0.0880261	-0.032328	-0.402086	0.33743	0.856082	0.566781	KMT5A	KMT5A	KMT5A,TMED2,CDK2AP1,RSRC2,EIF2B1,ZCCHC8,KNTC1,DNAH10,HCAR2,RF00017-1327,RILPL2	KMT5A,KMT5A,TMED2,CDK2AP1,RSRC2,EIF2B1,ZCCHC8,KNTC1,DNAH10,HCAR2,RF00017-1327,RILPL2
18	26089796	26091360	chr18:26089796-26091360	-0.394533	-0.711048	-0.0780178	0.0153234	0.0880261	-0.27546	-0.564048	0.0131286	0.0601673	0.171311	SS18	SS18	SS18,TAF4B,ZNF521	SS18,SS18,TAF4B,ZNF521
7	72828085	72830122	chr7:72828085-72830122	-0.405241	-0.730549	-0.0799325	0.0153847	0.0882483	-0.144558	-0.444091	0.154975	0.323466	0.367567	SBDSP1	SBDSP1	TYW1B,SBDSP1,STAG3L3,POM121B,POM121,NSUN5P2,TBL2,NSUN5,PMS2P7,FKBP6,GTF2IRD2P1,BUD23,BAZ1B,GTF2IP4,RF00017-6294,SPDYE7P	SBDSP1,TYW1B,SBDSP1,STAG3L3,POM121B,POM121,NSUN5P2,TBL2,NSUN5,PMS2P7,FKBP6,GTF2IRD2P1,BUD23,BAZ1B,GTF2IP4,RF00017-6294,SPDYE7P
22	31496074	31497290	chr22:31496074-31497290	0.46785	0.0922676	0.843433	0.0153884	0.0882483	0.111934	-0.215423	0.439291	0.481123	0.441023	EIF4ENIF1	EIF4ENIF1	SFI1,EIF4ENIF1,PIK3IP1,PISD,RF00017-3806,DRG1	EIF4ENIF1,SFI1,EIF4ENIF1,PIK3IP1,PISD,RF00017-3806,DRG1
4	84966141	84967553	chr4:84966141-84967553	-0.426175	-0.768386	-0.0839646	0.0154126	0.0883284	-0.258339	-0.614569	0.0978909	0.144701	0.254519	WDFY3	WDFY3	WDFY3,ARHGAP24,CDS1	WDFY3,WDFY3,ARHGAP24,CDS1
6	147202133	147204314	chr6:147202133-147204314	-0.39773	-0.717134	-0.0783265	0.015423	0.0883298	-0.309282	-0.61111	-0.00745389	0.0451605	0.150175	STXBP5	STXBP5	STXBP5,MN298350,KATNBL1P6,SAMD5	STXBP5,STXBP5,MN298350,KATNBL1P6,SAMD5
1	103525136	103526439	chr1:103525136-103526439	-0.41925	-0.75599	-0.0825091	0.0154392	0.0883641	-0.506048	-0.865478	-0.146617	0.0084973	0.0764615	LOC101928436	LOC101928436	RNPC3,AMY2B	LOC101928436,RNPC3,AMY2B
1	114581389	114582012	chr1:114581389-114582012	-0.553224	-0.998049	-0.108398	0.0155453	0.088565	-0.47565	-0.803739	-0.147562	0.00702811	0.0716149	BCAS2	BCAS2	BCAS2,TRIM33,AMPD1,DENND2C	BCAS2,BCAS2,TRIM33,AMPD1,DENND2C
2	20350302	20351689	chr2:20350302-20351689	-0.401871	-0.72492	-0.0788218	0.0155209	0.088565	-0.0899048	-0.403807	0.223997	0.55427	0.470469	PUM2	PUM2	PUM2,SDC1	PUM2,PUM2,SDC1
4	56435031	56436970	chr4:56435031-56436970	-0.400554	-0.722658	-0.0784503	0.0155558	0.088565	-0.310634	-0.611254	-0.010014	0.0435758	0.148603	PAICS	PAICS	PPAT,PAICS,SRP72,AASDH,CEP135,RN7SKP30,POLR2B,ARL9	PAICS,PPAT,PAICS,SRP72,AASDH,CEP135,RN7SKP30,POLR2B,ARL9
7	77797935	77799664	chr7:77797935-77799664	-0.401977	-0.725056	-0.0788976	0.0155041	0.088565	-0.195142	-0.499009	0.108726	0.193602	0.29285	PHTF2	PHTF2	TMEM60,PHTF2,SPDYE18,RSBN1L,FAM185BP,APTR,SPDYE17,PMS2P9,CCDC146,DTX2P1,PTPN12,GSAP	PHTF2,TMEM60,PHTF2,SPDYE18,RSBN1L,FAM185BP,APTR,SPDYE17,PMS2P9,CCDC146,DTX2P1,PTPN12,GSAP
11	63888043	63888750	chr11:63888043-63888750	0.590844	0.115757	1.06593	0.0155479	0.088565	0.233153	-0.169552	0.635859	0.239073	0.319854	RCOR2	.	MARK2,SPINDOC,TRR-CCT9-1,RF00026-186,RNU6-1306P,HG983614,RCOR2,RF00017-938	.,MARK2,SPINDOC,TRR-CCT9-1,RF00026-186,RNU6-1306P,HG983614,RCOR2,RF00017-938
13	51583831	51585120	chr13:51583831-51585120	-0.425294	-0.767243	-0.0833439	0.0155418	0.088565	-0.311554	-0.644376	0.0212669	0.064786	0.177039	WDFY2	WDFY2	WDFY2,RF00019-032,RNY1P6,DHRS12	WDFY2,WDFY2,RF00019-032,RNY1P6,DHRS12
17	21849288	21850928	chr17:21849288-21850928	-0.384502	-0.693645	-0.075359	0.0155389	0.088565	-0.197788	-0.480403	0.0848257	0.158415	0.265818	KCNJ18	.	.	.,.
17	68291476	68292346	chr17:68291476-68292346	-0.490844	-0.885555	-0.0961324	0.0155561	0.088565	-0.248756	-0.57462	0.0771082	0.125929	0.239944	SLC16A6	SLC16A6	SLC16A6,ARSG,NOL11,AMZ2,BPTF,ABCA10,PRKAR1A	SLC16A6,SLC16A6,ARSG,NOL11,AMZ2,BPTF,ABCA10,PRKAR1A
18	54224322	54224902	chr18:54224322-54224902	-0.519295	-0.936992	-0.101598	0.0155814	0.0886504	-0.528653	-0.860664	-0.196641	0.00365982	0.0565453	MBD2	MBD2	MBD2,SNORA37	MBD2,MBD2,SNORA37
9	136399817	136400345	chr9:136399817-136400345	0.660413	0.128991	1.19183	0.0156218	0.0888221	0.307574	-0.085603	0.700751	0.117421	0.231559	SNAPC4	SNAPC4	SNAPC4,INPP5E,DNLZ,CARD9,SEC16A,DIPK1B,TRAF2	SNAPC4,SNAPC4,INPP5E,DNLZ,CARD9,SEC16A,DIPK1B,TRAF2
1	206634805	206635990	chr1:206634805-206635990	0.516858	0.100808	0.932908	0.0156564	0.0889604	0.563058	0.224384	0.901731	0.00264664	0.0509957	DYRK3	DYRK3	DYRK3,EIF2D,MAPKAPK2,IL19,IKBKE	DYRK3,DYRK3,EIF2D,MAPKAPK2,IL19,IKBKE
9	6680907	6682060	chr9:6680907-6682060	-0.412216	-0.744097	-0.0803353	0.0156754	0.0890098	0.0324333	-0.282504	0.34737	0.830868	0.560746	KDM4C	.	UHRF2,LINC02851,KDM4C,KIAA2026,GLDC,MN298114-281,RF00017-7419	.,UHRF2,LINC02851,KDM4C,KIAA2026,GLDC,MN298114-281,RF00017-7419
15	21291317	21293069	chr15:21291317-21293069	-0.81251	-1.46685	-0.158175	0.0157016	0.0891002	-0.986462	-1.62345	-0.349475	0.00447286	0.0606424	FAM30C	.	.	.,.
7	82615640	82616772	chr7:82615640-82616772	-0.467417	-0.843988	-0.0908451	0.0157412	0.0892663	-0.693312	-1.12104	-0.265581	0.00320744	0.0540179	CACNA2D1	.	L13714-418,CACNA2D1,PCLO	.,L13714-418,CACNA2D1,PCLO
1	27435948	27436734	chr1:27435948-27436734	0.627403	0.121795	1.13301	0.0157697	0.0893146	0.317101	-0.116316	0.750517	0.141386	0.252338	GPR3	.	ACTG1P20,CD164L2,WASF2,FGR,ARID1A,FAM76A,TMEM222,RNU6-48P,PHACTR4,SCARNA1,RNU6-1245P,PPP1R8,THEMIS2,STX12,GPR3	.,ACTG1P20,CD164L2,WASF2,FGR,ARID1A,FAM76A,TMEM222,RNU6-48P,PHACTR4,SCARNA1,RNU6-1245P,PPP1R8,THEMIS2,STX12,GPR3
11	2885390	2886109	chr11:2885390-2886109	0.521627	0.101259	0.941995	0.0157703	0.0893146	0.104966	-0.236027	0.44596	0.525369	0.459342	KCNQ1OT1	.	NONHSAG007437.2,CDKN1C,PHLDA2,TRPM5,KCNQ1OT1,RNU1-91P,SLC22A18,SLC22A18AS,KCNQ1	.,NONHSAG007437.2,CDKN1C,PHLDA2,TRPM5,KCNQ1OT1,RNU1-91P,SLC22A18,SLC22A18AS,KCNQ1
17	75525323	75525988	chr17:75525323-75525988	0.5917	0.114798	1.0686	0.0157836	0.0893315	0.415777	0.0490359	0.782518	0.0285273	0.123808	LLGL2	LLGL2	LLGL2,MYO15B,TMEM94,TSEN54,NT5C	LLGL2,LLGL2,MYO15B,TMEM94,TSEN54,NT5C
14	100306466	100307139	chr14:100306466-100307139	0.599133	0.115993	1.08227	0.015835	0.0895637	-0.040527	-0.371661	0.290607	0.799678	0.551347	SLC25A29	SLC25A29	SLC25A29,MIR345,CCNK,YY1,MEG3,SLC25A47	SLC25A29,SLC25A29,MIR345,CCNK,YY1,MEG3,SLC25A47
16	2682194	2683158	chr16:2682194-2683158	0.575859	0.111236	1.04048	0.0158893	0.0898121	0.710667	0.331993	1.08934	0.000981969	0.0355725	ERVK13-1	ERVK13-1	ERVK13-1,KCTD5,ABCA3,ZNF263,E4F1,SRRM2,ZNF174,TBL3,ZNF75A,ZNF597,SNORA64,THOC6,ZNF598,SNORD60,TSC2,TRAF7,SPSB3,NUBP2,CLUAP1,ZSCAN32,RPS2,TIGD7,MTCO1P28,PDPK1	ERVK13-1,ERVK13-1,KCTD5,ABCA3,ZNF263,E4F1,SRRM2,ZNF174,TBL3,ZNF75A,ZNF597,SNORA64,THOC6,ZNF598,SNORD60,TSC2,TRAF7,SPSB3,NUBP2,CLUAP1,ZSCAN32,RPS2,TIGD7,MTCO1P28,PDPK1
11	9639353	9640268	chr11:9639353-9640268	0.591775	0.114257	1.06929	0.0159007	0.089818	-0.118733	-0.570521	0.333056	0.58708	0.483627	SWAP70	.	SWAP70,WEE1,RPL23AP65,HSALNG0082624	.,SWAP70,WEE1,RPL23AP65,HSALNG0082624
3	53072822	53073465	chr3:53072822-53073465	0.545177	0.105013	0.98534	0.0159572	0.0899687	0.290239	-0.112378	0.692856	0.146967	0.256938	SFMBT1	.	RFT1,ITIH4,STIMATE,ITIH1,STIMATE-MUSTN1,MUSTN1,SFMBT1,DCP1A,SERBP1P3	.,RFT1,ITIH4,STIMATE,ITIH1,STIMATE-MUSTN1,MUSTN1,SFMBT1,DCP1A,SERBP1P3
4	94451574	94452695	chr4:94451574-94452695	-0.441486	-0.797937	-0.0850354	0.0159585	0.0899687	-0.298991	-0.625436	0.0274539	0.0702186	0.183151	PDLIM5	PDLIM5	PDLIM5,NONHSAG038451.2,BMPR1B	PDLIM5,PDLIM5,NONHSAG038451.2,BMPR1B
17	39401064	39402661	chr17:39401064-39402661	0.430204	0.0828695	0.777539	0.0159565	0.0899687	0.0689155	-0.248245	0.386076	0.65298	0.506481	FBXL20	FBXL20	FBXL20,THRA,MED1,CDC6,SNORD124,PGAP3,STARD3,STAC2	FBXL20,FBXL20,THRA,MED1,CDC6,SNORD124,PGAP3,STARD3,STAC2
1	179882018	179883665	chr1:179882018-179883665	-0.403827	-0.729985	-0.0776692	0.0159935	0.0900752	-0.356995	-0.668711	-0.0452792	0.0271482	0.121738	TOR1AIP1	TOR1AIP1	TOR1AIP1,LHX4,CEP350,TOR1AIP2,FAM163A,AXDND1,RN7SL230P,RF00017-411	TOR1AIP1,TOR1AIP1,LHX4,CEP350,TOR1AIP2,FAM163A,AXDND1,RN7SL230P,RF00017-411
14	92531237	92531963	chr14:92531237-92531963	0.611385	0.117515	1.10525	0.0160086	0.0900752	0.138416	-0.304309	0.581142	0.51898	0.456672	RIN3	.	RIN3,SLC24A4,ATXN3,LGMN	.,RIN3,SLC24A4,ATXN3,LGMN
16	21518972	21520747	chr16:21518972-21520747	0.40879	0.0786075	0.738972	0.0159984	0.0900752	0.393211	0.0735468	0.712876	0.0187837	0.105819	SLC7A5P2	SLC7A5P2	SMG1P3,SLC7A5P2,THUMPD1,RRN3P1,NPIPB4,NPIPB3,NPIPB5,MOSMO,SMG1P1,SMG1P4,POLR3E,METTL9	SLC7A5P2,SMG1P3,SLC7A5P2,THUMPD1,RRN3P1,NPIPB4,NPIPB3,NPIPB5,MOSMO,SMG1P1,SMG1P4,POLR3E,METTL9
1	155193360	155193953	chr1:155193360-155193953	0.604766	0.115976	1.09356	0.0160641	0.0901549	0.442254	0.0484539	0.836053	0.0298585	0.126254	MUC1	MUC1	MUC1,MIR92B,CLK2,GON4L,KHDC4,UBAP2L,GBAP1,FLAD1,THBS3,MSTO1,MSTO2P,PYGO2,SHC1,LMNA,SYT11,MTX1,DPM3,TRIM46,UBE2Q1,DCST2,KRTCAP2,SSR2,DCST1,ATP8B2,ADAR	MUC1,MUC1,MIR92B,CLK2,GON4L,KHDC4,UBAP2L,GBAP1,FLAD1,THBS3,MSTO1,MSTO2P,PYGO2,SHC1,LMNA,SYT11,MTX1,DPM3,TRIM46,UBE2Q1,DCST2,KRTCAP2,SSR2,DCST1,ATP8B2,ADAR
1	210374063	210374523	chr1:210374063-210374523	-0.73899	-1.33646	-0.141516	0.0160981	0.0901549	0.227899	-0.269131	0.72493	0.347548	0.380383	SYT14	.	RNU5A-8P,RF00020-005,RCOR3,SERTAD4,ST13P19,HHAT	.,RNU5A-8P,RF00020-005,RCOR3,SERTAD4,ST13P19,HHAT
5	160702538	160703631	chr5:160702538-160703631	-0.461736	-0.834954	-0.0885183	0.0160719	0.0901549	-0.476954	-0.883776	-0.0701321	0.024151	0.115665	ATP10B	.	ATP10B,SLU7,PTTG1	.,ATP10B,SLU7,PTTG1
6	35719593	35720377	chr6:35719593-35720377	0.605051	0.115958	1.09414	0.0160791	0.0901549	0.568433	0.13873	0.998136	0.0124562	0.0894619	FKBP5	.	RF00017-5479,FKBP5,TULP1	.,RF00017-5479,FKBP5,TULP1
6	89352408	89353053	chr6:89352408-89353053	-0.472497	-0.854648	-0.090347	0.0161343	0.0901549	0.0494143	-0.259855	0.358684	0.740592	0.533379	UBE2J1	UBE2J1	UBE2J1,CASP8AP2,SRSF12,RRAGD,GABRR2,TUBB3P1,MDN1,PNRC1,ANKRD6,RNGTT,GABRR1,RF00998-115	UBE2J1,UBE2J1,CASP8AP2,SRSF12,RRAGD,GABRR2,TUBB3P1,MDN1,PNRC1,ANKRD6,RNGTT,GABRR1,RF00998-115
15	20438440	20439761	chr15:20438440-20439761	-0.56076	-1.01388	-0.107637	0.0160417	0.0901549	-0.108633	-0.545027	0.32776	0.606807	0.490526	GOLGA6L6	.	.	.,.
15	41827608	41828407	chr15:41827608-41828407	0.488486	0.0934349	0.883536	0.0161264	0.0901549	0.234843	-0.120339	0.590025	0.181373	0.284408	JMJD7	JMJD7	JMJD7,JMJD7-PLA2G4B,INO80,LRRC57,CDAN1,GANC,MGA,NDUFAF1,EHD4,PLA2G4B,MAPKBP1	JMJD7,JMJD7,JMJD7-PLA2G4B,INO80,LRRC57,CDAN1,GANC,MGA,NDUFAF1,EHD4,PLA2G4B,MAPKBP1
17	39730225	39730860	chr17:39730225-39730860	0.518303	0.099393	0.937214	0.0160646	0.0901549	0.0843595	-0.261095	0.429814	0.613616	0.492385	MIEN1	MIEN1	MIEN1,SNORD124,GSDMA,ORMDL3,GSDMB,MIR4728,PGAP3,ERBB2	MIEN1,MIEN1,SNORD124,GSDMA,ORMDL3,GSDMB,MIR4728,PGAP3,ERBB2
20	36808725	36809219	chr20:36808725-36809219	0.582645	0.11145	1.05384	0.0161253	0.0901549	-0.0582155	-0.54978	0.433349	0.806016	0.553216	DSN1	.	SOGA1,NDRG3,NONHSAG031712.2,DSN1	.,SOGA1,NDRG3,NONHSAG031712.2,DSN1
21	10442123	10442734	chr21:10442123-10442734	-0.384792	-0.695893	-0.0736915	0.0160968	0.0901549	-0.331787	-0.697905	0.0343318	0.072961	0.186688	BAGE2	.	.	.,.
22	41780946	41781846	chr22:41780946-41781846	0.521994	0.0997988	0.944189	0.0161373	0.0901549	0.368642	0.0215133	0.71577	0.0386637	0.1406	CCDC134	.	MEI1,NDUFA6,SREBF2,RNU6ATAC22P,XPNPEP3,CENPM,CCDC134	.,MEI1,NDUFA6,SREBF2,RNU6ATAC22P,XPNPEP3,CENPM,CCDC134
19	872206	873282	chr19:872206-873282	0.564516	0.107846	1.02119	0.0161558	0.0901998	0.369341	-0.0239139	0.762595	0.0639894	0.176172	R3HDM4	.	CFD,MED16,SBNO2	.,CFD,MED16,SBNO2
1	71080605	71081420	chr1:71080605-71081420	-0.4613	-0.834528	-0.0880714	0.016171	0.0902268	-0.53277	-0.842986	-0.222555	0.00205337	0.045505	ZRANB2-AS2	ZRANB2-AS2	ZRANB2,SRSF11,PTGER3	ZRANB2-AS2,ZRANB2,SRSF11,PTGER3
17	29293432	29294567	chr17:29293432-29294567	0.451399	0.0860793	0.816718	0.0161995	0.0903274	0.194567	-0.122249	0.511383	0.212857	0.304881	NUFIP2	NUFIP2	NUFIP2,SUPT6H,MYO18A,NEK8,TMEM199,SARM1,ANKRD13B,PHF12,TAOK1,TIAF1,RAB34,RF00017-2330,CRYBA1,RF00017-2331	NUFIP2,NUFIP2,SUPT6H,MYO18A,NEK8,TMEM199,SARM1,ANKRD13B,PHF12,TAOK1,TIAF1,RAB34,RF00017-2330,CRYBA1,RF00017-2331
5	1385863	1386655	chr5:1385863-1386655	0.521553	0.0993424	0.943763	0.0162273	0.0904242	0.107179	-0.23234	0.446698	0.514982	0.454739	MIR4457	.	SLC6A3,TERT,CLPTM1L	.,SLC6A3,TERT,CLPTM1L
21	9313997	9314518	chr21:9313997-9314518	-0.937064	-1.69597	-0.17816	0.0162714	0.0906118	-1.02133	-1.80223	-0.240429	0.0133159	0.0920439	TEKT4P2	.	.	.,.
1	167935640	167937202	chr1:167935640-167937202	-0.405214	-0.733436	-0.0769926	0.0162867	0.0906351	-0.36483	-0.653706	-0.0759536	0.0162548	0.100495	MPC2	MPC2	MPC2,DCAF6,ADCY10,POU2F1,MPZL1,DPT	MPC2,MPC2,DCAF6,ADCY10,POU2F1,MPZL1,DPT
10	60778178	60778930	chr10:60778178-60778930	-0.482382	-0.873146	-0.0916174	0.0162965	0.0906351	-0.499294	-0.82454	-0.174049	0.00475877	0.0625297	CDK1	CDK1	CDK1,ANK3,MN309170,RHOBTB1	CDK1,CDK1,ANK3,MN309170,RHOBTB1
7	134432430	134433013	chr7:134432430-134433013	-0.503321	-0.9111	-0.0955412	0.0163099	0.090651	-0.24387	-0.583982	0.0962423	0.149012	0.258238	AKR1B1	.	SLC35B4,AKR1B1	.,SLC35B4,AKR1B1
4	98142993	98143808	chr4:98142993-98143808	-0.488154	-0.883719	-0.0925887	0.016329	0.090699	-0.423281	-0.740664	-0.105899	0.0118685	0.0876188	STPG2	STPG2	STPG2,ADH5	STPG2,STPG2,ADH5
17	6640277	6641397	chr17:6640277-6641397	0.467576	0.0884882	0.846664	0.0163826	0.0909385	-0.00576968	-0.331144	0.319604	0.970644	0.596453	TXNDC17	TXNDC17	KIAA0753,HSALNG0114206,TXNDC17,DVL2,POLR2A,MED31	TXNDC17,KIAA0753,HSALNG0114206,TXNDC17,DVL2,POLR2A,MED31
8	2252370	2253237	chr8:2252370-2253237	-0.537194	-0.972773	-0.101614	0.0163942	0.0909443	-0.496156	-0.940134	-0.052177	0.0305702	0.127331	MIR7160	.	.	.,.
17	28982216	28982814	chr17:28982216-28982814	0.531218	0.100171	0.962266	0.0164693	0.0913027	0.00236576	-0.444573	0.449305	0.991235	0.601101	SEZ6	.	SEZ6,PHF12,PIPOX	.,SEZ6,PHF12,PIPOX
6	108260446	108261702	chr6:108260446-108261702	-0.43655	-0.790913	-0.0821862	0.0165081	0.0914594	-0.191	-0.519993	0.137993	0.237834	0.319186	SNX3	SNX3	RF00017-5719,SNX3,RF00001-281,RNA5SP212,RF00017-5718,NR2E1,MN298114-216	SNX3,RF00017-5719,SNX3,RF00001-281,RNA5SP212,RF00017-5718,NR2E1,MN298114-216
9	62815018	62816820	chr9:62815018-62816820	-0.391645	-0.709714	-0.073576	0.0165591	0.0916496	0.0388249	-0.263744	0.341394	0.790214	0.547814	LINC01410	.	.	.,.
9	127778764	127779537	chr9:127778764-127779537	0.530786	0.0996875	0.961884	0.0165659	0.0916496	0.467462	0.108507	0.826417	0.0136522	0.0932786	SH2D3C	SH2D3C	SH2D3C,CDK9,FPGS,SNORA65,RPL12,URM1,ZNF79,ZBTB34,TOR2A,MN298654,MIR3960,MIR2861	SH2D3C,SH2D3C,CDK9,FPGS,SNORA65,RPL12,URM1,ZNF79,ZBTB34,TOR2A,MN298654,MIR3960,MIR2861
17	38557907	38559509	chr17:38557907-38559509	0.41131	0.0772217	0.745399	0.0165742	0.0916496	0.444315	0.085529	0.803101	0.0181108	0.104873	MIR4734	.	SRCIN1,CDK12,MED1,RPL19,ARHGAP23	.,SRCIN1,CDK12,MED1,RPL19,ARHGAP23
7	139854924	139855723	chr7:139854924-139855723	0.619543	0.116153	1.12293	0.0166079	0.0917774	0.287255	-0.164407	0.738918	0.197731	0.294845	HIPK2	.	TBXAS1,HIPK2,SLC37A3,LUC7L2,ZC3HAV1L,KDM7A,HSALNG0061753,PARP12	.,TBXAS1,HIPK2,SLC37A3,LUC7L2,ZC3HAV1L,KDM7A,HSALNG0061753,PARP12
1	44775450	44776157	chr1:44775450-44776157	0.572749	0.10699	1.03851	0.0166952	0.0920382	0.198664	-0.142164	0.539491	0.236033	0.318242	SNORD55	SNORD55	RPS8,SNORD38B,SNORD46,SNORD55,SNORD38A,TOE1,GPBP1L1,MUTYH,RPL7AP16,DMAP1,NASP,TMEM69,KIF2C,RPS15AP10,HECTD3,ZSWIM5,UROD,PTCH2,BEST4,MMACHC	SNORD55,RPS8,SNORD38B,SNORD46,SNORD55,SNORD38A,TOE1,GPBP1L1,MUTYH,RPL7AP16,DMAP1,NASP,TMEM69,KIF2C,RPS15AP10,HECTD3,ZSWIM5,UROD,PTCH2,BEST4,MMACHC
1	67429767	67431140	chr1:67429767-67431140	-0.399646	-0.7247	-0.0745916	0.0167154	0.0920382	-0.236768	-0.555166	0.0816305	0.13537	0.247534	SERBP1	SERBP1	SERBP1,IL12RB2	SERBP1,SERBP1,IL12RB2
4	169619662	169620998	chr4:169619662-169620998	-0.422538	-0.766224	-0.0788531	0.0167189	0.0920382	-0.365397	-0.668725	-0.0620694	0.0209949	0.109789	CLCN3	.	CLCN3,NEK1,MG828730-051,HPF1	.,CLCN3,NEK1,MG828730-051,HPF1
8	6973370	6973946	chr8:6973370-6973946	-0.640512	-1.16148	-0.119548	0.0167154	0.0920382	-0.297133	-0.881348	0.287082	0.298839	0.353036	USP17L4	.	.	.,.
8	30727401	30728086	chr8:30727401-30728086	-0.483744	-0.877119	-0.090368	0.0166942	0.0920382	-0.278212	-0.613133	0.0567096	0.0978487	0.212791	GSR	GSR	GSR,UBXN8,GTF2E2,RF00017-6940,RF00017-6939	GSR,GSR,UBXN8,GTF2E2,RF00017-6940,RF00017-6939
20	29073753	29074655	chr20:29073753-29074655	-0.375542	-0.680922	-0.0701616	0.0166919	0.0920382	-0.3788	-0.675355	-0.0822458	0.0152511	0.0981182	FRG1DP	.	.	.,.
21	29099727	29100189	chr21:29099727-29100189	-0.684063	-1.24065	-0.127472	0.016754	0.0921729	-0.750778	-1.16886	-0.332699	0.00142853	0.0403608	MAP3K7CL	.	BACH1,CCT8,MAP3K7CL,RWDD2B,N6AMT1,LTN1,USP16	.,BACH1,CCT8,MAP3K7CL,RWDD2B,N6AMT1,LTN1,USP16
3	142850434	142850981	chr3:142850434-142850981	-0.597499	-1.08371	-0.111284	0.0167663	0.0921818	-0.428292	-0.846263	-0.0103203	0.0451613	0.150175	PCOLCE2	.	PBX2P1,XRN1,PCOLCE2,GK5,ATR,TRPC1	.,PBX2P1,XRN1,PCOLCE2,GK5,ATR,TRPC1
9	88923645	88924174	chr9:88923645-88924174	-0.532273	-0.965455	-0.0990902	0.0167772	0.0921835	-0.37014	-0.767008	0.0267289	0.0656864	0.17734	C9orf47	.	S1PR3,C9orf47,SECISBP2,NXNL2	.,S1PR3,C9orf47,SECISBP2,NXNL2
7	27662499	27663250	chr7:27662499-27663250	-0.454159	-0.823968	-0.0843493	0.0168337	0.0923764	-0.359086	-0.682227	-0.0359449	0.0313997	0.128664	HIBADH	HIBADH	HIBADH,EIF4HP1,HOXA7,HOXA3,EVX1	HIBADH,HIBADH,EIF4HP1,HOXA7,HOXA3,EVX1
9	125240760	125241927	chr9:125240760-125241927	-0.439059	-0.796553	-0.0815639	0.0168281	0.0923764	-0.0839779	-0.431429	0.263473	0.617227	0.493812	HSPA5	HSPA5	RF00223-003,HSPA5,PRPS1P2,GAPVD1,RABEPK,RPL35,OLFML2A,RF00017-7900,RF00017-7897,RF00017-7898	HSPA5,RF00223-003,HSPA5,PRPS1P2,GAPVD1,RABEPK,RPL35,OLFML2A,RF00017-7900,RF00017-7897,RF00017-7898
1	200669421	200670507	chr1:200669421-200670507	-0.428421	-0.777334	-0.0795082	0.0168521	0.0924188	-0.227821	-0.527464	0.0718218	0.127356	0.241098	DDX59-AS1	DDX59-AS1	DDX59,KIF14	DDX59-AS1,DDX59,KIF14
17	81345713	81346693	chr17:81345713-81346693	0.474503	0.0879777	0.861028	0.0168745	0.0924834	0.267611	-0.0829749	0.618197	0.125951	0.239944	LINC00482	.	CEP131,TMEM105,FAAP100,HGS,RFNG,CCDC57,LINC00482,ENDOV,DUS1L,SLC38A10,TSPAN10,ARL16,GPS1,NDUFAF8,MCRIP1,ACTG1,CHMP6,BAHCC1,MRPL12,PPP1R27,OXLD1,AATK	.,CEP131,TMEM105,FAAP100,HGS,RFNG,CCDC57,LINC00482,ENDOV,DUS1L,SLC38A10,TSPAN10,ARL16,GPS1,NDUFAF8,MCRIP1,ACTG1,CHMP6,BAHCC1,MRPL12,PPP1R27,OXLD1,AATK
20	63980403	63981378	chr20:63980403-63981378	0.472174	0.0874657	0.856883	0.0168965	0.0925453	0.412736	0.0330008	0.79247	0.0348125	0.134517	PRPF6	PRPF6	PRPF6,SAMD10,HSALNG0131711,GMEB2,MIR647,UCKL1,RTEL1,CICP4,C20orf204,ARFRP1,ARFGAP1,YTHDF1,ZGPAT,SLC2A4RG,ZNF512B	PRPF6,PRPF6,SAMD10,HSALNG0131711,GMEB2,MIR647,UCKL1,RTEL1,CICP4,C20orf204,ARFRP1,ARFGAP1,YTHDF1,ZGPAT,SLC2A4RG,ZNF512B
17	35119365	35119894	chr17:35119365-35119894	0.67289	0.124574	1.22121	0.0169105	0.0925633	0.463328	0.0882952	0.83836	0.0183471	0.10507	RAD51L3-RFFL	RAD51L3-RFFL	RAD51D,LIG3,RAD51L3-RFFL,RFFL	RAD51L3-RFFL,RAD51D,LIG3,RAD51L3-RFFL,RFFL
2	89595470	89596629	chr2:89595470-89596629	-0.474243	-0.860866	-0.0876192	0.0169592	0.0927713	-0.201478	-0.572453	0.169497	0.268289	0.337313	LOC107985911	.	.	.,.
1	22019125	22019747	chr1:22019125-22019747	0.580314	0.106818	1.05381	0.0170483	0.09309	0.250008	-0.261025	0.761041	0.317071	0.363757	CDC42	.	HSPG2,WNT4,CDC42,ZBTB40,LINC01635,LINC00339,CELA3A	.,HSPG2,WNT4,CDC42,ZBTB40,LINC01635,LINC00339,CELA3A
20	8018962	8020496	chr20:8018962-8020496	-0.409239	-0.743145	-0.0753335	0.0170467	0.09309	-0.238512	-0.564002	0.0869777	0.1408	0.252089	TMX4	TMX4	TMX4,HAO1	TMX4,TMX4,HAO1
20	49668603	49670065	chr20:49668603-49670065	0.533756	0.0982426	0.96927	0.0170497	0.09309	0.74601	0.36729	1.12473	0.000638558	0.0296057	B4GALT5	.	SLC9A8,RNU6-919P,B4GALT5,SPATA2,HSALNG0130682,PTGIS	.,SLC9A8,RNU6-919P,B4GALT5,SPATA2,HSALNG0130682,PTGIS
11	112279844	112280732	chr11:112279844-112280732	0.533097	0.0980639	0.968129	0.0170637	0.0931077	-0.10691	-0.492082	0.278263	0.566452	0.475654	LINC02762	.	LINC02762,PLET1,NCAM1	.,LINC02762,PLET1,NCAM1
2	85577592	85578709	chr2:85577592-85578709	0.540554	0.0993447	0.981763	0.0170856	0.0931684	0.247085	-0.131008	0.625178	0.186245	0.288029	VAMP5	.	VAMP8,VAMP5,USP39,TMEM150A,GGCX,MAT2A,SH2D6,CAPG,RETSAT,ELMOD3,RN7SL126P,RF00017-3259	.,VAMP8,VAMP5,USP39,TMEM150A,GGCX,MAT2A,SH2D6,CAPG,RETSAT,ELMOD3,RN7SL126P,RF00017-3259
1	197146186	197147139	chr1:197146186-197147139	-0.442147	-0.803151	-0.0811422	0.01712	0.0932246	-0.539368	-0.846649	-0.232086	0.00172319	0.0433777	ASPM	ASPM	ASPM,CFHR3,ZBTB41,SEPTIN14P12,F13B	ASPM,ASPM,CFHR3,ZBTB41,SEPTIN14P12,F13B
18	9101911	9103241	chr18:9101911-9103241	-0.435168	-0.790501	-0.0798342	0.0171282	0.0932246	-0.174523	-0.475963	0.126917	0.239075	0.319854	ANKRD12	ANKRD12	NDUFV2,ANKRD12,TWSG1,PPP4R1,RAB12,NDUFV2-AS1-001	ANKRD12,NDUFV2,ANKRD12,TWSG1,PPP4R1,RAB12,NDUFV2-AS1-001
18	14131883	14132653	chr18:14131883-14132653	-0.437282	-0.794331	-0.0802332	0.0171249	0.0932246	-0.458726	-0.813425	-0.104027	0.0142096	0.0948933	ZNF519	ZNF519	ZNF519,MC2R	ZNF519,ZNF519,MC2R
1	111755190	111756199	chr1:111755190-111756199	-0.43228	-0.785321	-0.0792381	0.0171482	0.0932414	-0.211131	-0.542125	0.119863	0.196474	0.294329	LOC101928718	LOC101928718	DDX20,INKA2,ST7L,DENND2D,CAPZA1,KCND3	LOC101928718,DDX20,INKA2,ST7L,DENND2D,CAPZA1,KCND3
12	38316296	38317112	chr12:38316296-38317112	-0.439371	-0.798257	-0.0804862	0.0171636	0.0932414	-0.553819	-0.87334	-0.234298	0.00190807	0.0447248	ALG10B	ALG10B	ALG10B,CPNE8,RF01061-040	ALG10B,ALG10B,CPNE8,RF01061-040
21	35048389	35049454	chr21:35048389-35049454	-0.452636	-0.822351	-0.0829205	0.0171623	0.0932414	-0.0881522	-0.404768	0.228463	0.565266	0.475201	RUNX1	RUNX1	RUNX1,RUNX1-IT1,AY509916,CLIC6	RUNX1,RUNX1,RUNX1-IT1,AY509916,CLIC6
6	31814483	31815767	chr6:31814483-31815767	0.496337	0.0908713	0.901803	0.0171768	0.0932545	0.326819	-0.0536276	0.707266	0.0877475	0.202635	MIR4646	.	SNHG32,HSPA1B,HSPA1A,HSPA1L,RF00495,ATF6B,DDX39B,LY6G5B,LSM2,CSNK2B,SKIV2L,MSH5,GTF2H4,NFKBIL1,PBX2,GPANK1,VARS1,BAG6,DXO,MICA,TCF19,RPL3P2,CCHCR1,LY6G6C,RNU6-850P,C6orf47,VWA7,STK19B,C4A,HLA-DRB1,STK19,PPT2,LY6G5C,PRRC2A,HLA-DQA2,MICB,SAPCD1,MSH5-SAPCD1,ABHD16A,DDAH2,MPIG6B,LY6G6E,LY6G6D,HLA-DOB,LTB,SNORD117,TNXB,VARS2,CLIC1,HLA-C,AGER,HLA-DQB2,HLA-DRB5,TNF,NEU1,SNORD48,RF02725,SNORD52,RF00017-5…	.,SNHG32,HSPA1B,HSPA1A,HSPA1L,RF00495,ATF6B,DDX39B,LY6G5B,LSM2,CSNK2B,SKIV2L,MSH5,GTF2H4,NFKBIL1,PBX2,GPANK1,VARS1,BAG6,DXO,MICA,TCF19,RPL3P2,CCHCR1,LY6G6C,RNU6-850P,C6orf47,VWA7,STK19B,C4A,HLA-DRB1,STK19,PPT2,LY6G5C,PRRC2A,HLA-DQA2,MICB,SAPCD1,MSH5-SAPCD1,ABHD16A,DDAH2,MPIG6B,LY6G6E,LY6G6D,HLA-DOB,LTB,SNORD117,TNXB,VARS2,CLIC1,HLA-C,AGER,HLA-DQB2,HLA-DRB5,TNF,NEU1,SNORD48,RF02725,SNORD52,RF00017…
17	58337604	58339112	chr17:58337604-58339112	0.441335	0.080749	0.801921	0.0171922	0.0932697	0.0855469	-0.250201	0.421295	0.598433	0.487513	MIR4736	MIR4736	TSPOAP1,MIR4736,MN297491,SRSF1,MKS1,SMG8,SUPT4H1,VEZF1,TRIM37,DYNLL2,TEX14,MTMR4,MPO,RAD51C,HSF5,OR4D2,RF00017-2466,MIR142	MIR4736,TSPOAP1,MIR4736,MN297491,SRSF1,MKS1,SMG8,SUPT4H1,VEZF1,TRIM37,DYNLL2,TEX14,MTMR4,MPO,RAD51C,HSF5,OR4D2,RF00017-2466,MIR142
19	6767486	6768140	chr19:6767486-6768140	0.548648	0.100346	0.996949	0.0172011	0.0932697	0.459893	0.0607692	0.859018	0.0263433	0.119858	SH2D3A	SH2D3A	SH2D3A,VAV1,RF00017-2777,C3,XAB2,DUS3L,KHSRP,ZNF557,VMAC,GPR108,DENND1C,ADGRE1	SH2D3A,SH2D3A,VAV1,RF00017-2777,C3,XAB2,DUS3L,KHSRP,ZNF557,VMAC,GPR108,DENND1C,ADGRE1
22	10722473	10723056	chr22:10722473-10723056	-0.37541	-0.682201	-0.0686186	0.017216	0.0932923	-0.318419	-0.628165	-0.00867285	0.0445466	0.149777	FRG1FP	.	.	.,.
22	36913418	36914247	chr22:36913418-36914247	0.578946	0.105773	1.05212	0.0172269	0.0932928	0.317342	-0.0845506	0.719235	0.114253	0.228181	CSF2RB	CSF2RB	CSF2RB,NCF4,CYTH4,RAC2,MPST,TEX33	CSF2RB,CSF2RB,NCF4,CYTH4,RAC2,MPST,TEX33
1	16576225	16576874	chr1:16576225-16576874	0.670323	0.122123	1.21852	0.0172943	0.0934688	0.633037	0.0909349	1.17514	0.024641	0.116538	NBPF1	.	.	.,.
2	86719460	86721168	chr2:86719460-86721168	-0.479756	-0.872111	-0.0874007	0.0172953	0.0934688	-0.0431555	-0.466906	0.380595	0.832713	0.561407	RNF103-CHMP3	RNF103-CHMP3	RMND5A,RNF103-CHMP3,CD8A,ANAPC1P2	RNF103-CHMP3,RMND5A,RNF103-CHMP3,CD8A,ANAPC1P2
6	57089846	57090585	chr6:57089846-57090585	-0.460972	-0.83799	-0.0839532	0.0173026	0.0934688	-0.432869	-0.8672	0.00146167	0.0506949	0.156895	ZNF451	ZNF451	ZNF451,BEND6,KIAA1586,BAG2	ZNF451,ZNF451,BEND6,KIAA1586,BAG2
13	102845479	102846840	chr13:102845479-102846840	-0.414736	-0.753918	-0.0755534	0.017296	0.0934688	-0.272888	-0.585487	0.0397114	0.0831318	0.19734	ERCC5	ERCC5	ERCC5,NONHSAG014112.2,BIVM,TEX30,METTL21EP,CCDC168,LINC00283,METTL21C,BIVM-ERCC5,SLC10A2	ERCC5,ERCC5,NONHSAG014112.2,BIVM,TEX30,METTL21EP,CCDC168,LINC00283,METTL21C,BIVM-ERCC5,SLC10A2
4	122732207	122733374	chr4:122732207-122733374	-0.40121	-0.729394	-0.0730266	0.0173165	0.0934859	-0.187798	-0.504273	0.128678	0.228025	0.313253	BBS12	BBS12	CETN4P,BBS12,SPATA5,EXOSC9,FGF2	BBS12,CETN4P,BBS12,SPATA5,EXOSC9,FGF2
7	131026566	131027703	chr7:131026566-131027703	0.634536	0.1154	1.15367	0.0173362	0.0935339	0.658812	0.278365	1.03926	0.00192225	0.0447562	MKLN1	.	RNU6-1010P,LINC-PINT,MIR29A,RF00017-6633,RF00017-6632,MKLN1,KLF14	.,RNU6-1010P,LINC-PINT,MIR29A,RF00017-6633,RF00017-6632,MKLN1,KLF14
19	39341672	39342541	chr19:39341672-39342541	-0.448846	-0.816141	-0.0815511	0.0173592	0.0935997	-0.313757	-0.724858	0.097344	0.126004	0.239944	SAMD4B	SAMD4B	SAMD4B,GMFG,HNRNPL,FBL,PSMC4,ZNF780B,AKT2,EID2B,SUPT5H,ZNF780A,PAK4,RN7SL566P,ZNF546,PAF1,IFNL1,PLEKHG2,RPS16,ACTN4,FBXO17,TDGF1P7,LRFN1	SAMD4B,SAMD4B,GMFG,HNRNPL,FBL,PSMC4,ZNF780B,AKT2,EID2B,SUPT5H,ZNF780A,PAK4,RN7SL566P,ZNF546,PAF1,IFNL1,PLEKHG2,RPS16,ACTN4,FBXO17,TDGF1P7,LRFN1
7	106284389	106285963	chr7:106284389-106285963	-0.404085	-0.735005	-0.0731658	0.0174415	0.0939848	-0.296528	-0.696869	0.103813	0.136821	0.248278	NAMPT	NAMPT	NAMPT,RINT1,HBP1,ATXN7L1,PUS7,SYPL1	NAMPT,NAMPT,RINT1,HBP1,ATXN7L1,PUS7,SYPL1
16	84175450	84176037	chr16:84175450-84176037	0.567886	0.102482	1.03329	0.017521	0.0943542	0.543841	0.156548	0.931134	0.00864087	0.0768971	TAF1C	.	TAF1C,DNAAF1,OSGIN1,COTL1,HSDL1,RF00017-2168	.,TAF1C,DNAAF1,OSGIN1,COTL1,HSDL1,RF00017-2168
4	15755949	15756933	chr4:15755949-15756933	-0.447604	-0.814502	-0.0807046	0.017542	0.0944086	-0.0977735	-0.463768	0.268221	0.580975	0.48106	CD38	.	CD38,RPL10AP7,TAPT1,FBXL5,BST1	.,CD38,RPL10AP7,TAPT1,FBXL5,BST1
2	174039678	174040132	chr2:174039678-174040132	-0.600499	-1.09336	-0.107638	0.0176818	0.0947488	-0.0102509	-0.419744	0.399242	0.958567	0.593057	LINC01960	.	SP3,MAP3K20,OLA1	.,SP3,MAP3K20,OLA1
4	1289453	1290257	chr4:1289453-1290257	-0.47219	-0.859568	-0.0848122	0.0176332	0.0947488	-0.0179128	-0.352985	0.317159	0.911672	0.580563	MAEA	MAEA	MAEA,HAUS3,CTBP1-DT,UVSSA,NELFA,ZNF141,PCGF3,CTBP1,SPON2,FGFRL1,PIGG	MAEA,MAEA,HAUS3,CTBP1-DT,UVSSA,NELFA,ZNF141,PCGF3,CTBP1,SPON2,FGFRL1,PIGG
4	37685792	37686959	chr4:37685792-37686959	-0.40675	-0.740526	-0.0729745	0.0176605	0.0947488	-0.222633	-0.544004	0.0987382	0.162439	0.268423	RELL1	RELL1	RELL1,TBC1D1,C4orf19	RELL1,RELL1,TBC1D1,C4orf19
12	121214439	121215195	chr12:121214439-121215195	0.521812	0.0935981	0.950026	0.0176654	0.0947488	-0.0903724	-0.601202	0.420457	0.714035	0.52646	P2RX4	P2RX4	P2RX4,P2RX7,ACADS,MN309611,CAMKK2	P2RX4,P2RX4,P2RX7,ACADS,MN309611,CAMKK2
19	1605308	1606092	chr19:1605308-1606092	0.505379	0.0906854	0.920074	0.0176563	0.0947488	0.353618	-0.0545927	0.761829	0.0853257	0.20037	UQCR11	UQCR11	UQCR11,TCF3,REXO1,ATP8B3,SF3A2,DOT1L,RNF126,DAZAP1,TMEM259,LMNB2,POLRMT,PTBP1,CSNK1G2,MED16,STK11,SPPL2B,GRIN3B,WDR18,AP3D1,MBD3	UQCR11,UQCR11,TCF3,REXO1,ATP8B3,SF3A2,DOT1L,RNF126,DAZAP1,TMEM259,LMNB2,POLRMT,PTBP1,CSNK1G2,MED16,STK11,SPPL2B,GRIN3B,WDR18,AP3D1,MBD3
19	14136536	14137584	chr19:14136536-14137584	-0.415961	-0.757339	-0.0745817	0.0176749	0.0947488	-0.233989	-0.615713	0.147735	0.21368	0.305336	LOC100507373	LOC100507373	ASF1B,PRKACA,DDX39A,DCAF15,CCDC130,RFX1,PALM3,ADGRL1	LOC100507373,ASF1B,PRKACA,DDX39A,DCAF15,CCDC130,RFX1,PALM3,ADGRL1
19	18281443	18282204	chr19:18281443-18282204	-0.459354	-0.836311	-0.0823969	0.0176649	0.0947488	-0.129346	-0.586429	0.327736	0.558974	0.472566	MIR3188	MIR3188	JUND,MIR3188,IQCN,UPF1,NR2C2AP,COLGALT1,GTPBP3,PDE4C,LSM4,MVB12A,TMEM161A,ISYNA1,KXD1,MPV17L2,ELL,RPL18A,MEF2B,SLC27A1,RPL39P38	MIR3188,JUND,MIR3188,IQCN,UPF1,NR2C2AP,COLGALT1,GTPBP3,PDE4C,LSM4,MVB12A,TMEM161A,ISYNA1,KXD1,MPV17L2,ELL,RPL18A,MEF2B,SLC27A1,RPL39P38
6	85678309	85679358	chr6:85678309-85679358	-0.432548	-0.787614	-0.0774813	0.0176978	0.094776	-0.218928	-0.539902	0.102046	0.168659	0.273827	SNORD50A	SNORD50A	SNHG5,SNORD50A,SNORD50B,SYNCRIP,SNX14	SNORD50A,SNHG5,SNORD50A,SNORD50B,SYNCRIP,SNX14
1	158809362	158810436	chr1:158809362-158810436	0.632167	0.113136	1.1512	0.0177193	0.0948328	-0.205443	-0.725737	0.314851	0.417018	0.413614	MNDA	.	OR10AA1P,OR6N2,OR6N1,OR6K2,MNDA,PYHIN1,IFI16	.,OR10AA1P,OR6N2,OR6N1,OR6K2,MNDA,PYHIN1,IFI16
2	42809852	42811186	chr2:42809852-42811186	-0.397071	-0.723397	-0.0707459	0.0178254	0.0951434	-0.144161	-0.457463	0.169142	0.3459	0.379607	HAAO	.	TRI-TAT2-1,THADA,EML4,OXER1,PLEKHH2,HAAO	.,TRI-TAT2-1,THADA,EML4,OXER1,PLEKHH2,HAAO
4	10116216	10117614	chr4:10116216-10117614	-0.41778	-0.76118	-0.0743794	0.0178433	0.0951434	-0.281199	-0.585998	0.0235993	0.0683804	0.181163	WDR1	WDR1	WDR1,SLC2A9,RNA5SP155,RF00001-235,ZNF518B	WDR1,WDR1,SLC2A9,RNA5SP155,RF00001-235,ZNF518B
4	140523716	140524586	chr4:140523716-140524586	-0.426326	-0.776728	-0.0759252	0.0178357	0.0951434	-0.434446	-0.732871	-0.13602	0.00683796	0.0711875	ELMOD2	ELMOD2	ELMOD2,NONHSAG038968.2,MAML3,CLGN,UCP1	ELMOD2,ELMOD2,NONHSAG038968.2,MAML3,CLGN,UCP1
5	137753770	137755109	chr5:137753770-137755109	-0.396515	-0.72241	-0.0706199	0.0178344	0.0951434	-0.175552	-0.469251	0.118147	0.224793	0.311634	HNRNPA0	HNRNPA0	HNRNPA0,CDC23,RPL7P19,KDM3B,KIF20A,FAM13B,CDC25C,PKD2L2,KLHL3	HNRNPA0,HNRNPA0,CDC23,RPL7P19,KDM3B,KIF20A,FAM13B,CDC25C,PKD2L2,KLHL3
17	1724571	1725161	chr17:1724571-1725161	0.632996	0.112805	1.15319	0.0178202	0.0951434	0.0673788	-0.369756	0.504514	0.74941	0.536265	MIR22	.	WDR81,SMYD4,RPA1,METTL16,PRPF8,SERPINF2,TLCD2,HNRNPA1P16,DPH1,CRK,MYO1C,HIC1,SLC43A2,PITPNA,PAFAH1B1,SCARF1,INPP5K,OVCA2,MIR22HG	.,WDR81,SMYD4,RPA1,METTL16,PRPF8,SERPINF2,TLCD2,HNRNPA1P16,DPH1,CRK,MYO1C,HIC1,SLC43A2,PITPNA,PAFAH1B1,SCARF1,INPP5K,OVCA2,MIR22HG
17	46361404	46362137	chr17:46361404-46362137	-0.980334	-1.7859	-0.174763	0.0178121	0.0951434	-0.301778	-1.02678	0.423224	0.392742	0.401753	GOSR2	.	ARL17B	.,ARL17B
9	125649518	125650469	chr9:125649518-125650469	0.565031	0.100415	1.02965	0.0178859	0.0952531	0.0374639	-0.428443	0.503371	0.867515	0.569591	MAPKAP1	.	MAPKAP1,PBX3,RABEPK,MG828730-071,GAPVD1	.,MAPKAP1,PBX3,RABEPK,MG828730-071,GAPVD1
16	66551600	66553006	chr16:66551600-66553006	0.520061	0.0924311	0.94769	0.0178838	0.0952531	0.114445	-0.221592	0.450483	0.482844	0.441829	CKLF-CMTM1	CKLF-CMTM1	TK2,CKLF,CKLF-CMTM1,NAE1,ZDHHC1,BEAN1,PLEKHG4,E2F4,CMTM2,CMTM3,FBXL8,TRADD	CKLF-CMTM1,TK2,CKLF,CKLF-CMTM1,NAE1,ZDHHC1,BEAN1,PLEKHG4,E2F4,CMTM2,CMTM3,FBXL8,TRADD
10	70610613	70611292	chr10:70610613-70611292	0.688481	0.122292	1.25467	0.017898	0.0952592	0.477733	-0.103433	1.0589	0.101125	0.215776	PRF1	.	ADAMTS14,TYSND1,PCBD1,PRF1	.,ADAMTS14,TYSND1,PCBD1,PRF1
4	143513066	143514579	chr4:143513066-143514579	-0.394084	-0.718203	-0.0699646	0.0179098	0.0952631	-0.200711	-0.517928	0.116506	0.199939	0.295953	SMARCA5	SMARCA5	SMARCA5,GUSBP5,FREM3	SMARCA5,SMARCA5,GUSBP5,FREM3
22	16401700	16402747	chr22:16401700-16402747	-0.471451	-0.85945	-0.0834511	0.0179805	0.0955806	-0.376858	-0.811264	0.0575474	0.0849085	0.199681	CCT8L2	.	.	.,.
21	10797019	10798637	chr21:10797019-10798637	-0.403289	-0.735252	-0.071326	0.0180004	0.0956277	-0.536103	-0.827861	-0.244345	0.00117756	0.0376642	TPTE	.	.	.,.
2	218568045	218569302	chr2:218568045-218569302	-0.428503	-0.781363	-0.0756429	0.018045	0.0958059	-0.0441538	-0.402696	0.314389	0.798463	0.550933	USP37	USP37	CNOT9,USP37,NONHSAG030533.2,AAMP,PLCD4,BCS1L,NHEJ1,CNPPD1,SLC23A3,ZNF142,RNF25,DNPEP,RNU6-136P,RF00026-614	USP37,CNOT9,USP37,NONHSAG030533.2,AAMP,PLCD4,BCS1L,NHEJ1,CNPPD1,SLC23A3,ZNF142,RNF25,DNPEP,RNU6-136P,RF00026-614
13	48037488	48038327	chr13:48037488-48038327	-0.439314	-0.801156	-0.0774722	0.0180692	0.0958758	-0.282156	-0.627352	0.0630398	0.102923	0.21743	NUDT15	NUDT15	SUCLA2,NUDT15,L13714-105,MED4,PPP1R26P1	NUDT15,SUCLA2,NUDT15,L13714-105,MED4,PPP1R26P1
7	87151995	87153506	chr7:87151995-87153506	-0.408814	-0.745587	-0.0720405	0.0180866	0.0959094	-0.30988	-0.613485	-0.00627449	0.0459196	0.151871	LOC101927420	LOC101927420	DMTF1,TMEM243,TP53TG1,DBF4	LOC101927420,DMTF1,TMEM243,TP53TG1,DBF4
1	110963274	110964270	chr1:110963274-110964270	-0.415933	-0.758617	-0.0732495	0.0181014	0.0959288	-0.503121	-0.848962	-0.157279	0.00686976	0.0711875	LRIF1	LRIF1	LRIF1,STRIP1,DDX20,CEPT1,DRAM2,CD53,RBM15	LRIF1,LRIF1,STRIP1,DDX20,CEPT1,DRAM2,CD53,RBM15
1	100132552	100133411	chr1:100132552-100133411	-0.443143	-0.808415	-0.0778719	0.0181529	0.0960843	-0.264056	-0.570968	0.0428571	0.0873004	0.202635	SASS6	SASS6	SASS6,TRMT13,SLC30A7,HNRNPA1P68,RTCA,MFSD14A,BRI3P1,SLC35A3	SASS6,SASS6,TRMT13,SLC30A7,HNRNPA1P68,RTCA,MFSD14A,BRI3P1,SLC35A3
7	56373403	56373845	chr7:56373403-56373845	-0.417705	-0.761993	-0.0734172	0.0181479	0.0960843	-0.515599	-0.970453	-0.0607449	0.0285467	0.123808	LOC650226	.	.	.,.
9	73132151	73132715	chr9:73132151-73132715	-0.604624	-1.10342	-0.105828	0.0182467	0.096522	-0.477757	-0.885413	-0.0701022	0.0241955	0.115665	ANXA1	.	ANXA1,ALDH1A1	.,ANXA1,ALDH1A1
4	139453157	139454530	chr4:139453157-139454530	-0.412779	-0.753414	-0.0721442	0.0182811	0.0966448	-0.0726568	-0.3834	0.238087	0.62867	0.497712	LOC107984036	LOC107984036	RAB33B,NDUFC1,MGARP,H3P16,RF00017-4420,SETD7	LOC107984036,RAB33B,NDUFC1,MGARP,H3P16,RF00017-4420,SETD7
19	1875178	1876479	chr19:1875178-1876479	0.503801	0.0877398	0.919862	0.0183653	0.0970304	0.383035	-0.0198716	0.785941	0.0611028	0.172486	ABHD17A	.	KLF16,SF3A2,GRIN3B,TCF3,DAZAP1,TMEM259,ZNF555,FAM174C,LMNB2,CIRBP,DOT1L,SCAMP4,MED16,ATP8B3,LSM7,REXO1,ABHD17A	.,KLF16,SF3A2,GRIN3B,TCF3,DAZAP1,TMEM259,ZNF555,FAM174C,LMNB2,CIRBP,DOT1L,SCAMP4,MED16,ATP8B3,LSM7,REXO1,ABHD17A
2	218322619	218323517	chr2:218322619-218323517	0.526448	0.0915489	0.961346	0.0184001	0.0970809	0.189022	-0.168619	0.546662	0.280902	0.343244	MIR6810	.	PNKD,SLC11A1,CNOT9,USP37,TMBIM1,GPBAR1,ARPC2,CYP27A1,TTLL4,SNODB1104,CATIP	.,PNKD,SLC11A1,CNOT9,USP37,TMBIM1,GPBAR1,ARPC2,CYP27A1,TTLL4,SNODB1104,CATIP
5	123511781	123512623	chr5:123511781-123512623	-0.478218	-0.873344	-0.0830928	0.0184197	0.0970809	-0.373812	-0.688473	-0.0591504	0.0225726	0.1119	CSNK1G3	CSNK1G3	CSNK1G3,CEP120,HSALNG0044551,RF00019-089,KRT8P33,SNX2,PRDM6,KRT18P16	CSNK1G3,CSNK1G3,CEP120,HSALNG0044551,RF00019-089,KRT8P33,SNX2,PRDM6,KRT18P16
9	105447890	105448476	chr9:105447890-105448476	-0.445037	-0.812649	-0.0774242	0.0183901	0.0970809	-0.08969	-0.43387	0.254489	0.590208	0.484756	FSD1L	FSD1L	FSD1L,FKTN	FSD1L,FSD1L,FKTN
12	124713091	124713959	chr12:124713091-124713959	0.499113	0.0867549	0.911471	0.0184111	0.0970809	0.139244	-0.211514	0.490001	0.414569	0.412654	NCOR2	.	UBC,ZNF664,NCOR2,SCARB1	.,UBC,ZNF664,NCOR2,SCARB1
6	26240259	26241298	chr6:26240259-26241298	0.557945	0.0968433	1.01905	0.0184446	0.0971532	-0.136489	-0.506314	0.233337	0.447557	0.426766	H4C6	H4C6	H4C6,ABT1,HMGN4,H2AC10P,BTN2A1,ZNF322,H4C7	H4C6,H4C6,ABT1,HMGN4,H2AC10P,BTN2A1,ZNF322,H4C7
19	39480414	39481104	chr19:39480414-39481104	0.536358	0.0929905	0.979725	0.0184715	0.0972062	0.355475	0.0038211	0.707129	0.0478151	0.153382	TIMM50	TIMM50	TIMM50,HSALNG0126016,SUPT5H,HNRNPL,PAF1,FBL,ZNF546,RPS16,PSMC4,PAK4,SAMD4B,EID2B,ZNF780A,ZNF780B,DLL3	TIMM50,TIMM50,HSALNG0126016,SUPT5H,HNRNPL,PAF1,FBL,ZNF546,RPS16,PSMC4,PAK4,SAMD4B,EID2B,ZNF780A,ZNF780B,DLL3
22	15849947	15850447	chr22:15849947-15850447	-0.683502	-1.24853	-0.118473	0.0184771	0.0972062	-0.748078	-1.2539	-0.242259	0.00615344	0.0680203	DUXAP8	.	.	.,.
2	190343340	190344443	chr2:190343340-190344443	-0.412383	-0.753627	-0.0711394	0.0185896	0.0977383	-0.121693	-0.413163	0.169777	0.39133	0.401246	HIBCH	HIBCH	HIBCH,INPP1,NONHSAG030095.2,WDR75	HIBCH,HIBCH,INPP1,NONHSAG030095.2,WDR75
[truncated: 11,751 more rows]
