# Supplementary material for: A systems biology approach identifies candidate drugs to reduce mortality in severely ill patients with COVID-19
Source: Sci Adv. 2022 Jun 1;8(22):eabm2510. doi: 10.1126/sciadv.abm2510 (PMC9159580; doi:10.1126/sciadv.abm2510)
Supplement: Supplementary file 2 — Tables S1 to S9 [file sciadv.abm2510_tables_s1_to_s9.zip › sciadv.abm2510_table_s5.xlsx]

## Sheet: Table_S5-methylation-d0_pathway
ID	Description	GeneRatio	BgRatio	pvalue	FDR	Count	Approach	group	hla	pcdh	geneID
hsa04612	Antigen processing and presentation	21/365	78/8113	1.52637e-11	1.36228e-08	21	KEGG	hyper_promoter_genehancer	14	0	HLA-DQA1/HLA-DQB1/HLA-DRB1/HLA-DQA2/HLA-DRB5/HLA-DRA/HLA-DPB1/HLA-DPA1/HLA-DMA/HLA-DMB/HLA-DOA/HLA-DOB/TAP2/TAP1/KLRC3/CTSB/PDIA3/HLA-C/KLRC4/KLRC2/HLA-A
GO:0048704	embryonic skeletal system morphogenesis	21/879	90/18862	6.88059e-10	2.13786e-07	21	GO	hyper_promoter_genehancer	0	0	SIX4/EIF4A3/ALX1/HOXA7/HOXA3/HOXB6/HOXB2/HOXB3/HOXB4/HOXB5/HOXB9/HOXB1/HOXB7/HOXB8/HOXA4/HOXA2/HOXA9/HOXA1/HOXA6/HOXA5/HOXA11
GO:0048706	embryonic skeletal system development	24/879	117/18862	7.18608e-10	2.13786e-07	24	GO	hyper_promoter_genehancer	0	0	SIX4/NKX3-2/EIF4A3/ALX1/WNT11/DEAF1/HOXA7/HOXA3/HOXB6/HOXB2/HOXB3/HOXB4/HOXB5/HOXB9/HOXB1/HOXB7/HOXB8/HOXA4/HOXA2/HOXA9/HOXA1/HOXA6/HOXA5/HOXA11
GO:0098742	cell-cell adhesion via plasma-membrane adhesion molecules	38/879	273/18862	1.56573e-09	3.9926e-07	38	GO	hyper_promoter_genehancer	0	29	CDH7/CDH19/LRRC4C/CBLN1/NTNG2/SLITRK3/PCDHB8/PCDHB11/PCDHB16/PLXNB2/RIC8A/SCARF2/PCDHB18P/PCDHGA6/PCDHA4/PCDHGA7/PCDHA1/PCDHA6/PCDHGB2/PCDHGC3/PCDHB12/PCDHA5/PCDHA10/PCDHB2/PCDHA2/PCDHGC4/PCDHAC2/PCDHGB7/PCDHB9/PCDHGA8/PCDHB15/PCDHB7/PCDHGA5/PCDHB13/PCDHGB1/PCDHGB3/PCDHB3/PCDHA3
hsa04145	Phagosome	24/365	152/8113	6.16838e-08	8.94468e-06	24	KEGG	hyper_promoter_genehancer	14	0	HLA-DQA1/HLA-DQB1/HLA-DRB1/HLA-DQA2/HLA-DRB5/HLA-DRA/HLA-DPB1/HLA-DPA1/HLA-DMA/HLA-DMB/HLA-DOA/HLA-DOB/TAP2/TAP1/EEA1/ATP6V0B/ATP6V0D1/HLA-C/THBS1/C3/CD14/COLEC11/ATP6V1A/HLA-A
GO:0050852	T cell receptor signaling pathway	17/365	204/18862	5.01739e-07	2.12236e-05	17	GO	hypo_promoter_genehancer	8	0	CD300A/HLA-DRB1/HLA-DQA2/HLA-DRB5/HLA-DQB1/HLA-DQB2/HLA-DQA1/RNF31/HLA-DPA1/HLA-DPB1/SKAP1/TAB2/BCAR1/BTN2A2/BTN2A1/BTN3A2/BTN2A3P
hsa05168	Herpes simplex virus 1 infection	47/365	495/8113	6.75456e-07	6.69827e-05	47	KEGG	hyper_promoter_genehancer	14	0	IRF9/HLA-DQA1/HLA-DQB1/HLA-DRB1/HLA-DQA2/HLA-DRB5/DAXX/HLA-DRA/HLA-DPB1/HLA-DPA1/HLA-DMA/HLA-DMB/HLA-DOA/HLA-DOB/TAP2/TAP1/SRSF2/ZNF337/ZNF566/ZNF160/TLR9/PDIA3/ZNF7/ZNF623/ZNF707/ZNF250/ZNF77/ZNF764/ZNF785/ZNF688/ZNF273/HLA-C/ZNF141/ZNF718/IFNGR1/C3/TNFSF14/ZNF257/ZNF208/ZNF676/ZNF641/ZNF99/ZNF492/ZNF311/ZFP57/HLA-A/RBAK
GO:0048002	antigen processing and presentation of peptide antigen	26/879	194/18862	1.2391e-06	0.000115449	26	GO	hyper_promoter_genehancer	16	0	HLA-DQA1/HLA-DQB1/HLA-DRB1/HLA-DQA2/HLA-DQB2/HLA-DRB5/HLA-DRA/HLA-DPB1/HLA-DPA1/HLA-DMA/HLA-DMB/HLA-DOA/HLA-DOB/PSMB8/TAP2/TAP1/SEC31A/KIF11/IDE/AP1S2/PDIA3/HLA-C/KIF26A/HLA-H/HLA-A/HFE
GO:0034341	response to interferon-gamma	15/365	197/18862	7.16101e-06	0.000164792	15	GO	hypo_promoter_genehancer	8	0	HLA-DRB1/HLA-DQA2/HLA-DRB5/HLA-DQB1/HLA-DQB2/HLA-DQA1/HLA-DPA1/HLA-DPB1/FCGR1A/GBP5/GBP4/GBP7/GBP6/CDC37/SHFL
GO:0048705	skeletal system morphogenesis	27/879	213/18862	2.32346e-06	0.000180321	27	GO	hyper_promoter_genehancer	0	0	COL27A1/SIX4/NKX3-2/RIPPLY2/EIF4A3/ALX1/FGFR1/TRPV4/HOXA7/HOXA3/HOXB6/HOXB2/HOXB3/HOXB4/HOXB5/HOXB9/HOXB1/HOXB7/HOXB8/HOXA4/HOXA2/HOXA9/HOXA1/HOXA6/HOXA5/HOXA11/WNT10B
GO:0002478	antigen processing and presentation of exogenous peptide antigen	24/879	177/18862	2.55948e-06	0.000190362	24	GO	hyper_promoter_genehancer	16	0	HLA-DQA1/HLA-DQB1/HLA-DRB1/HLA-DQA2/HLA-DQB2/HLA-DRB5/HLA-DRA/HLA-DPB1/HLA-DPA1/HLA-DMA/HLA-DMB/HLA-DOA/HLA-DOB/PSMB8/TAP2/TAP1/SEC31A/KIF11/AP1S2/PDIA3/HLA-C/KIF26A/HLA-H/HLA-A
GO:0009952	anterior/posterior pattern specification	26/879	203/18862	2.93261e-06	0.000197199	26	GO	hyper_promoter_genehancer	0	0	RING1/RIPPLY2/RBPJ/ALDH1A2/HOXA7/HOXA3/CRKL/PLD6/HOXB6/HOXB2/HOXB3/HOXB4/HOXB5/HOXB9/HOXB1/HOXB7/HOXB8/HOXA4/HOXA2/HOXA9/HOXA10/HOXA6/HOXA5/HOXA11/BTG2/DLL1
GO:0071346	cellular response to interferon-gamma	14/365	177/18862	9.35708e-06	0.000197902	14	GO	hypo_promoter_genehancer	8	0	HLA-DRB1/HLA-DQA2/HLA-DRB5/HLA-DQB1/HLA-DQB2/HLA-DQA1/HLA-DPA1/HLA-DPB1/FCGR1A/GBP5/GBP4/GBP7/GBP6/CDC37
R-HSA-198933	Immunoregulatory interactions between a Lymphoid and a non-Lymphoid cell	12/217	132/10856	1.27272e-05	0.000244709	12	Reactome	hypo_promoter_genehancer	0	0	CD300LF/CD300E/CD300A/CD300C/CD300LB/CD300LD/COL3A1/COL1A2/NCR2/FCGR1A/ULBP3/NPDC1
GO:0019884	antigen processing and presentation of exogenous antigen	24/879	185/18862	5.59003e-06	0.000332607	24	GO	hyper_promoter_genehancer	16	0	HLA-DQA1/HLA-DQB1/HLA-DRB1/HLA-DQA2/HLA-DQB2/HLA-DRB5/HLA-DRA/HLA-DPB1/HLA-DPA1/HLA-DMA/HLA-DMB/HLA-DOA/HLA-DOB/PSMB8/TAP2/TAP1/SEC31A/KIF11/AP1S2/PDIA3/HLA-C/KIF26A/HLA-H/HLA-A
R-HSA-913531	Interferon Signaling	14/217	199/10856	4.50041e-05	0.000656439	14	Reactome	hypo_promoter_genehancer	8	0	HLA-DRB1/HLA-DQA2/HLA-DRB5/HLA-DQB1/HLA-DQB2/HLA-DQA1/NUP88/HLA-DPA1/HLA-DPB1/FCGR1A/GBP5/GBP4/GBP7/GBP6
GO:0019882	antigen processing and presentation	27/879	234/18862	1.36254e-05	0.000760044	27	GO	hyper_promoter_genehancer	16	0	HLA-DQA1/HLA-DQB1/HLA-DRB1/HLA-DQA2/HLA-DQB2/HLA-DRB5/HLA-DRA/HLA-DPB1/HLA-DPA1/HLA-DMA/HLA-DMB/HLA-DOA/HLA-DOB/PSMB8/TAP2/TAP1/SEC31A/KIF11/IDE/AP1S2/PDIA3/HLA-C/THBS1/KIF26A/HLA-H/HLA-A/HFE
R-HSA-913531	Interferon Signaling	24/512	199/10856	2.14968e-05	0.00106588	24	Reactome	hyper_promoter_genehancer	11	0	AAAS/IRF9/HLA-DQA1/HLA-DQB1/HLA-DRB1/HLA-DQA2/HLA-DQB2/HLA-DRB5/HLA-DRA/HLA-DPB1/HLA-DPA1/PSMB8/PPM1B/NUP85/EIF4A3/NUP210/IFITM2/IFITM3/IFITM1/HLA-C/IFNGR1/TRIM38/HLA-A/KPNB1
GO:0048562	embryonic organ morphogenesis	29/879	277/18862	4.17755e-05	0.00196235	29	GO	hyper_promoter_genehancer	0	0	SIX4/NKX3-2/CHRNA9/EIF4A3/ALX1/WNT11/TEAD2/POU3F4/RYR2/HOXA7/HOXA3/SETDB2/HOXB6/HOXB2/HOXB3/HOXB4/HOXB5/HOXB9/HOXB1/HOXB7/HOXB8/HOXA4/HOXA2/HOXA9/HOXA1/HOXA6/HOXA5/HOXA11/DLL1
GO:0050851	antigen receptor-mediated signaling pathway	17/365	323/18862	0.000199628	0.00205957	17	GO	hypo_promoter_genehancer	8	0	CD300A/HLA-DRB1/HLA-DQA2/HLA-DRB5/HLA-DQB1/HLA-DQB2/HLA-DQA1/RNF31/HLA-DPA1/HLA-DPB1/SKAP1/TAB2/BCAR1/BTN2A2/BTN2A1/BTN3A2/BTN2A3P
hsa05152	Tuberculosis	21/365	180/8113	5.42772e-05	0.00248423	21	KEGG	hyper_promoter_genehancer	12	0	HLA-DQA1/HLA-DQB1/HLA-DRB1/HLA-DQA2/HLA-DRB5/HLA-DRA/HLA-DPB1/HLA-DPA1/HLA-DMA/HLA-DMB/HLA-DOA/HLA-DOB/EEA1/MALT1/ATP6V0B/ATP6V0D1/TLR9/MAPK11/IFNGR1/C3/CD14
R-HSA-1442490	Collagen degradation	7/217	64/10856	0.000273397	0.00268946	7	Reactome	hypo_promoter_genehancer	0	0	COL3A1/COL5A2/COL1A2/PHYKPL/CTSD/ADAM9/COL11A2
GO:0003002	regionalization	32/879	326/18862	6.05813e-05	0.00270335	32	GO	hyper_promoter_genehancer	0	0	RING1/FBXL15/RIPPLY2/RBPJ/ALDH1A2/WNT11/MNS1/SMAD6/HOXA7/HOXA3/CRKL/SETDB2/C3/PLD6/HOXB6/HOXB2/HOXB3/HOXB4/HOXB5/HOXB9/HOXB1/HOXB7/HOXB8/HOXA4/HOXA2/HOXA9/HOXA10/HOXA6/HOXA5/HOXA11/BTG2/DLL1
hsa01524	Platinum drug resistance	7/145	73/8113	0.000306525	0.00294682	7	KEGG	hypo_promoter_genehancer	0	0	CASP9/BRCA1/GSTM1/GSTM4/GSTM5/GSTM2/GSTM3
hsa05169	Epstein-Barr virus infection	22/365	202/8113	0.000102648	0.00416426	22	KEGG	hyper_promoter_genehancer	14	0	IRF9/HLA-DQA1/HLA-DQB1/HLA-DRB1/HLA-DQA2/HLA-DRB5/HLA-DRA/HLA-DPB1/HLA-DPA1/HLA-DMA/HLA-DMB/HLA-DOA/HLA-DOB/TAP2/TAP1/HDAC2/RBPJ/PDIA3/MAPK11/HLA-C/GADD45G/HLA-A
hsa05168	Herpes simplex virus 1 infection	20/145	495/8113	0.000481714	0.00433542	20	KEGG	hypo_promoter_genehancer	8	0	HLA-DRB1/HLA-DQA2/HLA-DRB5/HLA-DQB1/HLA-DQA1/CASP9/NXF1/HLA-DPA1/HLA-DPB1/HLA-DMA/ZNF286A/TAB2/ZFP1/ZNF562/ZNF561/ZNF559/ZNF317/ZNF699/ZNF846/ZNF558
R-HSA-5617472	Activation of anterior HOX genes in hindbrain development during early embryogenesis	16/512	121/10856	0.000172382	0.00641047	16	Reactome	hyper_promoter_genehancer	0	0	H2AJ/H4-16/ASH2L/HOXA3/HDAC3/KMT2D/H3C6/H2BC3/H3C3/HOXB2/HOXB3/HOXB4/HOXB1/HOXA4/HOXA2/HOXA1
R-HSA-5619507	Activation of HOX genes during differentiation	16/512	121/10856	0.000172382	0.00641047	16	Reactome	hyper_promoter_genehancer	0	0	H2AJ/H4-16/ASH2L/HOXA3/HDAC3/KMT2D/H3C6/H2BC3/H3C3/HOXB2/HOXB3/HOXB4/HOXB1/HOXA4/HOXA2/HOXA1
R-HSA-72203	Processing of Capped Intron-Containing Pre-mRNA	25/512	244/10856	0.000214412	0.00781073	25	Reactome	hyper_promoter_genehancer	0	0	CHERP/EFTUD2/AAAS/PCBP2/LSM2/WBP11/NUP85/SRSF2/METTL3/HNRNPC/MAGOHB/WTAP/EIF4A3/HNRNPD/SNU13/NUP210/ZRSR2/CPSF1/NUDT21/SF3B6/SMNDC1/TXNL4A/DDX23/U2SURP/HNRNPA2B1
GO:0050852	T cell receptor signaling pathway	22/879	204/18862	0.00022358	0.00798181	22	GO	hyper_promoter_genehancer	10	0	HLA-DQA1/HLA-DQB1/HLA-DRB1/HLA-DQA2/HLA-DQB2/HLA-DRB5/HLA-DRA/HLA-DPB1/HLA-DPA1/PSMB8/PAWR/MALT1/EZR/CRKL/BTN2A1/BTN2A2/BTN2A3P/BTN3A2/BTN3A1/BTN3A3/HLA-A/SKAP1
GO:0048568	embryonic organ development	36/879	412/18862	0.000231363	0.0080254	36	GO	hyper_promoter_genehancer	0	0	SIX4/KRT8/VPS52/NKX3-2/CHRNA9/RBPJ/EIF4A3/ALX1/ALDH1A2/WNT11/TEAD2/POU3F4/MAP2K1/RYR2/HOXA7/HOXA3/TPO/SETDB2/HOXB6/HOXB2/HOXB3/HOXB4/HOXB5/HOXB9/HOXB1/HOXB7/HOXB8/HOXA4/HOXA2/HOXA9/HOXA1/HOXA6/HOXA5/HOXA11/ST14/DLL1
hsa05164	Influenza A	19/365	171/8113	0.000233793	0.0080254	19	KEGG	hyper_promoter_genehancer	12	0	IRF9/HLA-DQA1/HLA-DQB1/HLA-DRB1/HLA-DQA2/HLA-DRB5/HLA-DRA/HLA-DPB1/HLA-DPA1/HLA-DMA/HLA-DMB/HLA-DOA/HLA-DOB/TNFSF10/XPO1/PRSS3/MAP2K1/IFNGR1/PABPN1L
GO:0034660	ncRNA metabolic process	41/879	492/18862	0.000241568	0.00813583	41	GO	hyper_promoter_genehancer	0	0	GTPBP3/TARBP2/WDR46/WBP11/THADA/TSEN54/PDCD11/NOLC1/ABT1/TRMT44/METTL3/NOL10/NOP14/CTU1/EIF4A3/PUS10/NOL6/RRP1/SNU13/RRP9/INTS14/DIS3L/CPSF1/SRFBP1/DGCR8/FRG1/TUT1/RPUSD2/RBFA/HARS2/WDR55/HARS1/TRMT12/PLD6/RPS7/PIWIL1/C2orf49/QTRT2/XRN1/HNRNPA2B1/BCDIN3D
GO:0034470	ncRNA processing	35/879	400/18862	0.000273779	0.00904993	35	GO	hyper_promoter_genehancer	0	0	GTPBP3/TARBP2/WDR46/WBP11/THADA/TSEN54/PDCD11/NOLC1/ABT1/TRMT44/METTL3/NOL10/NOP14/CTU1/EIF4A3/PUS10/NOL6/RRP1/SNU13/RRP9/INTS14/CPSF1/SRFBP1/DGCR8/FRG1/TUT1/RPUSD2/RBFA/WDR55/TRMT12/RPS7/C2orf49/QTRT2/HNRNPA2B1/BCDIN3D
GO:0032204	regulation of telomere maintenance	12/879	79/18862	0.000280052	0.00908897	12	GO	hyper_promoter_genehancer	0	0	NBN/TEN1/HNRNPC/CCT4/DCP2/HNRNPD/TNKS2/GNL3/NEK2/XRN1/ATR/HNRNPA2B1
hsa05204	Chemical carcinogenesis - DNA adducts	6/145	69/8113	0.00139609	0.0111424	6	KEGG	hypo_promoter_genehancer	0	0	UGT1A4/GSTM1/GSTM4/GSTM5/GSTM2/GSTM3
hsa00982	Drug metabolism - cytochrome P450	6/145	72/8113	0.00174169	0.0136432	6	KEGG	hypo_promoter_genehancer	0	0	UGT1A4/GSTM1/GSTM4/GSTM5/GSTM2/GSTM3
GO:0032200	telomere organization	19/879	174/18862	0.000500129	0.015131	19	GO	hyper_promoter_genehancer	0	0	NBN/H4-16/TEN1/HNRNPC/CCT4/DCP2/HNRNPD/XRCC6/TNKS2/GNL3/ZNF365/RECQL4/NSMCE2/H3C6/NEK2/XRN1/ATR/H3C3/HNRNPA2B1
GO:0071103	DNA conformation change	31/879	352/18862	0.000536556	0.0159625	31	GO	hyper_promoter_genehancer	0	0	NBN/BRD2/DAXX/H4-16/ATF7IP/RECQL5/CHD8/XRCC6/INO80/BAHD1/MCM9/ASF1A/SETX/RAD54L2/POLQ/PARP10/RECQL4/PURA/NCAPH2/SYCP1/DSCC1/SETDB2/PIWIL1/H1-7/H3C6/H1-3/DDX12P/H2BC3/H3C3/H1-2/HNRNPA2B1
R-HSA-72172	mRNA Splicing	20/512	191/10856	0.000681542	0.0199435	20	Reactome	hyper_promoter_genehancer	0	0	CHERP/EFTUD2/PCBP2/LSM2/WBP11/SRSF2/HNRNPC/MAGOHB/EIF4A3/HNRNPD/SNU13/ZRSR2/CPSF1/NUDT21/SF3B6/SMNDC1/TXNL4A/DDX23/U2SURP/HNRNPA2B1
hsa00980	Metabolism of xenobiotics by cytochrome P450	6/145	78/8113	0.00262375	0.020179	6	KEGG	hypo_promoter_genehancer	0	0	UGT1A4/GSTM1/GSTM4/GSTM5/GSTM2/GSTM3
GO:0002429	immune response-activating cell surface receptor signaling pathway	19/365	481/18862	0.00275849	0.0204709	19	GO	hypo_promoter_genehancer	8	0	CD300A/HLA-DRB1/HLA-DQA2/HLA-DRB5/HLA-DQB1/HLA-DQB2/HLA-DQA1/RNF31/PLD2/HLA-DPA1/HLA-DPB1/FCGR1A/SKAP1/TAB2/BCAR1/BTN2A2/BTN2A1/BTN3A2/BTN2A3P
GO:0002757	immune response-activating signal transduction	19/365	481/18862	0.00275849	0.0204709	19	GO	hypo_promoter_genehancer	8	0	CD300A/HLA-DRB1/HLA-DQA2/HLA-DRB5/HLA-DQB1/HLA-DQB2/HLA-DQA1/RNF31/PLD2/HLA-DPA1/HLA-DPB1/FCGR1A/SKAP1/TAB2/BCAR1/BTN2A2/BTN2A1/BTN3A2/BTN2A3P
GO:0050830	defense response to Gram-positive bacterium	7/365	98/18862	0.00294165	0.0214537	7	GO	hypo_promoter_genehancer	0	0	LYG2/DEFA5/GBP4/GBP7/GBP6/EPHA2/H2BC11
GO:0032392	DNA geometric change	14/879	114/18862	0.000844362	0.0243094	14	GO	hyper_promoter_genehancer	0	0	NBN/RECQL5/CHD8/XRCC6/INO80/MCM9/SETX/RAD54L2/POLQ/RECQL4/PURA/DSCC1/DDX12P/HNRNPA2B1
GO:0007389	pattern specification process	35/879	426/18862	0.000862288	0.0244315	35	GO	hyper_promoter_genehancer	0	0	RING1/NKX3-2/FBXL15/RIPPLY2/DNAH11/RBPJ/ALDH1A2/WNT11/RNF111/MNS1/SMAD6/HOXA7/HOXA3/CRKL/SETDB2/C3/PLD6/HOXB6/HOXB2/HOXB3/HOXB4/HOXB5/HOXB9/HOXB1/HOXB7/HOXB8/HOXA4/HOXA2/HOXA9/HOXA10/HOXA6/HOXA5/HOXA11/BTG2/DLL1
hsa03040	Spliceosome	16/365	147/8113	0.000900517	0.0247296	16	KEGG	hyper_promoter_genehancer	0	0	CHERP/EFTUD2/LSM2/WBP11/SRSF2/HNRNPC/MAGOHB/EIF4A3/SNU13/SF3B6/SMNDC1/TXNL4A/ZMAT2/DDX23/U2SURP/PRPF40B
GO:0030198	extracellular matrix organization	7/104	393/18862	0.00609151	0.0253685	7	GO	hyper_genebody	0	0	ADAMTS7/COMP/ADAMTS20/FBLN1/MIR29B1/LAMA4/DCN
GO:0043062	extracellular structure organization	7/104	394/18862	0.00617421	0.0253685	7	GO	hyper_genebody	0	0	ADAMTS7/COMP/ADAMTS20/FBLN1/MIR29B1/LAMA4/DCN
GO:0045229	external encapsulating structure organization	7/104	396/18862	0.00634212	0.0253685	7	GO	hyper_genebody	0	0	ADAMTS7/COMP/ADAMTS20/FBLN1/MIR29B1/LAMA4/DCN
R-HSA-112316	Neuronal System	7/57	410/10856	0.00539605	0.0253685	7	Reactome	hyper_genebody	0	0	CAMKK1/AP2A2/EPB41L3/KCNK7/KCNA1/KCNN3/PANX2
R-HSA-1474244	Extracellular matrix organization	6/57	301/10856	0.00478335	0.0253685	6	Reactome	hyper_genebody	0	0	COMP/FBLN1/LTBP4/LAMA4/BMP7/DCN
hsa05166	Human T-cell leukemia virus 1 infection	21/365	222/8113	0.000991512	0.0268159	21	KEGG	hyper_promoter_genehancer	14	0	HLA-DQA1/HLA-DQB1/HLA-DRB1/HLA-DQA2/HLA-DRB5/ATF6B/HLA-DRA/HLA-DPB1/HLA-DPA1/HLA-DMA/HLA-DMB/HLA-DOA/HLA-DOB/XPO1/MAP2K1/HLA-C/ANAPC7/ADCY6/HLA-A/ATR/TBP
GO:0021602	cranial nerve morphogenesis	6/879	26/18862	0.00103918	0.0269629	6	GO	hyper_promoter_genehancer	0	0	PLXNA4/HOXA3/HOXB2/HOXB3/HOXB1/HOXA1
R-HSA-72163	mRNA Splicing - Major Pathway	19/512	183/10856	0.00101978	0.0269629	19	Reactome	hyper_promoter_genehancer	0	0	CHERP/EFTUD2/PCBP2/LSM2/WBP11/SRSF2/HNRNPC/MAGOHB/EIF4A3/HNRNPD/SNU13/CPSF1/NUDT21/SF3B6/SMNDC1/TXNL4A/DDX23/U2SURP/HNRNPA2B1
GO:0000819	sister chromatid segregation	7/138	199/18862	0.000662134	0.028461	7	GO	hypo_genebody_enhancer	0	0	PHF13/DDX12P/RMI2/BOD1/DUSP1/TUBG1/TUBG2
GO:0048285	organelle fission	11/138	486/18862	0.000903525	0.028461	11	GO	hypo_genebody_enhancer	0	0	PRDM7/AP3B1/PHF13/CDC25B/BOD1/DUSP1/PSMC3IP/TUBG1/TUBG2/TDRKH/USP16
GO:0000280	nuclear division	10/138	436/18862	0.00140063	0.0290435	10	GO	hypo_genebody_enhancer	0	0	PRDM7/PHF13/CDC25B/BOD1/DUSP1/PSMC3IP/TUBG1/TUBG2/TDRKH/USP16
GO:0051321	meiotic cell cycle	7/138	250/18862	0.00245996	0.0290435	7	GO	hypo_genebody_enhancer	0	0	PRDM7/CDC25B/DUSP1/PSMC3IP/TUBG1/TUBG2/TDRKH
GO:1903046	meiotic cell cycle process	6/138	190/18862	0.00276605	0.0290435	6	GO	hypo_genebody_enhancer	0	0	PRDM7/CDC25B/PSMC3IP/TUBG1/TUBG2/TDRKH
GO:0098813	nuclear chromosome segregation	7/138	273/18862	0.00399711	0.0327893	7	GO	hypo_genebody_enhancer	0	0	PHF13/DDX12P/RMI2/BOD1/DUSP1/TUBG1/TUBG2
GO:0000723	telomere maintenance	17/879	161/18862	0.00140299	0.0340202	17	GO	hyper_promoter_genehancer	0	0	NBN/H4-16/TEN1/HNRNPC/CCT4/DCP2/HNRNPD/XRCC6/TNKS2/GNL3/ZNF365/RECQL4/NSMCE2/NEK2/XRN1/ATR/HNRNPA2B1
GO:0006457	protein folding	22/879	233/18862	0.00136057	0.0340202	22	GO	hyper_promoter_genehancer	0	0	DNAJC2/CSNK2B/ERP27/ERP44/PPIAL4G/ENGASE/PPIAL4H/AHSA2P/CCT4/PPIAL4A/UNC45A/PDIA3/PFDN1/CALR3/ALG12/PPIL2/GANAB/SIL1/DNAJC18/FKBP1B/NKTR/GNB4
GO:0032508	DNA duplex unwinding	13/879	107/18862	0.00141036	0.0340202	13	GO	hyper_promoter_genehancer	0	0	NBN/RECQL5/CHD8/XRCC6/INO80/MCM9/SETX/RAD54L2/POLQ/RECQL4/PURA/DSCC1/DDX12P
GO:0060969	negative regulation of gene silencing	7/879	37/18862	0.00140827	0.0340202	7	GO	hyper_promoter_genehancer	0	0	ASF1A/POU5F1/ATAD2B/DND1/H1-3/H1-2/BCDIN3D
R-HSA-4570464	SUMOylation of RNA binding proteins	8/512	47/10856	0.00143322	0.0341107	8	Reactome	hyper_promoter_genehancer	0	0	AAAS/RING1/NUP85/HNRNPC/CBX2/CBX4/NUP210/PHC3
GO:0006260	DNA replication	25/879	280/18862	0.00147112	0.0345519	25	GO	hyper_promoter_genehancer	0	0	DNAJC2/DUT/NBN/BOD1L1/RECQL5/SUPT16H/RRM2/NFIB/INO80/MCM9/TTF1/ZNF365/POLQ/TIPIN/TONSL/RECQL4/NFIC/PURA/BCL6/RAD9B/DSCC1/NT5M/DDX23/SETMAR/ATR
GO:0032259	methylation	30/879	359/18862	0.00150686	0.0349318	30	GO	hyper_promoter_genehancer	0	0	GTPBP3/PRDM4/NELFE/ATF7IP/THADA/METTL23/TRMT44/METTL17/METTL3/SETD5/WTAP/DMAP1/WDR82/NSD3/ASH2L/SETD4/TRMT2A/MTA2/CSKMT/SETDB2/TRMT12/PLD6/KMT2D/PRDM2/ZFP57/MAT1A/DYDC2/SETMAR/BCDIN3D/BTG2
GO:1904356	regulation of telomere maintenance via telomere lengthening	9/879	60/18862	0.00173548	0.0397158	9	GO	hyper_promoter_genehancer	0	0	TEN1/HNRNPC/CCT4/DCP2/TNKS2/NEK2/XRN1/ATR/HNRNPA2B1
GO:0006479	protein methylation	9/365	170/18862	0.00596098	0.0400237	9	GO	hypo_promoter_genehancer	0	0	NTMT1/CSKMT/PAXBP1/PHF1/BRCA1/EEF1AKMT2/GSPT1/EHMT1/DNMT1
GO:0008213	protein alkylation	9/365	170/18862	0.00596098	0.0400237	9	GO	hypo_promoter_genehancer	0	0	NTMT1/CSKMT/PAXBP1/PHF1/BRCA1/EEF1AKMT2/GSPT1/EHMT1/DNMT1
GO:0043414	macromolecule methylation	13/365	305/18862	0.00671596	0.0443883	13	GO	hypo_promoter_genehancer	0	0	NTMT1/MTA2/CSKMT/PAXBP1/MIS18A/PHF1/BRCA1/METTL25B/EEF1AKMT2/GSPT1/ZC3H13/EHMT1/DNMT1
GO:0042254	ribosome biogenesis	13/365	307/18862	0.00707819	0.0460627	13	GO	hypo_promoter_genehancer	0	0	RPSA/NGDN/MYBBP1A/NUP88/PELP1/URB1/ISG20L2/METTL25B/ABT1/HELQ/RPUSD2/KRI1/PPAN
GO:0007178	transmembrane receptor protein serine/threonine kinase signaling pathway	6/104	358/18862	0.0143708	0.0479028	6	GO	hyper_genebody	0	0	COMP/GCNT2/LTBP4/MIR29B1/RGMA/BMP7
GO:0034341	response to interferon-gamma	19/879	197/18862	0.0022029	0.0485454	19	GO	hyper_promoter_genehancer	12	0	IRF9/HLA-DQA1/HLA-DQB1/HLA-DRB1/HLA-DQA2/HLA-DQB2/HLA-DRB5/HLA-DRA/HLA-DPB1/HLA-DPA1/STXBP4/IFITM2/IFITM3/IFITM1/HLA-C/IFNGR1/TRIM38/HLA-H/HLA-A
hsa03015	mRNA surveillance pathway	6/145	97/8113	0.00766249	0.0491096	6	KEGG	hypo_promoter_genehancer	0	0	BCL2L2-PABPN1/ACIN1/PABPN1/CPSF7/NXF1/GSPT1
GO:0032206	positive regulation of telomere maintenance	8/879	51/18862	0.00231223	0.049727	8	GO	hyper_promoter_genehancer	0	0	NBN/CCT4/HNRNPD/TNKS2/GNL3/NEK2/ATR/HNRNPA2B1
GO:0043414	macromolecule methylation	26/879	305/18862	0.00229356	0.049727	26	GO	hyper_promoter_genehancer	0	0	GTPBP3/PRDM4/NELFE/ATF7IP/THADA/TRMT44/METTL3/SETD5/WTAP/DMAP1/WDR82/NSD3/ASH2L/SETD4/TRMT2A/MTA2/CSKMT/SETDB2/TRMT12/PLD6/KMT2D/ZFP57/DYDC2/SETMAR/BCDIN3D/BTG2
R-HSA-877300	Interferon gamma signaling	13/217	91/10856	2.75492e-08	2.91333e-06	13	Reactome	hypo_promoter_genehancer	8	0	HLA-DRB1/HLA-DQA2/HLA-DRB5/HLA-DQB1/HLA-DQB2/HLA-DQA1/HLA-DPA1/HLA-DPB1/FCGR1A/GBP5/GBP4/GBP7/GBP6
GO:0002504	antigen processing and presentation of peptide or polysaccharide antigen via MHC class II	12/365	104/18862	8.04682e-07	2.43129e-05	12	GO	hypo_promoter_genehancer	9	0	HLA-DRB1/HLA-DQA2/HLA-DRB5/HLA-DQB1/HLA-DQB2/HLA-DQA1/CTSD/HLA-DPA1/HLA-DPB1/HLA-DMA/DYNC1I1/SEC31A
hsa04658	Th1 and Th2 cell differentiation	16/365	92/8113	2.79116e-06	0.000197199	16	KEGG	hyper_promoter_genehancer	12	0	HLA-DQA1/HLA-DQB1/HLA-DRB1/HLA-DQA2/HLA-DRB5/HLA-DRA/HLA-DPB1/HLA-DPA1/HLA-DMA/HLA-DMB/HLA-DOA/HLA-DOB/RBPJ/MAPK11/IFNGR1/DLL1
R-HSA-2132295	MHC class II antigen presentation	11/217	123/10856	3.42708e-05	0.000557559	11	Reactome	hypo_promoter_genehancer	8	0	HLA-DRB1/HLA-DQA2/HLA-DRB5/HLA-DQB1/HLA-DQB2/HLA-DQA1/CTSD/HLA-DPA1/HLA-DPB1/DYNC1I1/SEC31A
GO:0060333	interferon-gamma-mediated signaling pathway	15/879	91/18862	1.87825e-05	0.00098608	15	GO	hyper_promoter_genehancer	12	0	IRF9/HLA-DQA1/HLA-DQB1/HLA-DRB1/HLA-DQA2/HLA-DQB2/HLA-DRB5/HLA-DRA/HLA-DPB1/HLA-DPA1/HLA-C/IFNGR1/TRIM38/HLA-H/HLA-A
hsa05322	Systemic lupus erythematosus	18/365	136/8113	3.49917e-05	0.00168811	18	KEGG	hyper_promoter_genehancer	12	0	HLA-DQA1/HLA-DQB1/HLA-DRB1/HLA-DQA2/HLA-DRB5/HLA-DRA/HLA-DPB1/HLA-DPA1/HLA-DMA/HLA-DMB/HLA-DOA/HLA-DOB/H2AJ/H4-16/C3/H3C6/H2BC3/H3C3
R-HSA-2132295	MHC class II antigen presentation	17/512	123/10856	6.20937e-05	0.00270335	17	Reactome	hyper_promoter_genehancer	12	0	HLA-DQA1/HLA-DQB1/HLA-DRB1/HLA-DQA2/HLA-DQB2/HLA-DRB5/HLA-DRA/HLA-DPB1/HLA-DPA1/HLA-DMB/HLA-DOA/HLA-DOB/CTSB/SEC31A/KIF11/AP1S2/KIF26A
R-HSA-877300	Interferon gamma signaling	14/512	91/10856	8.46759e-05	0.00359873	14	Reactome	hyper_promoter_genehancer	11	0	IRF9/HLA-DQA1/HLA-DQB1/HLA-DRB1/HLA-DQA2/HLA-DQB2/HLA-DRB5/HLA-DRA/HLA-DPB1/HLA-DPA1/HLA-C/IFNGR1/TRIM38/HLA-A
