# Supplementary material for: A systems biology approach identifies candidate drugs to reduce mortality in severely ill patients with COVID-19
Source: Sci Adv. 2022 Jun 1;8(22):eabm2510. doi: 10.1126/sciadv.abm2510 (PMC9159580; doi:10.1126/sciadv.abm2510)
Supplement: Supplementary file 2 — Tables S1 to S9 [file sciadv.abm2510_tables_s1_to_s9.zip › sciadv.abm2510_table_s6.xlsx]

## Sheet: day5_15.pathways.with.overlap.2
ID	Description	Count	Total	bgCOunt	BGTotal	pvalue	BH_combined	Approach	group	hla	pcdh	Percentage	geneID
hsa05168	Herpes simplex virus 1 infection	143	1080	495	8113	2.92934e-21	1.21978e-17	KEGG	hyper_promoter_genehancer	7	0	0.288889	SRC/IFNGR1/ZNF561/ZNF562/ZNF426/TYK2/ZNF846/ZNF619/TP53/ZNF77/ZNF555/HLA-DPA1/ZNF480/SRSF4/PML/ZNF33B/HLA-C/HLA-DRB5/ZNF717/ZNF718/ZNF141/ZNF793/ZNF567/ZNF383/ZFP30/ZNF527/ZNF585B/ZNF875/ZNF529/ZNF571/ZNF850/ZNF585A/ZNF790/ZNF607/ZNF540/ZNF461/ZNF568/ZNF420/ZNF573/ZNF829/ZNF382/ZNF569/ZNF570/HLA-DQA2/ZNF879/ZNF354C/ZNF454/ZNF354A/ZNF160/MTOR/ZNF205/ZNF337/EIF2B2/SRSF8/ZNF354B/BST2/APAF1/ZNF730/ZN…
hsa05168	Herpes simplex virus 1 infection	101	723	495	8113	2.72427e-16	8.61142e-13	KEGG	hyper_genebody_enhancer	5	0	0.20404	PML/ZNF273/ZNF850/ZNF567/ZNF383/ZNF527/ZNF585B/ZNF571/ZNF790/ZFP30/ZNF875/ZNF829/ZNF529/ZNF461/ZNF566/ZNF793/ZNF585A/ZNF568/ZNF607/ZNF420/ZFP82/ZFP14/ZNF382/ZNF540/ZNF570/ZNF569/ZNF727/CASP8/ZNF285/IFNGR1/HLA-C/ZNF544/C3/ZNF557/ZNF180/ZNF225/ZNF45/ZNF283/ZNF224/ZNF284/ZNF223/ZNF226/ZNF234/ZNF227/ZNF155/ZNF221/ZNF235/ZNF112/ZNF573/HLA-DQA2/HLA-DOB/HLA-DQB1/ZNF175/TSC2/ZNF879/ZNF354C/ZNF454/ZNF354A…
GO:0007156	homophilic cell adhesion via plasma membrane adhesion molecules	49	2372	167	18862	6.41293e-09	1.33517e-05	GO	hyper_promoter_genehancer	0	40	0.293413	DSC2/DSC3/PCDHGB1/PCDHGB6/PCDHGA4/PCDHGA3/PCDHGA2/PCDHGA1/CDH8/PCDHGB7/PCDHB5/PCDHGA9/PCDHGA7/PCDHGB3/CDH7/CDH19/PCDHA12/SDK2/PTPN23/CNTN2/PCDH9/PCDHB12/PCDHB8/PCDHB13/PCDHGB5/PCDHGA8/PCDHGB4/PCDHGA6/PCDHGA5/PCDHGB2/PCDHA10/PCDHB11/PCDHB16/CDH10/PCDHB18P/PCDHA4/PCDHA1/PCDHA6/PCDHGC3/PCDHA5/PCDHB2/PCDHA2/PCDHGC4/PCDHAC2/PCDHB9/PCDHB15/PCDHB7/PCDHB3/PCDHA3
R-HSA-72203	Processing of Capped Intron-Containing Pre-mRNA	61	1464	244	10856	7.79241e-07	0.000463537	Reactome	hyper_promoter_genehancer	0	0	0.25	RBM17/SART1/EIF4A3/POLR2A/RBMX/SF3A2/LSM7/SRSF4/DDX39B/LSM2/NUP88/NUP133/CWC25/GLE1/UPF3B/METTL14/CPSF1/SNRPA1/HNRNPH1/CHERP/DDX23/NUP210/HNRNPA3/FUS/DHX16/NUDT21/NCBP1/SNRPD2/MAGOHB/SF3B2/PPIL3/NUP93/SNW1/PPIH/PCBP2/AAAS/METTL3/PRPF8/ZRSR2/BUD31/HNRNPF/PRCC/NUP205/TXNL4A/HNRNPM/ELAVL1/XAB2/RBM8A/HNRNPU/U2SURP/SF3B6/WDR33/THOC6/SRRM2/PRPF3/SF3B4/AQR/NUP214/U2AF2/WTAP/HNRNPA2B1
GO:0071280	cellular response to copper ion	14	2372	28	18862	1.69895e-06	0.000707444	GO	hyper_promoter_genehancer	0	0	0.5	MT1G/MT1H/MT1X/HSF1/MT1M/MT1E/MT1A/MT1F/MT1DP/MT1B/MT3/MT2A/CYP1A1/CYP1A2
GO:0001763	morphogenesis of a branching structure	10	186	186	18862	1.62931e-05	0.000930839	GO	hypo_genebody	0	0	0.0537634	EXT1/ST14/KRAS/CELSR1/RSPO2/NTN4/GRB2/PLXNA1/GDF7/SPRY2
GO:0007411	axon guidance	12	186	277	18862	2.05089e-05	0.000930839	GO	hypo_genebody	0	0	0.0433213	KIF5B/EXT1/KIF5C/NTN4/LMX1A/NTN1/GRB2/SEMA5B/ROBO3/PLXNA1/GDF7/NRP2
GO:0060441	epithelial tube branching involved in lung morphogenesis	5	186	27	18862	5.98097e-06	0.000930839	GO	hypo_genebody	0	0	0.185185	EXT1/KRAS/CELSR1/RSPO2/SPRY2
GO:0097485	neuron projection guidance	12	186	278	18862	2.1252e-05	0.000930839	GO	hypo_genebody	0	0	0.0431655	KIF5B/EXT1/KIF5C/NTN4/LMX1A/NTN1/GRB2/SEMA5B/ROBO3/PLXNA1/GDF7/NRP2
GO:0000075	cell cycle checkpoint	50	2372	209	18862	4.34904e-06	0.00153189	GO	hyper_promoter_genehancer	0	0	0.239234	FBXO31/CHMP4C/GML/TP53/PLK5/CHFR/DOT1L/PML/DDX39B/RAD9A/ATF2/CASP2/PIDD1/TAOK2/MRE11/TICRR/CUL4A/PCID2/IK/MRNIP/RPS27L/E2F4/MDC1/PPP1R10/SETMAR/TOPBP1/PLK1/TIPRL/ZWILCH/TIPIN/ZW10/ATRIP/CLSPN/CDC20/CDK5RAP3/CNOT10/DYNC1LI1/SFN/H2AX/PRCC/CDC45/MSH2/ATR/TFDP2/RGCC/ZNF830/BTG2/HORMAD1/WDR76/CDC25C
GO:0000377	RNA splicing, via transesterification reactions with bulged adenosine as nucleophile	79	2372	383	18862	5.15043e-06	0.00153189	GO	hyper_promoter_genehancer	0	0	0.206266	CLNS1A/RBM39/RBM17/RAVER1/SART1/EIF4A3/RBFOX3/POLR2A/RBMX/SF3A2/DAZAP1/LSM7/CIRBP/SRSF4/DDX39B/LSM2/CWC25/UPF3B/METTL14/CPSF1/SNRPA1/PRPF4B/IK/SRSF8/HNRNPH1/PABPC1/CHERP/DDX23/HNRNPA3/FUS/NCL/DHX16/NUDT21/NCBP1/GEMIN7/SNRPD2/MAGOHB/RBM14/RBM4/SF3B2/PPIL3/SFPQ/SNW1/PPIH/PCBP2/METTL3/METTL16/PRPF8/ZRSR2/BUD31/DHX8/HNRNPF/RBMXL1/KHDC4/PSPC1/PRCC/TXNL4A/HNRNPM/ELAVL1/XAB2/NONO/ESS2/RBM8A/HNRNPU/U2SUR…
GO:0000398	mRNA splicing, via spliceosome	79	2372	383	18862	5.15043e-06	0.00153189	GO	hyper_promoter_genehancer	0	0	0.206266	CLNS1A/RBM39/RBM17/RAVER1/SART1/EIF4A3/RBFOX3/POLR2A/RBMX/SF3A2/DAZAP1/LSM7/CIRBP/SRSF4/DDX39B/LSM2/CWC25/UPF3B/METTL14/CPSF1/SNRPA1/PRPF4B/IK/SRSF8/HNRNPH1/PABPC1/CHERP/DDX23/HNRNPA3/FUS/NCL/DHX16/NUDT21/NCBP1/GEMIN7/SNRPD2/MAGOHB/RBM14/RBM4/SF3B2/PPIL3/SFPQ/SNW1/PPIH/PCBP2/METTL3/METTL16/PRPF8/ZRSR2/BUD31/DHX8/HNRNPF/RBMXL1/KHDC4/PSPC1/PRCC/TXNL4A/HNRNPM/ELAVL1/XAB2/NONO/ESS2/RBM8A/HNRNPU/U2SUR…
GO:0033044	regulation of chromosome organization	61	2372	273	18862	4.51467e-06	0.00153189	GO	hyper_promoter_genehancer	0	0	0.223443	SRC/PRKCQ/DNMT1/CTNNB1/MORC2/ANAPC5/ANAPC4/CTC1/TP53/CHFR/SIN3A/PML/NSMCE2/SETDB2/NUMA1/ANAPC7/EXOSC10/MRE11/CDC16/PCID2/IK/SLX1A/H3-3A/XRCC1/TRIM28/MCPH1/PPP1R10/DLGAP5/SETMAR/PLK1/NAF1/DNMT3B/TNKS2/ZW10/MTF2/SFPQ/GNL3/SNW1/CDC20/PHF8/CTR9/DYNC1LI1/SMG6/KAT2A/KMT2A/CCT3/MAP2K7/NEK2/OGT/CCT4/GTF2H2/CCT8/UBE2C/HNRNPU/XRN1/ATR/PRDM9/SETDB1/SIRT6/NSD3/HNRNPA2B1
hsa04145	Phagosome	33	723	152	8113	1.024e-06	0.00161843	KEGG	hyper_genebody_enhancer	5	0	0.217105	ATP6V0D1/TUBA3E/HLA-C/C3/FCGR2A/FCGR2C/ATP6V1G3/HGS/ACTG1/RAB5C/ATP6V0A1/TUBB2B/HLA-DQA2/HLA-DOB/HLA-DQB1/STX18/COMP/TLR6/CD209/TFRC/ITGB5/OLR1/CLEC7A/TUBAL3/ATP6V0D2/CYBA/FCGR2B/FCGR3B/FCGR3A/TAP1/HLA-DMB/FCGR1A/THBS2
R-HSA-72163	mRNA Splicing - Major Pathway	47	1464	183	10856	6.52832e-06	0.00181226	Reactome	hyper_promoter_genehancer	0	0	0.256831	RBM17/SART1/EIF4A3/POLR2A/RBMX/SF3A2/LSM7/SRSF4/LSM2/CWC25/UPF3B/CPSF1/SNRPA1/HNRNPH1/CHERP/DDX23/HNRNPA3/FUS/DHX16/NUDT21/NCBP1/SNRPD2/MAGOHB/SF3B2/PPIL3/SNW1/PPIH/PCBP2/PRPF8/BUD31/HNRNPF/PRCC/TXNL4A/HNRNPM/ELAVL1/XAB2/RBM8A/HNRNPU/U2SURP/SF3B6/WDR33/SRRM2/PRPF3/SF3B4/AQR/U2AF2/HNRNPA2B1
GO:0000375	RNA splicing, via transesterification reactions	79	2372	386	18862	6.9698e-06	0.00181389	GO	hyper_promoter_genehancer	0	0	0.204663	CLNS1A/RBM39/RBM17/RAVER1/SART1/EIF4A3/RBFOX3/POLR2A/RBMX/SF3A2/DAZAP1/LSM7/CIRBP/SRSF4/DDX39B/LSM2/CWC25/UPF3B/METTL14/CPSF1/SNRPA1/PRPF4B/IK/SRSF8/HNRNPH1/PABPC1/CHERP/DDX23/HNRNPA3/FUS/NCL/DHX16/NUDT21/NCBP1/GEMIN7/SNRPD2/MAGOHB/RBM14/RBM4/SF3B2/PPIL3/SFPQ/SNW1/PPIH/PCBP2/METTL3/METTL16/PRPF8/ZRSR2/BUD31/DHX8/HNRNPF/RBMXL1/KHDC4/PSPC1/PRCC/TXNL4A/HNRNPM/ELAVL1/XAB2/NONO/ESS2/RBM8A/HNRNPU/U2SUR…
GO:0008380	RNA splicing	94	2372	481	18862	7.45755e-06	0.00182666	GO	hyper_promoter_genehancer	0	0	0.195426	CLNS1A/RBM12/RBM39/RBM17/RAVER1/SART1/RTCB/EIF4A3/RBFOX3/POLR2A/RBMX/SF3A2/DAZAP1/LSM7/CIRBP/ECD/VIRMA/SRSF4/PPP1R8/DDX39B/LSM2/CDK12/CWC25/CLK4/UPF3B/METTL14/CPSF1/SNRPA1/PRPF4B/TARDBP/IK/SRSF8/HNRNPH1/PABPC1/CHERP/DDX23/HNRNPA3/FUS/CLASRP/NCL/DHX16/NUDT21/LGALS3/NCBP1/GEMIN7/SNRPD2/MAGOHB/RBM14/RBM4/SF3B2/PPIL3/CLK1/SFPQ/SNW1/PPIH/PCBP2/METTL3/METTL16/PRPF8/ZRSR2/BUD31/DHX8/HNRNPF/RBMXL1/KHDC4/…
GO:0007409	axonogenesis	15	186	460	18862	5.36438e-05	0.001958	GO	hypo_genebody	0	0	0.0326087	KIF5B/EXT1/KIF5C/PHOX2B/SLITRK5/NTN4/LMX1A/NTN1/GRB2/SEMA5B/ROBO3/ADARB1/PLXNA1/GDF7/NRP2
GO:0071294	cellular response to zinc ion	12	2372	24	18862	9.51998e-06	0.00216415	GO	hyper_promoter_genehancer	0	0	0.5	P2RX4/MT1G/MT1H/MT1X/MT1M/MT1E/MT1A/MT1F/MT1DP/MT1B/MT3/MT2A
R-HSA-72172	mRNA Splicing	48	1464	191	10856	9.87486e-06	0.00216415	Reactome	hyper_promoter_genehancer	0	0	0.251309	RBM17/SART1/EIF4A3/POLR2A/RBMX/SF3A2/LSM7/SRSF4/LSM2/CWC25/UPF3B/CPSF1/SNRPA1/HNRNPH1/CHERP/DDX23/HNRNPA3/FUS/DHX16/NUDT21/NCBP1/SNRPD2/MAGOHB/SF3B2/PPIL3/SNW1/PPIH/PCBP2/PRPF8/ZRSR2/BUD31/HNRNPF/PRCC/TXNL4A/HNRNPM/ELAVL1/XAB2/RBM8A/HNRNPU/U2SURP/SF3B6/WDR33/SRRM2/PRPF3/SF3B4/AQR/U2AF2/HNRNPA2B1
GO:0007093	mitotic cell cycle checkpoint	40	2372	159	18862	1.07966e-05	0.00224785	GO	hyper_promoter_genehancer	0	0	0.251572	FBXO31/CHMP4C/GML/TP53/PLK5/CHFR/PML/RAD9A/ATF2/CASP2/PIDD1/TAOK2/MRE11/TICRR/PCID2/IK/MRNIP/RPS27L/E2F4/MDC1/PPP1R10/SETMAR/TOPBP1/PLK1/ZWILCH/TIPIN/ZW10/CLSPN/CDC20/CDK5RAP3/CNOT10/DYNC1LI1/SFN/PRCC/MSH2/TFDP2/RGCC/ZNF830/BTG2/CDC25C
hsa03040	Spliceosome	39	1080	147	8113	1.22521e-05	0.00242942	KEGG	hyper_promoter_genehancer	0	0	0.265306	RBM17/SART1/EIF4A3/RBMX/SF3A2/LSM7/SRSF4/DDX39B/LSM2/SNRPA1/SRSF8/CHERP/DDX23/HNRNPA3/FUS/DHX16/NCBP1/SNRPD2/MAGOHB/SF3B2/CCDC12/SNW1/PPIH/PRPF8/BUD31/DHX8/TXNL4A/HNRNPM/XAB2/RBM8A/HNRNPU/U2SURP/SF3B6/PRPF3/SF3B4/AQR/ZMAT2/U2AF2/PRPF40B
GO:0031570	DNA integrity checkpoint	39	2372	156	18862	1.6171e-05	0.00306073	GO	hyper_promoter_genehancer	0	0	0.25	FBXO31/GML/TP53/DOT1L/PML/DDX39B/RAD9A/ATF2/CASP2/PIDD1/TAOK2/MRE11/TICRR/CUL4A/MRNIP/RPS27L/E2F4/MDC1/PPP1R10/SETMAR/TOPBP1/PLK1/TIPRL/TIPIN/ATRIP/CLSPN/CDK5RAP3/CNOT10/SFN/H2AX/CDC45/MSH2/ATR/TFDP2/RGCC/ZNF830/BTG2/WDR76/CDC25C
GO:0060425	lung morphogenesis	5	186	48	18862	0.000107282	0.00335638	GO	hypo_genebody	0	0	0.104167	EXT1/KRAS/CELSR1/RSPO2/SPRY2
GO:0098742	cell-cell adhesion via plasma-membrane adhesion molecules	59	2372	273	18862	1.86784e-05	0.0033816	GO	hyper_promoter_genehancer	0	40	0.216117	ICAM1/DSC2/DSC3/PCDHGB1/PCDHGB6/PCDHGA4/PCDHGA3/PCDHGA2/PCDHGA1/CLDN6/CLDN9/CDH8/PCDHGB7/PCDHB5/PCDHGA9/CLDN10/PCDHGA7/PCDHGB3/CDH7/CDH19/PCDHA12/SDK2/LRFN4/PTPN23/CNTN2/CLDN19/PCDH9/LRRC4C/PCDHB12/PCDHB8/PCDHB13/SCARF2/PCDHGB5/PCDHGA8/PCDHGB4/PCDHGA6/PCDHGA5/PCDHGB2/CD209/PCDHA10/PCDHB11/PCDHB16/CDH10/CBLN1/PCDHB18P/PCDHA4/PCDHA1/PCDHA6/PCDHGC3/PCDHA5/PCDHB2/PCDHA2/PCDHGC4/PCDHAC2/PCDHB9/PCDHB15…
GO:0000077	DNA damage checkpoint	37	2372	148	18862	2.63499e-05	0.00457171	GO	hyper_promoter_genehancer	0	0	0.25	FBXO31/GML/TP53/DOT1L/PML/DDX39B/RAD9A/ATF2/CASP2/PIDD1/TAOK2/MRE11/TICRR/CUL4A/MRNIP/RPS27L/E2F4/MDC1/PPP1R10/TOPBP1/PLK1/TIPRL/TIPIN/ATRIP/CLSPN/CDK5RAP3/CNOT10/SFN/H2AX/MSH2/ATR/TFDP2/RGCC/ZNF830/BTG2/WDR76/CDC25C
GO:1902850	microtubule cytoskeleton organization involved in mitosis	36	2372	143	18862	2.86545e-05	0.00477269	GO	hyper_promoter_genehancer	0	0	0.251748	CHMP4C/DCTN2/VCP/RCC1/MZT1/BORA/PIBF1/NUMA1/NUF2/RMDN1/HTT/MCPH1/KIFC2/DLGAP5/PLK1/CCDC61/KIF11/WDR62/ZW10/MAP4/SETD2/CDC20/EML3/AAAS/SMC1A/ARHGEF10/TUBG2/TUBG1/NUDC/STAG1/NEK2/HNRNPU/SPC25/CENPA/TACC1/MISP
GO:0044774	mitotic DNA integrity checkpoint	29	2372	106	18862	3.24847e-05	0.00520255	GO	hyper_promoter_genehancer	0	0	0.273585	FBXO31/GML/TP53/PML/RAD9A/ATF2/CASP2/PIDD1/TAOK2/MRE11/TICRR/MRNIP/RPS27L/E2F4/MDC1/PPP1R10/SETMAR/TOPBP1/TIPIN/CLSPN/CDK5RAP3/CNOT10/SFN/MSH2/TFDP2/RGCC/ZNF830/BTG2/CDC25C
GO:0007052	mitotic spindle organization	31	2372	118	18862	4.17831e-05	0.00621374	GO	hyper_promoter_genehancer	0	0	0.262712	CHMP4C/DCTN2/VCP/RCC1/MZT1/BORA/PIBF1/NUMA1/NUF2/RMDN1/KIFC2/DLGAP5/PLK1/CCDC61/KIF11/WDR62/MAP4/CDC20/EML3/AAAS/SMC1A/ARHGEF10/TUBG2/TUBG1/NUDC/STAG1/NEK2/HNRNPU/SPC25/TACC1/MISP
GO:0044773	mitotic DNA damage checkpoint	28	2372	102	18862	4.12767e-05	0.00621374	GO	hyper_promoter_genehancer	0	0	0.27451	FBXO31/GML/TP53/PML/RAD9A/ATF2/CASP2/PIDD1/TAOK2/MRE11/TICRR/MRNIP/RPS27L/E2F4/MDC1/PPP1R10/TOPBP1/TIPIN/CLSPN/CDK5RAP3/CNOT10/SFN/MSH2/TFDP2/RGCC/ZNF830/BTG2/CDC25C
GO:0032204	regulation of telomere maintenance	23	2372	79	18862	7.28458e-05	0.0104596	GO	hyper_promoter_genehancer	0	0	0.291139	SRC/PRKCQ/CTC1/PML/EXOSC10/MRE11/SLX1A/XRCC1/PPP1R10/NAF1/TNKS2/GNL3/SMG6/CCT3/MAP2K7/NEK2/CCT4/CCT8/HNRNPU/XRN1/ATR/SIRT6/HNRNPA2B1
hsa03040	Spliceosome	22	432	147	8113	9.31723e-06	0.0118659	KEGG	hypo_promoter_genehancer	0	0	0.14966	USP39/ALYREF/U2AF2/THOC2/HNRNPU/LSM6/SNRNP200/SRSF3/SF3A2/LSM7/MAGOHB/U2AF1L4/PRPF38A/TCERG1/DDX42/DDX5/DDX23/PRPF40B/PRPF38B/SNRPA1/EIF4A3/DHX8
hsa04650	Natural killer cell mediated cytotoxicity	20	432	131	8113	1.75791e-05	0.0118659	KEGG	hypo_promoter_genehancer	2	0	0.152672	PPP3CC/VAV3/PPP3CB/GRB2/RAET1L/ULBP2/ULBP3/TNFSF10/HLA-A/HLA-G/KIR3DL3/KLRK1/KLRC3/KLRC2/KLRC1/KLRD1/KLRC4-KLRK1/NCR2/FASLG/BRAF
R-HSA-72163	mRNA Splicing - Major Pathway	25	582	183	10856	1.45631e-05	0.0118659	Reactome	hypo_promoter_genehancer	0	0	0.136612	HNRNPA0/USP39/ALYREF/U2AF2/HNRNPU/POLR2A/LSM6/SNRNP200/SRSF3/CLP1/SF3A2/LSM7/POLR2I/POLR2J/MAGOHB/U2AF1L4/HNRNPA2B1/PRPF38A/PRCC/DDX42/DDX5/PPIL4/DDX23/SNRPA1/EIF4A3
GO:0034660	ncRNA metabolic process	91	2372	492	18862	8.93617e-05	0.0124034	GO	hyper_promoter_genehancer	0	0	0.184959	CTU2/KRI1/QTRT1/SART1/RPL14/RTCB/ADAT2/SEPSECS/EIF4A3/INTS8/NOL6/SENP3/FARSB/PELP1/DIS3/ABT1/CPSF1/BOP1/EXOSC10/PIWIL4/RPS9/NSUN5P1/NOP14/HARS2/GTPBP3/BCDIN3D/ELP2/RPL7L1/XPO5/RRP36/MOV10L1/CHD7/METTL1/TRUB1/ERN2/NAF1/INTS14/DIS3L/CDK5RAP1/NARS1/PUS7/GAR1/ELP6/DALRD3/AGO4/ALKBH1/TUT1/FDXACB1/HSD17B10/METTL3/OSGEP/THADA/METTL16/TSR1/TYW5/NOL11/RPUSD2/EXOSC9/MEPCE/PTCD1/RARS1/RPL27/STAT3/MRTO4/BMS1…
GO:0016569	covalent chromatin modification	86	2372	461	18862	0.000101689	0.0127907	GO	hyper_promoter_genehancer	0	0	0.186551	DNMT1/CTNNB1/MORC2/SETD1B/GTF2B/KDM6B/TP53/PER1/DOT1L/KANSL1L/EYA3/SIN3A/KDM2A/HSF4/PCGF3/TAF5L/SETDB2/ATF2/UBR5/UBE2E1/KDM4A/DMAP1/KDM4E/KDM5A/SIN3B/KMT2D/PCGF2/TRERF1/SETD1A/SRCAP/HDAC10/BRD1/RNF168/TRIM28/DTX3L/SETD5/BRPF1/SETMAR/KMT5B/DNMT3B/RBM14/MTF2/SETD2/SFPQ/EHMT1/MT3/DYDC2/NAA60/SNW1/ELK4/RBBP5/MTA2/KANSL2/HDAC7/USP22/KDM5C/PHF8/CTR9/KAT14/TRRAP/HDAC2/KAT2A/EZH1/BRMS1L/MBIP/KMT2A/YEATS4…
GO:0016570	histone modification	84	2372	448	18862	0.000101897	0.0127907	GO	hyper_promoter_genehancer	0	0	0.1875	DNMT1/CTNNB1/SETD1B/GTF2B/KDM6B/TP53/PER1/DOT1L/KANSL1L/EYA3/SIN3A/KDM2A/HSF4/PCGF3/TAF5L/SETDB2/ATF2/UBR5/UBE2E1/KDM4A/DMAP1/KDM4E/KDM5A/SIN3B/KMT2D/PCGF2/TRERF1/SETD1A/SRCAP/HDAC10/BRD1/RNF168/DTX3L/SETD5/BRPF1/SETMAR/KMT5B/DNMT3B/RBM14/MTF2/SETD2/SFPQ/EHMT1/MT3/DYDC2/NAA60/SNW1/ELK4/RBBP5/MTA2/KANSL2/HDAC7/USP22/KDM5C/PHF8/CTR9/KAT14/TRRAP/HDAC2/KAT2A/EZH1/BRMS1L/MBIP/KMT2A/YEATS4/SUPT7L/TAF1/…
GO:0046688	response to copper ion	15	2372	42	18862	0.000104439	0.0127907	GO	hyper_promoter_genehancer	0	0	0.357143	ICAM1/MT1G/MT1H/MT1X/HSF1/MT1M/MT1E/MT1A/MT1F/MT1DP/MT1B/MT3/MT2A/CYP1A1/CYP1A2
GO:0060333	interferon-gamma-mediated signaling pathway	25	2372	91	18862	0.00010288	0.0127907	GO	hyper_promoter_genehancer	9	0	0.274725	IFNGR1/CDC37/ICAM1/IRF8/TP53/HLA-DPA1/PML/HLA-C/HLA-DRB5/OTOP1/TRIM38/CD44/MED1/HLA-DQA2/IFI30/PARP14/PARP9/HLA-B/HLA-H/MT2A/HLA-DQB2/HLA-A/HLA-G/IRF4/CAMK2D
GO:0018205	peptidyl-lysine modification	75	2372	391	18862	0.000112152	0.0129722	GO	hyper_promoter_genehancer	0	0	0.191816	DNMT1/CTNNB1/SETD1B/GTF2B/PER1/DOT1L/KANSL1L/SIN3A/SENP3/NUP88/NSMCE2/NUP133/TAF5L/SETDB2/ATF2/BAG6/POM121C/DMAP1/KMT2D/PCGF2/NUP210/SETD1A/SRCAP/HDAC10/BRD1/TRIM28/EEF1AKMT3/SETD5/BRPF1/SETMAR/KMT5B/DNMT3B/MTF2/SETD2/EHMT1/GNL3/SETD4/NUP93/DYDC2/NAA60/VIPAS39/SNW1/RBBP5/CSKMT/SENP1/KANSL2/AAAS/USP22/CTR9/KAT14/TRRAP/HDAC2/KAT2A/EZH1/FKBP10/MBIP/KMT2A/NNAT/NUP205/YEATS4/SUPT7L/TAF1/OGT/IRF4/ZNF33…
GO:0045930	negative regulation of mitotic cell cycle	64	2372	321	18862	0.000111474	0.0129722	GO	hyper_promoter_genehancer	0	0	0.199377	RBL1/FBXO31/CDKN2D/BMP7/CTNNB1/CHMP4C/GML/CDKN1C/PSMD9/PSMA8/TP53/PLK5/CHFR/PML/RAD9A/PSMB3/ATF2/CASP2/PIDD1/TAOK2/MRE11/TICRR/TGFB1/PCID2/IK/MRNIP/RPS27L/BRINP3/E2F4/CDK4/CTDSP2/MCPH1/MDC1/PPP1R10/SETMAR/PSMB2/TOPBP1/BTG4/CDKN2B/CDKN2A/PLK1/ZWILCH/TIPIN/ZW10/NME6/CLSPN/CDC20/CDK5RAP3/CNOT10/DYNC1LI1/BCL2/ZNF655/SFN/PRCC/MEIOC/MSH2/TFDP2/RGCC/ZNF830/SLFN11/BTG2/E4F1/PSMB4/CDC25C
GO:1901987	regulation of cell cycle phase transition	88	2372	478	18862	0.000136844	0.0152947	GO	hyper_promoter_genehancer	0	0	0.1841	RBL1/FBXO31/CDKN2D/CHMP4C/GML/PSMD9/ANAPC5/DCTN2/PSMA8/ANAPC4/CEP131/CTC1/TP53/PLK5/CHFR/HMMR/SIN3A/PML/ANAPC16/NSMCE2/ID2/PSMB3/CASP2/ANAPC7/PIDD1/TAOK2/MRE11/CDC16/TICRR/UBE2E2/UBE2E1/SMARCD3/CUL4A/PCID2/IK/MRNIP/RPS27L/CEP135/CEP57/HAUS8/E2F4/AKAP9/ADAMTS1/CDK4/CTDSP2/NINL/ZNF16/DLGAP5/PSMB2/TOPBP1/CDKN2B/CDKN2A/PLK1/MN1/MAPRE1/ZW10/KLHL18/CLSPN/ANAPC2/NEDD1/CDC20/CDK5RAP3/APEX1/CNOT10/DYNC1LI…
GO:1901990	regulation of mitotic cell cycle phase transition	82	2372	439	18862	0.000139577	0.0152947	GO	hyper_promoter_genehancer	0	0	0.186788	RBL1/FBXO31/CDKN2D/CHMP4C/GML/PSMD9/ANAPC5/DCTN2/PSMA8/ANAPC4/CEP131/CTC1/TP53/PLK5/HMMR/SIN3A/PML/ANAPC16/NSMCE2/ID2/PSMB3/CASP2/ANAPC7/PIDD1/TAOK2/MRE11/CDC16/TICRR/UBE2E2/UBE2E1/SMARCD3/CUL4A/PCID2/IK/MRNIP/RPS27L/CEP135/CEP57/HAUS8/E2F4/AKAP9/ADAMTS1/CDK4/CTDSP2/NINL/DLGAP5/PSMB2/TOPBP1/CDKN2B/CDKN2A/PLK1/MAPRE1/ZW10/KLHL18/CLSPN/ANAPC2/NEDD1/CDC20/CDK5RAP3/APEX1/CNOT10/DYNC1LI1/BCL2/MEPCE/ZN…
GO:0006611	protein export from nucleus	41	2372	183	18862	0.000146402	0.0152952	GO	hyper_promoter_genehancer	0	0	0.224044	LTV1/EIF4A3/TP53/NOL6/SRSF4/DDX39B/STRADB/NUP88/NUP133/GLE1/UPF3B/CPSF1/ZC3H11B/POM121C/TGFB1/PCID2/ANKLE1/NUP210/XPO5/CCHCR1/NCBP1/XPOT/MAGOHB/SETD2/NUP93/AAAS/SMG6/SMURF1/SFN/XPO4/NUP205/XPO1/RBM8A/GAS6/WDR33/RPS15/THOC6/NUP214/U2AF2/CTDSPL2/HNRNPA2B1
GO:0051169	nuclear transport	67	2372	343	18862	0.000146928	0.0152952	GO	hyper_promoter_genehancer	0	0	0.195335	BANF1/EIF4ENIF1/LTV1/EIF4A3/TP53/NOL6/SRSF4/PML/IPO9/DDX39B/STRADB/NUP88/NUP133/MED1/RPL23/GLE1/UPF3B/CPSF1/TARDBP/ZC3H11B/UBR5/UPF3A/POM121C/DMAP1/TGFB1/PCID2/ANKLE1/NUP210/XPO5/TRIM28/PIK3R2/KPNA1/PPP1R10/CCHCR1/SYK/NCBP1/GEMIN7/SNRPD2/XPOT/MAGOHB/RBM4/SETD2/NUP93/PRKAG1/AAAS/SMG6/SMURF1/STAT3/SFN/NFKBIA/KPNA4/XPO4/NUP205/ELAVL1/XPO1/RBM8A/GAS6/TMCO6/WDR33/RPS15/THOC6/TSC2/HDAC3/NUP214/U2AF2/CT…
R-HSA-72172	mRNA Splicing	25	582	191	10856	3.05464e-05	0.0154641	Reactome	hypo_promoter_genehancer	0	0	0.13089	HNRNPA0/USP39/ALYREF/U2AF2/HNRNPU/POLR2A/LSM6/SNRNP200/SRSF3/CLP1/SF3A2/LSM7/POLR2I/POLR2J/MAGOHB/U2AF1L4/HNRNPA2B1/PRPF38A/PRCC/DDX42/DDX5/PPIL4/DDX23/SNRPA1/EIF4A3
hsa03010	Ribosome	38	1080	158	8113	0.000158526	0.0161	KEGG	hyper_promoter_genehancer	0	0	0.240506	RPL14/RPLP0/RNA5S1/RNA5S10/RNA5S9/RNA5S7/RNA5S8/RNA5S11/RNA5S13/RNA5S6/RNA5S12/RNA5S5/RNA5S4/RNA5S14/RNA5S3/RNA5S15/RNA5S2/RNA5S16/RNA5S17/RPL23/RPL19/RPL22L1/RPS9/RPS27L/MRPL34/RPL18A/RPL8/RPL4/RPL38/RPL27/MRPL33/RPL37/RPS15/MRPL9/RPLP1/MRPL36/MRPL18/RPS7
GO:0060441	epithelial tube branching involved in lung morphogenesis	7	592	27	18862	1.48753e-05	0.019204	GO	hypo_genebody_enhancer	0	0	0.259259	EXT1/KRAS/CELSR1/RSPO2/HOXA5/CTSH/SPRY2
GO:0006913	nucleocytoplasmic transport	66	2372	340	18862	0.000197569	0.0195875	GO	hyper_promoter_genehancer	0	0	0.194118	EIF4ENIF1/LTV1/EIF4A3/TP53/NOL6/SRSF4/PML/IPO9/DDX39B/STRADB/NUP88/NUP133/MED1/RPL23/GLE1/UPF3B/CPSF1/TARDBP/ZC3H11B/UBR5/UPF3A/POM121C/DMAP1/TGFB1/PCID2/ANKLE1/NUP210/XPO5/TRIM28/PIK3R2/KPNA1/PPP1R10/CCHCR1/SYK/NCBP1/GEMIN7/SNRPD2/XPOT/MAGOHB/RBM4/SETD2/NUP93/PRKAG1/AAAS/SMG6/SMURF1/STAT3/SFN/NFKBIA/KPNA4/XPO4/NUP205/ELAVL1/XPO1/RBM8A/GAS6/TMCO6/WDR33/RPS15/THOC6/TSC2/HDAC3/NUP214/U2AF2/CTDSPL2/…
GO:0034470	ncRNA processing	75	2372	400	18862	0.000233477	0.0220954	GO	hyper_promoter_genehancer	0	0	0.1875	CTU2/KRI1/QTRT1/SART1/RPL14/RTCB/ADAT2/EIF4A3/INTS8/NOL6/SENP3/PELP1/DIS3/ABT1/CPSF1/BOP1/EXOSC10/RPS9/NSUN5P1/NOP14/GTPBP3/BCDIN3D/ELP2/RPL7L1/RRP36/CHD7/METTL1/TRUB1/NAF1/INTS14/CDK5RAP1/PUS7/GAR1/ELP6/AGO4/ALKBH1/TUT1/FDXACB1/HSD17B10/METTL3/OSGEP/THADA/METTL16/TSR1/TYW5/NOL11/RPUSD2/EXOSC9/PTCD1/RPL27/STAT3/MRTO4/BMS1/DGCR8/C2orf49/METTL25B/ISG20L2/THUMPD3/KRR1/RBFA/BMT2/PUS10/TP53RK/RPP25/DH…
GO:0048704	embryonic skeletal system morphogenesis	24	2372	90	18862	0.00023077	0.0220954	GO	hyper_promoter_genehancer	0	0	0.266667	BMP7/CTNNB1/EIF4A3/HOXD4/HOXD3/HOXD9/PCGF2/ALX1/SETD2/HOXB9/HOXB7/MYF5/MED12/SATB2/GNAS/HOXA4/HOXA2/HOXA9/HOXA1/HOXA3/HOXA6/HOXA5/HOXA7/HOXA11
hsa05223	Non-small cell lung cancer	5	84	72	8113	0.000857254	0.0234673	KEGG	hypo_genebody	0	0	0.0694444	KIF5B/KIF5C/KRAS/RB1/GRB2
GO:0043414	macromolecule methylation	60	2372	305	18862	0.000261146	0.0236394	GO	hyper_promoter_genehancer	0	0	0.196721	DNMT1/CTNNB1/SETD1B/DOT1L/VIRMA/SETDB2/FAM86C1P/METTL14/PIWIL4/NSUN5P1/DMAP1/GTPBP3/BCDIN3D/KMT2D/SETD1A/MOV10L1/TRIM28/EEF1AKMT3/METTL1/SETD5/SETMAR/KMT5B/DNMT3B/MTF2/SETD2/EHMT1/SETD4/DYDC2/SNW1/RBBP5/MTA2/CSKMT/FDXACB1/HSD17B10/CTR9/METTL3/THADA/METTL16/MEPCE/EZH1/KMT2A/ZFP57/TRMT2A/METTL25B/THUMPD3/OGT/BMT2/ZNF335/PCIF1/CYP1A1/PRDM9/BTG2/MTRR/CREBBP/SETDB1/TRMT10C/WTAP/NSD3/ASH2L/GNAS
GO:2001252	positive regulation of chromosome organization	37	2372	164	18862	0.000259837	0.0236394	GO	hyper_promoter_genehancer	0	0	0.22561	PRKCQ/DNMT1/CTNNB1/MORC2/TP53/SIN3A/PML/NSMCE2/SETDB2/NUMA1/MRE11/SLX1A/TRIM28/PPP1R10/NAF1/DNMT3B/TNKS2/MTF2/SFPQ/GNL3/SNW1/CTR9/KAT2A/KMT2A/CCT3/MAP2K7/NEK2/OGT/CCT4/GTF2H2/CCT8/ATR/PRDM9/SETDB1/SIRT6/NSD3/HNRNPA2B1
R-HSA-179409	APC-Cdc20 mediated degradation of Nek2A	11	1464	26	10856	0.00028511	0.0252595	Reactome	hyper_promoter_genehancer	0	0	0.423077	ANAPC5/ANAPC4/ANAPC16/ANAPC7/CDC16/UBE2E1/ANAPC2/CDC20/NEK2/UBE2C/UBC
GO:0032259	methylation	68	2372	359	18862	0.000331821	0.0287855	GO	hyper_promoter_genehancer	0	0	0.189415	DNMT1/CTNNB1/SETD1B/COQ5/DOT1L/VIRMA/SETDB2/FAM86C1P/LRTOMT/METTL14/PIWIL4/NSUN5P1/DMAP1/GTPBP3/BCDIN3D/KMT2D/SETD1A/MOV10L1/TRIM28/EEF1AKMT3/METTL1/SETD5/SETMAR/KMT5B/DNMT3B/MTF2/SETD2/EHMT1/SETD4/MAT1A/DYDC2/SNW1/RBBP5/MTA2/CSKMT/FDXACB1/HSD17B10/CTR9/METTL3/METTL17/THADA/METTL16/SMYD4/MEPCE/EZH1/KMT2A/ZFP57/TRMT2A/METTL25B/THUMPD3/PRDM2/OGT/BMT2/ZNF335/PCIF1/CYP1A1/CYP1A2/GNMT/PRDM9/BTG2/MTRR/…
GO:0031498	chromatin disassembly	9	2372	20	18862	0.000352675	0.0287949	GO	hyper_promoter_genehancer	0	0	0.45	SMARCA4/TNP1/H2AW/SMARCD3/SMARCD1/SMARCC1/SUPT16H/ARID1A/MAP1S
GO:0032206	positive regulation of telomere maintenance	16	2372	51	18862	0.000349274	0.0287949	GO	hyper_promoter_genehancer	0	0	0.313725	PRKCQ/PML/MRE11/SLX1A/PPP1R10/NAF1/TNKS2/GNL3/CCT3/MAP2K7/NEK2/CCT4/CCT8/ATR/SIRT6/HNRNPA2B1
GO:0032986	protein-DNA complex disassembly	9	2372	20	18862	0.000352675	0.0287949	GO	hyper_promoter_genehancer	0	0	0.45	SMARCA4/TNP1/H2AW/RPL23/SMARCD3/SMARCD1/SMARCC1/SUPT16H/ARID1A
hsa00310	Lysine degradation	19	1080	63	8113	0.000367482	0.0288716	KEGG	hyper_promoter_genehancer	0	0	0.301587	SETD1B/DOT1L/SETDB2/PHYKPL/COLGALT1/KMT2D/SETD1A/SETMAR/KMT5B/SETD2/EHMT1/EZH1/KMT2A/PRDM2/PRDM9/SETDB1/HADHA/ACAT2/NSD3
hsa03008	Ribosome biogenesis in eukaryotes	28	1080	109	8113	0.000360747	0.0288716	KEGG	hyper_promoter_genehancer	0	0	0.256881	NOL6/RNA5S1/RNA5S10/RNA5S9/RNA5S7/RNA5S8/RNA5S11/RNA5S13/RNA5S6/RNA5S12/RNA5S5/RNA5S4/RNA5S14/RNA5S3/RNA5S15/RNA5S2/RNA5S16/RNA5S17/CSNK2B/GAR1/REXO1/GNL3/BMS1/XPO1/RPP25/XRN1/NOP58/WDR75
GO:0034341	response to interferon-gamma	42	2372	197	18862	0.000379343	0.0292515	GO	hyper_promoter_genehancer	9	0	0.213198	IFNGR1/CDC37/ICAM1/SHFL/IRF8/TP53/HLA-DPA1/PML/HLA-C/HLA-DRB5/OTOP1/TRIM38/CD44/MED1/HLA-DQA2/ZYX/NUB1/BST2/STX4/CYP27B1/IFI30/CCL17/PARP14/PARP9/HLA-B/GCH1/HLA-H/MT2A/VAMP3/HLA-DQB2/STXBP4/HLA-A/HLA-G/GBP3/GBP5/GBP6/GBP7/CCL25/AIF1/IRF4/CD40/CAMK2D
GO:0006403	RNA localization	48	2372	234	18862	0.000389403	0.0294814	GO	hyper_promoter_genehancer	0	0	0.205128	LTV1/EIF4A3/WRAP53/NOL6/SRSF4/DDX39B/NUP88/NUP133/GLE1/UPF3B/CPSF1/HSF1/EXOSC10/ZC3H11B/UPF3A/POM121C/PCID2/PURA/NUP210/XPO5/ZC3H3/NCBP1/NAF1/XPOT/MAGOHB/SETD2/SFPQ/NUP93/AAAS/LRPPRC/SMG6/CCT3/NUP205/XPO1/CCT4/CCT8/RBM8A/HNRNPU/ATR/NOP58/WDR33/RPS15/THOC6/NUP214/U2AF2/SIDT1/MRPL18/HNRNPA2B1
GO:0001911	negative regulation of leukocyte mediated cytotoxicity	7	968	22	18862	7.92911e-05	0.0295592	GO	hypo_promoter_genehancer	2	0	0.318182	PPP3CB/HLA-A/HLA-G/SERPINB9/KLRC1/KLRD1/ARRB2
GO:0071772	response to BMP	7	186	167	18862	0.00136306	0.0298511	GO	hypo_genebody	0	0	0.0419162	SOSTDC1/EXT1/PHOX2B/PELO/VWC2/GDF7/ADAMTS7
GO:0071773	cellular response to BMP stimulus	7	186	167	18862	0.00136306	0.0298511	GO	hypo_genebody	0	0	0.0419162	SOSTDC1/EXT1/PHOX2B/PELO/VWC2/GDF7/ADAMTS7
GO:0007411	axon guidance	22	592	277	18862	6.76432e-05	0.0307029	GO	hypo_genebody_enhancer	0	0	0.0794224	KIF5B/EXT1/KIF5C/RPS6KA5/PLXNA2/EPHA10/NTN4/LMX1A/NTN1/GRB2/PTCH1/CDK5R1/SEMA5B/ROBO3/ROBO4/ZSWIM6/HOXA2/PLXNA1/GDF7/NRP2/CDK5/GBX1
GO:0097485	neuron projection guidance	22	592	278	18862	7.13469e-05	0.0307029	GO	hypo_genebody_enhancer	0	0	0.0791367	KIF5B/EXT1/KIF5C/RPS6KA5/PLXNA2/EPHA10/NTN4/LMX1A/NTN1/GRB2/PTCH1/CDK5R1/SEMA5B/ROBO3/ROBO4/ZSWIM6/HOXA2/PLXNA1/GDF7/NRP2/CDK5/GBX1
GO:0006383	transcription by RNA polymerase III	15	2372	47	18862	0.000431332	0.0320726	GO	hyper_promoter_genehancer	0	0	0.319149	ZNF345/MTOR/POLR1C/NAB2/SNAPC5/SNAPC4/CHD8/ELL/BDP1/BRF1/POLR3C/GTF3C2/BRF2/MAF1/TBP
GO:0075733	intracellular transport of virus	17	2372	57	18862	0.000450306	0.032896	GO	hyper_promoter_genehancer	0	0	0.298246	UBAP1/NUP88/NUP133/VPS28/POM121C/MVB12A/BST2/NUP210/KPNA1/NUP93/AAAS/NUP205/CD209/XPO1/UBC/NUP214/TSG101
R-HSA-3700989	Transcriptional Regulation by TP53	72	1464	365	10856	0.0004663	0.0334771	Reactome	hyper_promoter_genehancer	0	0	0.19726	RBL1/BANP/POU4F1/PIP4K2C/CHD3/TP53/POLR2A/CCNG1/PML/DDIT4/RAD9A/NELFCD/RICTOR/CDK12/ZNF420/GPX2/ATF2/CASP2/PIDD1/MTOR/MRE11/FANCI/SESN3/APAF1/E2F4/ELOA2/BRD1/TAF2/MDC1/CSNK2B/BRPF1/TOPBP1/PPP2R1B/CDKN2A/RPA3/CASP6/ATRIP/AGO4/EHMT1/MTA2/CCNT1/PRKAG1/SUPT16H/PIP4P1/TTC5/CNOT10/LRPPRC/HDAC2/SFN/ELL/COX11/USP2/LAMTOR2/TAF1/GTF2H2/TP53RK/MSH2/COX20/AKT3/ATR/TFDP2/UBC/RGCC/TP53I3/PRKAA1/ERCC3/BTG2/TSC2…
GO:0006882	cellular zinc ion homeostasis	13	2372	38	18862	0.000485104	0.0336662	GO	hyper_promoter_genehancer	0	0	0.342105	AP3D1/MT1G/MT1H/MT1X/MT1M/MT1E/MT1A/MT1F/MT1DP/MT1B/MT3/MT2A/SLC39A4
GO:0071276	cellular response to cadmium ion	13	2372	38	18862	0.000485104	0.0336662	GO	hyper_promoter_genehancer	0	0	0.342105	MT1G/MT1H/MT1X/HSF1/MT1M/MT1E/MT1A/MT1F/MT1DP/MT1B/MT3/MT2A/CYP1A2
GO:0018022	peptidyl-lysine methylation	29	2372	123	18862	0.000539263	0.0350858	GO	hyper_promoter_genehancer	0	0	0.235772	DNMT1/CTNNB1/SETD1B/DOT1L/SETDB2/KMT2D/SETD1A/EEF1AKMT3/SETD5/SETMAR/KMT5B/DNMT3B/MTF2/SETD2/EHMT1/SETD4/DYDC2/SNW1/RBBP5/CSKMT/CTR9/EZH1/KMT2A/OGT/ZNF335/PRDM9/SETDB1/NSD3/ASH2L
GO:0048511	rhythmic process	57	2372	294	18862	0.000535488	0.0350858	GO	hyper_promoter_genehancer	0	0	0.193878	SRC/FBXL12/TP53/PER1/AMH/GNA11/SIN3A/PML/HES7/KDM2A/NRIP1/ID2/FBXL6/CASP2/TARDBP/MTOR/KLF10/NPAS2/CUL4A/KDM5A/NR2F6/JUND/ADAMTS1/CDK4/OXTR/RELB/DNM1L/RBM4/DRD2/SFPQ/CIPC/PER3/SP1/KDM5C/METTL3/PHLPP1/HDAC2/PROK2/NAGLU/NR0B2/HLF/USP2/KMT2A/PSPC1/SLC6A4/RETN/RORC/NONO/OGT/HNRNPU/NCOR2/ZNF830/PRKAA1/CREBBP/MSTN/HDAC3/CBX3
GO:0048706	embryonic skeletal system development	28	2372	117	18862	0.000516855	0.0350858	GO	hyper_promoter_genehancer	0	0	0.239316	BMP7/CTNNB1/EIF4A3/HOXD4/HOXD3/HOXD1/HOXD9/DMRT2/PCGF2/ALX1/SETD2/HOXB9/HOXB7/MYF5/WNT11/MED12/SATB2/GNAS/WNT9A/HOXA4/HOXA2/HOXA9/HOXA1/HOXA3/HOXA6/HOXA5/HOXA7/HOXA11
GO:0080182	histone H3-K4 trimethylation	8	2372	17	18862	0.000523317	0.0350858	GO	hyper_promoter_genehancer	0	0	0.470588	SETD1B/KMT2D/SETD1A/CTR9/KMT2A/OGT/ZNF335/PRDM9
GO:0009649	entrainment of circadian clock	12	2372	34	18862	0.000575659	0.0359244	GO	hyper_promoter_genehancer	0	0	0.352941	FBXL12/TP53/PER1/GNA11/PML/ID2/FBXL6/NR2F6/RBM4/PER3/PHLPP1/USP2
GO:0051168	nuclear export	42	2372	201	18862	0.000587491	0.0359244	GO	hyper_promoter_genehancer	0	0	0.208955	EIF4ENIF1/LTV1/EIF4A3/TP53/NOL6/SRSF4/DDX39B/STRADB/NUP88/NUP133/GLE1/UPF3B/CPSF1/ZC3H11B/POM121C/TGFB1/PCID2/ANKLE1/NUP210/XPO5/CCHCR1/NCBP1/XPOT/MAGOHB/SETD2/NUP93/AAAS/SMG6/SMURF1/SFN/XPO4/NUP205/XPO1/RBM8A/GAS6/WDR33/RPS15/THOC6/NUP214/U2AF2/CTDSPL2/HNRNPA2B1
GO:0051568	histone H3-K4 methylation	16	2372	53	18862	0.000565519	0.0359244	GO	hyper_promoter_genehancer	0	0	0.301887	DNMT1/CTNNB1/SETD1B/KMT2D/SETD1A/SETMAR/DNMT3B/DYDC2/SNW1/RBBP5/CTR9/KMT2A/OGT/ZNF335/PRDM9/ASH2L
R-HSA-176407	Conversion from APC/C:Cdc20 to APC/C:Cdh1 in late anaphase	9	1464	20	10856	0.000595289	0.0359244	Reactome	hyper_promoter_genehancer	0	0	0.45	ANAPC5/ANAPC4/ANAPC16/ANAPC7/CDC16/UBE2E1/ANAPC2/CDC20/UBE2C
R-HSA-176412	Phosphorylation of the APC/C	9	1464	20	10856	0.000595289	0.0359244	Reactome	hyper_promoter_genehancer	0	0	0.45	ANAPC5/ANAPC4/ANAPC16/ANAPC7/CDC16/UBE2E1/PLK1/ANAPC2/UBE2C
GO:0034968	histone lysine methylation	26	2372	107	18862	0.000628985	0.0360125	GO	hyper_promoter_genehancer	0	0	0.242991	DNMT1/CTNNB1/SETD1B/DOT1L/SETDB2/KMT2D/SETD1A/SETD5/SETMAR/KMT5B/DNMT3B/MTF2/SETD2/EHMT1/DYDC2/SNW1/RBBP5/CTR9/EZH1/KMT2A/OGT/ZNF335/PRDM9/SETDB1/NSD3/ASH2L
GO:0071426	ribonucleoprotein complex export from nucleus	30	2372	130	18862	0.000639992	0.0360125	GO	hyper_promoter_genehancer	0	0	0.230769	LTV1/EIF4A3/NOL6/SRSF4/DDX39B/NUP88/NUP133/GLE1/UPF3B/CPSF1/ZC3H11B/POM121C/PCID2/NUP210/NCBP1/XPOT/MAGOHB/SETD2/NUP93/AAAS/SMG6/NUP205/XPO1/RBM8A/WDR33/RPS15/THOC6/NUP214/U2AF2/HNRNPA2B1
GO:0140014	mitotic nuclear division	57	2372	296	18862	0.000636621	0.0360125	GO	hyper_promoter_genehancer	0	0	0.192568	DSN1/BANF1/BMP7/CHMP4C/ANAPC5/DCTN2/ANAPC4/ANKLE2/PKMYT1/RCC1/MIS12/NSMCE2/MZT1/BORA/PIBF1/NUMA1/ANAPC7/NUF2/RMDN1/CDC16/CHAMP1/NEK9/PCID2/IK/CUL7/CUL9/KIFC2/DLGAP5/PLK1/CCDC61/KIF11/ZW10/NME6/CDC20/EML3/AAAS/SMC1A/DYNC1LI1/ARHGEF10/TUBG2/TUBG1/NUDC/STAG1/SMC1B/INSR/SMC4/NEK2/RANBP1/USP16/UBE2C/HNRNPU/RGCC/POGZ/NAA50/MISP/HOXA13/CDC25C
R-HSA-174048	APC/C:Cdc20 mediated degradation of Cyclin B	10	1464	24	10856	0.000625011	0.0360125	Reactome	hyper_promoter_genehancer	0	0	0.416667	ANAPC5/ANAPC4/ANAPC16/ANAPC7/CDC16/UBE2E1/ANAPC2/CDC20/UBE2C/UBC
R-HSA-350054	Notch-HLH transcription pathway	11	1464	28	10856	0.000612501	0.0360125	Reactome	hyper_promoter_genehancer	0	0	0.392857	RBPJ/MAML1/HDAC10/NOTCH4/SNW1/HDAC7/HDAC2/KAT2A/NCOR2/CREBBP/HDAC3
GO:0061138	morphogenesis of a branching epithelium	16	592	173	18862	0.000114937	0.037096	GO	hypo_genebody_enhancer	0	0	0.0924855	EXT1/ST14/SIX2/KRAS/CELSR1/MYC/RSPO2/NTN4/GRB2/PTCH1/SOX8/HOXA5/PLXNA1/GDF7/CTSH/SPRY2
GO:0000375	RNA splicing, via transesterification reactions	36	968	386	18862	0.000410575	0.0372211	GO	hypo_promoter_genehancer	0	0	0.0932642	HNRNPA0/USP4/RAVER1/USP39/PRDX6/ALYREF/U2AF2/HNRNPU/POLR2A/LSM6/RBM42/SNRNP200/SRSF3/CLP1/SF3A2/CACTIN/LSM7/POLR2I/POLR2J/SON/MAGOHB/U2AF1L4/HNRNPA2B1/LUC7L3/PRPF38A/KHDC4/PRCC/SART3/DDX42/DDX5/DDX23/PRPF40B/SNRPA1/EIF4A3/RBFOX3/DHX8
GO:0000377	RNA splicing, via transesterification reactions with bulged adenosine as nucleophile	36	968	383	18862	0.000354365	0.0372211	GO	hypo_promoter_genehancer	0	0	0.0939948	HNRNPA0/USP4/RAVER1/USP39/PRDX6/ALYREF/U2AF2/HNRNPU/POLR2A/LSM6/RBM42/SNRNP200/SRSF3/CLP1/SF3A2/CACTIN/LSM7/POLR2I/POLR2J/SON/MAGOHB/U2AF1L4/HNRNPA2B1/LUC7L3/PRPF38A/KHDC4/PRCC/SART3/DDX42/DDX5/DDX23/PRPF40B/SNRPA1/EIF4A3/RBFOX3/DHX8
GO:0000398	mRNA splicing, via spliceosome	36	968	383	18862	0.000354365	0.0372211	GO	hypo_promoter_genehancer	0	0	0.0939948	HNRNPA0/USP4/RAVER1/USP39/PRDX6/ALYREF/U2AF2/HNRNPU/POLR2A/LSM6/RBM42/SNRNP200/SRSF3/CLP1/SF3A2/CACTIN/LSM7/POLR2I/POLR2J/SON/MAGOHB/U2AF1L4/HNRNPA2B1/LUC7L3/PRPF38A/KHDC4/PRCC/SART3/DDX42/DDX5/DDX23/PRPF40B/SNRPA1/EIF4A3/RBFOX3/DHX8
GO:0002704	negative regulation of leukocyte mediated immunity	10	968	53	18862	0.000314721	0.0372211	GO	hypo_promoter_genehancer	2	0	0.188679	SMAD7/PPP3CB/HLA-A/HLA-G/LILRB4/SERPINB9/HMOX1/KLRC1/KLRD1/ARRB2
GO:0002707	negative regulation of lymphocyte mediated immunity	9	968	45	18862	0.000396613	0.0372211	GO	hypo_promoter_genehancer	2	0	0.2	SMAD7/PPP3CB/HLA-A/HLA-G/LILRB4/SERPINB9/KLRC1/KLRD1/ARRB2
GO:0002716	negative regulation of natural killer cell mediated immunity	6	968	19	18862	0.000274037	0.0372211	GO	hypo_promoter_genehancer	2	0	0.315789	HLA-A/HLA-G/SERPINB9/KLRC1/KLRD1/ARRB2
GO:0008380	RNA splicing	44	968	481	18862	0.000152798	0.0372211	GO	hypo_promoter_genehancer	0	0	0.0914761	CCAR2/HNRNPA0/USP4/RAVER1/USP39/PRDX6/ALYREF/U2AF2/THOC2/HNRNPU/POLR2A/LSM6/RBM42/SNRNP200/SRSF3/CLP1/SF3A2/CACTIN/LSM7/POLR2I/POLR2J/SON/HABP4/MAGOHB/U2AF1L4/RRAGC/HNRNPA2B1/LUC7L3/PRPF38A/ZC3H13/TCERG1/KHDC4/PRCC/SART3/DDX42/DDX5/ERN1/DDX23/PRPF40B/PRPF38B/SNRPA1/EIF4A3/RBFOX3/DHX8
GO:0031058	positive regulation of histone modification	13	968	86	18862	0.000422758	0.0372211	GO	hypo_promoter_genehancer	0	0	0.151163	PIWIL2/WDR61/DNMT1/WBP2/SMARCB1/MTF2/CTNNB1/PAXBP1/UBE2N/SART3/DNMT3B/NAP1L2/BRCA1
GO:0031342	negative regulation of cell killing	7	968	26	18862	0.000255401	0.0372211	GO	hypo_promoter_genehancer	2	0	0.269231	PPP3CB/HLA-A/HLA-G/SERPINB9/KLRC1/KLRD1/ARRB2
GO:0042267	natural killer cell mediated cytotoxicity	11	968	64	18862	0.000374891	0.0372211	GO	hypo_promoter_genehancer	2	0	0.171875	ULBP2/ULBP3/HLA-A/HLA-G/SERPINB9/KLRK1/KLRC2/KLRC1/KLRD1/KLRC4-KLRK1/ARRB2
GO:0042269	regulation of natural killer cell mediated cytotoxicity	9	968	44	18862	0.000332232	0.0372211	GO	hypo_promoter_genehancer	2	0	0.204545	HLA-A/HLA-G/SERPINB9/KLRK1/KLRC2/KLRC1/KLRD1/KLRC4-KLRK1/ARRB2
GO:0045953	negative regulation of natural killer cell mediated cytotoxicity	6	968	18	18862	0.000195971	0.0372211	GO	hypo_promoter_genehancer	2	0	0.333333	HLA-A/HLA-G/SERPINB9/KLRC1/KLRD1/ARRB2
GO:0048706	embryonic skeletal system development	16	968	117	18862	0.000314632	0.0372211	GO	hypo_promoter_genehancer	0	0	0.136752	GNAS/CTNNB1/TAPT1/HOXA5/HOXA2/HOXA9/HOXA1/HOXA3/HOXA6/HOXA4/HOXA7/HOXA11/MBTD1/COL1A1/DSCAML1/EIF4A3
GO:0071514	genetic imprinting	7	968	25	18862	0.000195229	0.0372211	GO	hypo_promoter_genehancer	0	0	0.28	IGF2/GNAS/ZFP57/KCNQ1/CTCF/ASIP/BRCA1
hsa05168	Herpes simplex virus 1 infection	45	432	495	8113	0.000255593	0.0372211	KEGG	hypo_promoter_genehancer	2	0	0.0909091	ZNF429/ZNF562/ZNF561/ZNF559/ZNF317/ZNF699/ZNF846/ZNF558/ZNF300/ALYREF/HLA-A/ZFP57/HLA-G/TRADD/ZNF730/SRSF3/ZNF554/ZNF77/ZNF850/ZNF621/ZNF468/DAXX/ZNF566/ZNF383/ZNF527/ZNF567/ZNF790/ZNF875/ZNF529/ZNF420/ZNF585A/ZNF461/ZFP14/ZNF829/ZFP82/ZNF568/ZNF570/ZNF382/ZNF565/ZNF569/ZNF665/ZNF677/FASLG/TAB2/ZNF286A
R-HSA-72203	Processing of Capped Intron-Containing Pre-mRNA	27	582	244	10856	0.000272796	0.0372211	Reactome	hypo_promoter_genehancer	0	0	0.110656	HNRNPA0/USP39/NUP85/ALYREF/U2AF2/THOC2/HNRNPU/POLR2A/LSM6/SNRNP200/SRSF3/CLP1/SF3A2/LSM7/POLR2I/POLR2J/MAGOHB/U2AF1L4/HNRNPA2B1/PRPF38A/PRCC/DDX42/DDX5/PPIL4/DDX23/SNRPA1/EIF4A3
GO:0046794	transport of virus	18	2372	64	18862	0.000678397	0.0376646	GO	hyper_promoter_genehancer	0	0	0.28125	UBAP1/NUP88/NUP133/VPS28/POM121C/MVB12A/BST2/NUP210/KPNA1/TPCN2/NUP93/AAAS/NUP205/CD209/XPO1/UBC/NUP214/TSG101
GO:0006338	chromatin remodeling	43	2372	209	18862	0.000712832	0.0390557	GO	hyper_promoter_genehancer	0	0	0.205742	DNMT1/SMARCA4/MORC2/TNP1/CHD3/KDM6B/INO80C/SETDB2/SMARCA2/SMARCD3/KDM4A/DMAP1/KDM4E/KDM5A/SMARCD1/SRCAP/INO80E/GATAD1/H3-3A/CHD7/TRIM28/CDKN2A/SMARCC1/MTA2/KDM5C/PHF8/CHD8/CENPN/HDAC2/KAT2A/EZH1/ARID1A/BRDT/CECR2/SATB2/PIWIL1/SETDB1/CENPA/SIRT6/MIS18BP1/H3C6/H3C3/CBX3
GO:0021953	central nervous system neuron differentiation	7	186	178	18862	0.00196224	0.0390664	GO	hypo_genebody	0	0	0.0393258	PHOX2B/LMX1A/LHX6/ADARB1/MDGA1/GDF7/NRP2
GO:0071166	ribonucleoprotein complex localization	30	2372	131	18862	0.000731999	0.039585	GO	hyper_promoter_genehancer	0	0	0.229008	LTV1/EIF4A3/NOL6/SRSF4/DDX39B/NUP88/NUP133/GLE1/UPF3B/CPSF1/ZC3H11B/POM121C/PCID2/NUP210/NCBP1/XPOT/MAGOHB/SETD2/NUP93/AAAS/SMG6/NUP205/XPO1/RBM8A/WDR33/RPS15/THOC6/NUP214/U2AF2/HNRNPA2B1
GO:0006337	nucleosome disassembly	8	2372	18	18862	0.000838546	0.0420063	GO	hyper_promoter_genehancer	0	0	0.444444	SMARCA4/TNP1/H2AW/SMARCD3/SMARCD1/SMARCC1/SUPT16H/ARID1A
GO:0006417	regulation of translation	76	2372	425	18862	0.000904651	0.0420063	GO	hyper_promoter_genehancer	0	0	0.178824	ILF3/SHFL/EIF4ENIF1/EIF4E2/GCN1/SEPSECS/EIF4A3/PER1/CIRBP/YTHDF2/TRNAU1AP/DDX39B/ZNF540/GLE1/UPF3B/METTL14/EIF1B/TARDBP/MTOR/PIWIL4/UPF3A/RPS9/EIF2B2/PURA/PABPC1/RPS27L/MIR181C/MIR181D/NANOS3/NCL/DNAJC3/TSFM/CDK4/MPV17L2/NOTCH4/KLHL25/NCBP1/RPL38/CDK5RAP1/CPEB3/RBM4/PUS7/MKNK2/AGO4/DPH7/INPP5E/ALKBH1/ANG/METTL3/CNOT10/LRPPRC/MIR212/MIR132/DPH1/METTL16/THBS1/CYFIP1/STAT3/RPS6KA1/MIR9-1/ELAVL1/LTN1…
GO:0018023	peptidyl-lysine trimethylation	14	2372	45	18862	0.000884056	0.0420063	GO	hyper_promoter_genehancer	0	0	0.311111	SETD1B/KMT2D/SETD1A/SETD5/KMT5B/SETD2/SETD4/CSKMT/CTR9/KMT2A/OGT/ZNF335/PRDM9/NSD3
GO:0018027	peptidyl-lysine dimethylation	9	2372	22	18862	0.000825415	0.0420063	GO	hyper_promoter_genehancer	0	0	0.409091	SETD1B/KMT2D/SETD1A/SETMAR/SETD2/EHMT1/CSKMT/KMT2A/PRDM9
GO:0043161	proteasome-mediated ubiquitin-dependent protein catabolic process	76	2372	425	18862	0.000904651	0.0420063	GO	hyper_promoter_genehancer	0	0	0.178824	FBXO31/FBXL12/KEAP1/CTNNB1/RNF185/PSMD9/ANAPC5/PSMA8/ANAPC4/CHFR/DNAJB12/VCP/TMUB2/PML/ANAPC16/DERL2/KLHL42/RNF187/DAB2/PSMB3/TRIM13/RMND5B/RNF121/BAG6/FBXL6/ANAPC7/HECW1/PANO1/RNF126/CDC34/WWP1/CDC16/UBE2E1/NUB1/DET1/DMAC2/CUL4A/DDA1/ANKIB1/DDIT3/SHARPIN/PSMB2/USP19/PLK1/RNF103/RMND5A/SMARCC1/ANAPC2/MAN1B1/FBXL13/NKD2/CDC20/PCBP2/PCNP/BBS7/TRIB2/SMURF1/UBQLN4/TAF1/OGT/TMEM67/XPO1/LTN1/UBE2C/FBXO…
GO:0055069	zinc ion homeostasis	13	2372	40	18862	0.00084638	0.0420063	GO	hyper_promoter_genehancer	0	0	0.325	AP3D1/MT1G/MT1H/MT1X/MT1M/MT1E/MT1A/MT1F/MT1DP/MT1B/MT3/MT2A/SLC39A4
GO:0071824	protein-DNA complex subunit organization	54	2372	281	18862	0.000914268	0.0420063	GO	hyper_promoter_genehancer	0	0	0.192171	SMARCA4/TNP1/NAP1L4/RAD52/GTF2B/TP53/UBTF/BRD2/MIS12/H3-4/H2AW/RPL23/TSPYL1/TSPYL4/SMARCD3/DMAP1/CUL4A/ASF1A/SMARCD1/SRCAP/H3-3A/DLGAP5/RPA3/SETD2/SMARCC1/NAA60/TSPYL2/SUPT16H/CENPN/MCMDC2/ARID1A/H2AX/BRDT/TAF1/CDC45/BDP1/GTF2H2/BRF1/PRDM9/UBC/ERCC3/PIWIL1/POGZ/CENPA/MIS18BP1/BRF2/H3C6/H1-3/TAF1B/H2BC3/H3C3/H1-2/WNT10B/TBP
GO:0098781	ncRNA transcription	26	2372	109	18862	0.000847087	0.0420063	GO	hyper_promoter_genehancer	0	0	0.238532	SMARCA4/GTF2B/TP53/POLR2A/INTS8/MTOR/CC2D1A/RPRD1A/NCL/NCBP1/INTS14/SNAPC5/SNAPC4/CCNT1/SP1/ANG/NOL11/MEPCE/CAVIN1/ELL/BRF1/RPRD2/GTF3C2/SPIN1/TAF1B/TBP
GO:1904356	regulation of telomere maintenance via telomere lengthening	17	2372	60	18862	0.000863697	0.0420063	GO	hyper_promoter_genehancer	0	0	0.283333	SRC/PRKCQ/CTC1/EXOSC10/SLX1A/NAF1/TNKS2/SMG6/CCT3/MAP2K7/NEK2/CCT4/CCT8/HNRNPU/XRN1/ATR/HNRNPA2B1
hsa04110	Cell cycle	30	1080	126	8113	0.000898125	0.0420063	KEGG	hyper_promoter_genehancer	0	0	0.238095	RBL1/CDKN2D/CDKN1C/ANAPC5/ANAPC4/TP53/PKMYT1/ANAPC16/ANAPC7/CDC16/TGFB1/ORC5/E2F4/CDK4/CDKN2B/CDKN2A/PLK1/ORC2/ANAPC2/CDC20/SMC1A/HDAC2/SFN/STAG1/SMC1B/CDC45/ATR/TFDP2/CREBBP/CDC25C
R-HSA-141405	Inhibition of the proteolytic activity of APC/C required for the onset of anaphase by mitotic spindle checkpoint components	9	1464	21	10856	0.000918005	0.0420063	Reactome	hyper_promoter_genehancer	0	0	0.428571	ANAPC5/ANAPC4/ANAPC16/ANAPC7/CDC16/UBE2E1/ANAPC2/CDC20/UBE2C
R-HSA-141430	Inactivation of APC/C via direct inhibition of the APC/C complex	9	1464	21	10856	0.000918005	0.0420063	Reactome	hyper_promoter_genehancer	0	0	0.428571	ANAPC5/ANAPC4/ANAPC16/ANAPC7/CDC16/UBE2E1/ANAPC2/CDC20/UBE2C
R-HSA-3247509	Chromatin modifying enzymes	56	1464	274	10856	0.00080689	0.0420063	Reactome	hyper_promoter_genehancer	0	0	0.20438	SMARCA4/SETD1B/CHD3/KDM6B/DOT1L/KDM2A/TAF5L/H2AW/SETDB2/ATF2/SMARCA2/SMARCD3/KDM4A/DMAP1/KDM5A/KMT2D/SMARCD1/ELP2/SETD1A/HDAC10/BRD1/CDK4/BRPF1/KMT5B/SETD2/ELP6/SMARCC1/EHMT1/RBBP5/MTA2/KANSL2/USP22/KDM5C/PHF8/KAT14/TRRAP/HDAC2/KAT2A/ARID1A/MBIP/KMT2A/H2AX/YEATS4/SUPT7L/OGT/PRDM9/NCOR2/CREBBP/SETDB1/HDAC3/HMG20B/NSD3/ASH2L/H3C6/H2BC3/H3C3
R-HSA-4839726	Chromatin organization	56	1464	274	10856	0.00080689	0.0420063	Reactome	hyper_promoter_genehancer	0	0	0.20438	SMARCA4/SETD1B/CHD3/KDM6B/DOT1L/KDM2A/TAF5L/H2AW/SETDB2/ATF2/SMARCA2/SMARCD3/KDM4A/DMAP1/KDM5A/KMT2D/SMARCD1/ELP2/SETD1A/HDAC10/BRD1/CDK4/BRPF1/KMT5B/SETD2/ELP6/SMARCC1/EHMT1/RBBP5/MTA2/KANSL2/USP22/KDM5C/PHF8/KAT14/TRRAP/HDAC2/KAT2A/ARID1A/MBIP/KMT2A/H2AX/YEATS4/SUPT7L/OGT/PRDM9/NCOR2/CREBBP/SETDB1/HDAC3/HMG20B/NSD3/ASH2L/H3C6/H2BC3/H3C3
GO:0030900	forebrain development	10	186	357	18862	0.00294184	0.0433749	GO	hypo_genebody	0	0	0.0280112	KIF5B/EXT1/KRAS/SLITRK5/ANXA3/LMX1A/LHX6/MYO1D/GDF7/NRP2
GO:0048754	branching morphogenesis of an epithelial tube	6	186	143	18862	0.00297089	0.0433749	GO	hypo_genebody	0	0	0.041958	EXT1/KRAS/CELSR1/RSPO2/GDF7/SPRY2
hsa04360	Axon guidance	7	84	182	8113	0.00269459	0.0433749	KEGG	hypo_genebody	0	0	0.0384615	KRAS/NTN4/NTN1/SEMA5B/ROBO3/PLXNA1/GDF7
R-HSA-9013423	RAC3 GTPase cycle	5	113	94	10856	0.00294138	0.0433749	Reactome	hypo_genebody	0	0	0.0531915	NCF2/SLITRK5/LBR/RAPGEF1/MPP7
GO:0001764	neuron migration	6	186	145	18862	0.00318223	0.0435568	GO	hypo_genebody	0	0	0.0413793	CELSR1/PHOX2B/NTN1/LHX6/MDGA1/NRP2
GO:0009451	RNA modification	36	2372	169	18862	0.000969611	0.0438854	GO	hyper_promoter_genehancer	0	0	0.213018	CTU2/QTRT1/ADAT2/VIRMA/METTL14/NSUN5P1/GTPBP3/BCDIN3D/ELP2/METTL1/TRUB1/NAF1/CDK5RAP1/PUS7/GAR1/ELP6/ALKBH1/FDXACB1/HSD17B10/METTL3/OSGEP/THADA/METTL16/TYW5/RPUSD2/MEPCE/TRMT2A/METTL25B/THUMPD3/BMT2/PUS10/PCIF1/THG1L/TRMT10C/QTRT2/WTAP
GO:0044766	multi-organism transport	18	2372	66	18862	0.0010085	0.0446743	GO	hyper_promoter_genehancer	0	0	0.272727	UBAP1/NUP88/NUP133/VPS28/POM121C/MVB12A/BST2/NUP210/KPNA1/TPCN2/NUP93/AAAS/NUP205/CD209/XPO1/UBC/NUP214/TSG101
GO:1902579	multi-organism localization	18	2372	66	18862	0.0010085	0.0446743	GO	hyper_promoter_genehancer	0	0	0.272727	UBAP1/NUP88/NUP133/VPS28/POM121C/MVB12A/BST2/NUP210/KPNA1/TPCN2/NUP93/AAAS/NUP205/CD209/XPO1/UBC/NUP214/TSG101
GO:0002228	natural killer cell mediated immunity	11	968	67	18862	0.000563177	0.045303	GO	hypo_promoter_genehancer	2	0	0.164179	ULBP2/ULBP3/HLA-A/HLA-G/SERPINB9/KLRK1/KLRC2/KLRC1/KLRD1/KLRC4-KLRK1/ARRB2
GO:0002710	negative regulation of T cell mediated immunity	6	968	22	18862	0.000660216	0.045303	GO	hypo_promoter_genehancer	1	0	0.272727	SMAD7/PPP3CB/HLA-G/LILRB4/KLRC1/KLRD1
GO:0002715	regulation of natural killer cell mediated immunity	9	968	48	18862	0.00065393	0.045303	GO	hypo_promoter_genehancer	2	0	0.1875	HLA-A/HLA-G/SERPINB9/KLRK1/KLRC2/KLRC1/KLRD1/KLRC4-KLRK1/ARRB2
GO:0030518	intracellular steroid hormone receptor signaling pathway	15	968	113	18862	0.000659379	0.045303	GO	hypo_promoter_genehancer	0	0	0.132743	NR0B1/WBP2/TP63/DEFA3/DEFA1B/PER1/CBFB/POU4F2/DAXX/GPER1/DDX5/KMT2D/PRMT2/BRCA1/NCOR1
GO:0048704	embryonic skeletal system morphogenesis	13	968	90	18862	0.00066091	0.045303	GO	hypo_promoter_genehancer	0	0	0.144444	GNAS/CTNNB1/HOXA5/HOXA2/HOXA9/HOXA1/HOXA3/HOXA6/HOXA4/HOXA7/HOXA11/DSCAML1/EIF4A3
GO:1905269	positive regulation of chromatin organization	14	968	100	18862	0.000575018	0.045303	GO	hypo_promoter_genehancer	0	0	0.14	PIWIL2/WDR61/DNMT1/WBP2/SMARCB1/MTF2/SIN3A/CTNNB1/PAXBP1/UBE2N/SART3/DNMT3B/NAP1L2/BRCA1
R-HSA-198933	Immunoregulatory interactions between a Lymphoid and a non-Lymphoid cell	17	582	132	10856	0.000671156	0.045303	Reactome	hypo_promoter_genehancer	2	0	0.128788	ULBP3/HLA-A/HLA-G/NCR3LG1/CD3E/LILRB4/COL1A2/TREML1/TREML4/TREM1/KLRK1/KLRC1/KLRD1/KLRC4-KLRK1/NCR2/COL3A1/COL1A1
GO:0007051	spindle organization	38	2372	182	18862	0.00105906	0.0460911	GO	hyper_promoter_genehancer	0	0	0.208791	CHMP4C/DCTN2/CHD3/VCP/RCC1/MZT1/BORA/PIBF1/NUMA1/NUF2/RMDN1/HAUS8/TUBGCP6/KIFC2/DLGAP5/PLK1/CCDC61/MAPRE1/KIF11/WDR62/MAP4/CDC20/EML3/AAAS/SMC1A/ARHGEF10/TUBG2/TUBG1/NUDC/STAG1/UVRAG/NEK2/HNRNPU/SPC25/HDAC3/MAPRE3/TACC1/MISP
GO:0016575	histone deacetylation	20	2372	77	18862	0.00106262	0.0460911	GO	hyper_promoter_genehancer	0	0	0.25974	TP53/PER1/SIN3A/KDM5A/SIN3B/TRERF1/HDAC10/RBM14/SFPQ/ELK4/MTA2/HDAC7/HDAC2/BRMS1L/MIDEAS/MIER2/CAMK2D/HDAC3/UCN/SIRT6
GO:0060562	epithelial tube morphogenesis	9	186	309	18862	0.00365341	0.0470645	GO	hypo_genebody	0	0	0.0291262	SOSTDC1/EXT1/ST14/KRAS/CELSR1/RSPO2/NTN1/GDF7/SPRY2
GO:0051236	establishment of RNA localization	41	2372	201	18862	0.00111403	0.0478229	GO	hyper_promoter_genehancer	0	0	0.20398	LTV1/EIF4A3/NOL6/SRSF4/DDX39B/NUP88/NUP133/GLE1/UPF3B/CPSF1/HSF1/ZC3H11B/UPF3A/POM121C/PCID2/PURA/NUP210/XPO5/ZC3H3/NCBP1/XPOT/MAGOHB/SETD2/SFPQ/NUP93/AAAS/LRPPRC/SMG6/NUP205/XPO1/RBM8A/HNRNPU/ATR/WDR33/RPS15/THOC6/NUP214/U2AF2/SIDT1/MRPL18/HNRNPA2B1
GO:2001252	positive regulation of chromosome organization	19	968	164	18862	0.000769011	0.048664	GO	hypo_promoter_genehancer	0	0	0.115854	PIWIL2/WDR61/DNMT1/PARN/WBP2/SMARCB1/MTF2/SIN3A/CTNNB1/PAXBP1/HNRNPA2B1/UBE2N/SSBP1/CCT3/SART3/CCT8/DNMT3B/NAP1L2/BRCA1
