# Supplementary material for: A systems biology approach identifies candidate drugs to reduce mortality in severely ill patients with COVID-19
Source: Sci Adv. 2022 Jun 1;8(22):eabm2510. doi: 10.1126/sciadv.abm2510 (PMC9159580; doi:10.1126/sciadv.abm2510)
Supplement: Supplementary file 2 — Tables S1 to S9 [file sciadv.abm2510_tables_s1_to_s9.zip › sciadv.abm2510_table_s8.xlsx]

## Sheet: Sheet1
Patient	Day	Average Genome Coverage	Total CpGs called (combined strands)	Remaining CpGs after removing SNPs	Remaining CpGs % after removing SNPs
MED 12	Day0	27.51	28282766	27475691	97.15
MED 12	Day15	30.76	28313441	27505229	97.15
MED 12_	Day5	31.61	28325889	27517282	97.15
MED 27	Day0	33.69	28281811	27473495	97.14
MED 27	Day15	24.68	28214280	27408340	97.14
MED 27	Day5	31.25	28264982	27457586	97.14
MED 28	Day0	35.18	28363595	27554565	97.15
MED 28	Day5	31.21	28343590	27535291	97.15
MED2	Day0	18.12	28062178	27261331	97.15
MED2	Day5	23.53	28165627	27360928	97.14
MED 5	Day0	28.81	28322132	27514273	97.15
MED 5	Day15	34.48	28367000	27557753	97.15
MED 5	Day5	32.03	28343041	27534350	97.15
MED 6	Day0	31.79	28125586	27322067	97.14
MED 6	Day5	28.6	27927863	27129623	97.14
