# Supplementary material for: A systems biology approach identifies candidate drugs to reduce mortality in severely ill patients with COVID-19
Source: Sci Adv. 2022 Jun 1;8(22):eabm2510. doi: 10.1126/sciadv.abm2510 (PMC9159580; doi:10.1126/sciadv.abm2510)
Supplement: Supplementary file 2 — Tables S1 to S9 [file sciadv.abm2510_tables_s1_to_s9.zip › sciadv.abm2510_table_s9.xlsx]

## Sheet: Table_S9_GO_Path_intersect_scRN
Assay	Contrast	DB	Term ID	GO level	Description	GeneRatio	BgRatio	p value	FDR (BH)	Count	Fold enrich	% genes in the pathway	geneID
scRNA	Upregulated	GO	GO:0042590	6	antigen processing and presentation of exogenous peptide antigen via MHC class I	25/1566	79/18670	2.98647e-09	1e-05	25	3.77281	0.316456	NCF1/PSME2/CYBB/CALR/PSMA4/HLA-A/TAP1/PDIA3/PSMB9/CYBA/PSMA3/PSMD11/PSMB8/PSMB3/CD36/NCF2/TAPBP/LNPEP/PSMA6/TAP2/SEC22B/PSMC4/SNAP23/PSMD1/PSMC6
scRNA	Downregulated	GO	GO:0042590	6	antigen processing and presentation of exogenous peptide antigen via MHC class I	13/628	79/18670	2.1392e-06	5.90639e-05	13	4.89216	0.164557	FCER1G/CLEC4A/IFI30/HLA-C/VAMP8/PSMB6/PSME4/PSMB10/PSMB1/PSMA1/PSMD6/IKBKB/PSMD7
ATAC	Open	GO	GO:0042590	6	antigen processing and presentation of exogenous peptide antigen via MHC class I	16/1413	79/18670	0.000240149	0.0438769	16	2.67606	0.202532	PSMB1/PSMC4/IFI30/HLA-A/HLA-F/HLA-G/HLA-E/HLA-H/PSMB9/TAP1/PSMB8/TAP2/CYBA/PSMB4/PSMD4/PSMD9
scRNA	Upregulated	GO	GO:0050851	6	antigen receptor-mediated signaling pathway	53/1566	316/18670	8.5912e-07	2.71426e-05	53	1.99959	0.167722	MNDA/GBP1/PSME2/THEMIS2/PLCG2/PSMA4/CUL1/LAT2/WAS/PTPRJ/PAK2/PSMB9/EZR/VAV3/PTPRC/PTPN6/LILRB4/NFKB1/CD300A/PRNP/PSMA3/PAK1/PDE4B/NFKBIZ/BAX/PSMD11/PRKCB/PSMB8/PAG1/PSMB3/PIK3R1/RBCK1/CD81/CYLD/BTN2A1/LYN/RELA/PTPN2/NCKAP1L/PSMA6/SH2B2/CSK/RIPK2/BTN3A3/SYK/PSMC4/PSEN1/LCP2/STK11/INPP5D/PSMD1/PSMC6/ZC3H12A
scRNA	Downregulated	GO	GO:0050851	6	antigen receptor-mediated signaling pathway	23/628	316/18670	0.000461215	0.00492106	23	2.16384	0.0727848	HLA-DRA/FYB1/HLA-DPA1/HLA-DPB1/LGALS3/IGKC/HLA-DRB1/HLA-DQB1/HLA-DQA1/CD4/IGLC2/CMTM3/HLA-DRB5/IGHG3/PRAM1/PSMB6/PSME4/PSMB10/PSMB1/PSMA1/PSMD6/IKBKB/PSMD7
WGBS	Hypomethylated	GO	GO:0050851	6	antigen receptor-mediated signaling pathway	17/365	323/18862	0.000199628	0.00205957	17	2.71983	0.0526316	CD300A/HLA-DRB1/HLA-DQA2/HLA-DRB5/HLA-DQB1/HLA-DQB2/HLA-DQA1/RNF31/HLA-DPA1/HLA-DPB1/SKAP1/TAB2/BCAR1/BTN2A2/BTN2A1/BTN3A2/BTN2A3P
scRNA	Upregulated	GO	GO:0071346	6	cellular response to interferon-gamma	47/1566	180/18670	1.09979e-12	1e-05	47	3.11299	0.261111	IRF7/OAS2/OASL/GBP1/PARP9/MT2A/OAS1/STAT1/OAS3/TRIM22/IFNGR2/SP100/PARP14/GBP2/RAB20/TLR4/WAS/NMI/SIRPA/HLA-A/ACTR3/JAK2/IRF2/IFNGR1/GBP4/HCK/STXBP2/PRKCD/TLR2/PML/TRIM25/IRF8/NR1H2/PTAFR/KIF5B/PTPN2/CDC37/CD47/GBP3/TRIM38/LGALS9/HSP90AB1/SOCS3/ACTR2/TRIM5/MED1/GBP5
scRNA	Downregulated	GO	GO:0071346	6	cellular response to interferon-gamma	22/628	180/18670	1.79685e-07	1e-05	22	3.63358	0.122222	HLA-DRA/HLA-DPA1/HLA-DPB1/RPL13A/ACTG1/HLA-DRB1/HLA-DQB1/HLA-DQA1/GAPDH/AIF1/SUMO1/HLA-DRB5/TRIM8/VIM/CD44/ZYX/IFI30/HLA-C/CCL3L1/EVL/SYNCRIP/IRF1
ATAC	Open	GO	GO:0071346	6	cellular response to interferon-gamma	28/1413	180/18670	0.000208314	0.0394197	28	2.05536	0.155556	MYO1C/IFI30/IL12RB1/OASL/TP53/NR1H2/HLA-A/HLA-F/TRIM26/HLA-G/HLA-E/TRIM31/PTAFR/NLRC5/IRGM/HLA-H/HLA-DQA1/HLA-DPB1/HLA-DQA2/TLR2/MED1/IRF5/HLA-DRB1/CIITA/SLC26A6/CCL4/CCL3/CCL18
WGBS	Hypomethylated	GO	GO:0071346	6	cellular response to interferon-gamma	14/365	177/18862	9.35708e-06	0.000197902	14	4.08742	0.079096	HLA-DRB1/HLA-DQA2/HLA-DRB5/HLA-DQB1/HLA-DQB2/HLA-DQA1/HLA-DPA1/HLA-DPB1/FCGR1A/GBP5/GBP4/GBP7/GBP6/CDC37
scRNA	Upregulated	GO	GO:0071357	6	cellular response to type I interferon	41/1566	95/18670	6.7983e-20	1e-05	41	5.14532	0.431579	MX1/IFITM3/IFI6/IFITM2/XAF1/ISG15/IRF7/OAS2/OASL/MX2/BST2/OAS1/STAT1/OAS3/IFIT3/SAMHD1/ADAR/IFI35/SP100/STAT2/GBP2/ISG20/HLA-A/IFIT2/IFNAR1/IFI27/IRF2/PTPN6/PTPN11/PTPN1/RSAD2/IKBKE/PSMB8/MYD88/IRF8/PTPN2/CDC37/IFITM1/HSP90AB1/IFIT1/USP18
ATAC	Open	GO	GO:0071357	6	cellular response to type I interferon	21/1413	95/18670	6.64e-06	0.0035182	21	2.92077	0.221053	IFI6/OASL/MIR21/HLA-A/HLA-F/HLA-G/HLA-E/BST2/ISG15/CACTIN/TREX1/NLRC5/HLA-H/IFITM3/DCST1/ADAR/IRF5/IFITM2/IFITM1/PSMB8/PTPN6
ATAC	Closed	GO	GO:0032508	8	DNA duplex unwinding	22/1634	110/18670	0.000189662	0.0372194	22	2.28519	0.2	POT1/CHD9/G3BP1/UBA52/RAD18/CHD1/ZRANB3/MCM6/MCM9/RAD50/WRN/GINS1/DDX11/ANXA1/DDX12P/NBN/PURA/HELQ/CHD4/GTF2H1/GTF2H4/CHD8
WGBS	Hypermethylated	GO	GO:0032508	8	DNA duplex unwinding	13/879	107/18862	0.00141036	0.0340202	13	2.6071	0.121495	NBN/RECQL5/CHD8/XRCC6/INO80/MCM9/SETX/RAD54L2/POLQ/RECQL4/PURA/DSCC1/DDX12P
ATAC	Closed	GO	GO:0032392	7	DNA geometric change	24/1634	119/18670	8.62e-05	0.0228365	24	2.30439	0.201681	POT1/CHD9/G3BP1/UBA52/RAD18/CHD1/ZRANB3/MCM6/MCM9/TP53/RAD50/WRN/GINS1/DDX11/ANXA1/DDX12P/NBN/HMGB1/PURA/HELQ/CHD4/GTF2H1/GTF2H4/CHD8
WGBS	Hypermethylated	GO	GO:0032392	7	DNA geometric change	14/879	114/18862	0.000844362	0.0243094	14	2.63525	0.122807	NBN/RECQL5/CHD8/XRCC6/INO80/MCM9/SETX/RAD54L2/POLQ/RECQL4/PURA/DSCC1/DDX12P/HNRNPA2B1
scRNA	Downregulated	GO	GO:0006354	7	DNA-templated transcription, elongation	11/628	112/18670	0.00138631	0.0119165	11	2.91984	0.0982143	ELOB/ELOC/POLR2J/HMGN1/SUPT4H1/POLR2G/TAF1D/ENY2/EAF1/NELFE/AFF4
ATAC	Closed	GO	GO:0006354	7	DNA-templated transcription, elongation	23/1634	112/18670	8.99e-05	0.0229097	23	2.3464	0.205357	ELL/HNRNPU/CCNT2/EZH2/CDK13/ELOC/ELL2/CTDP1/ELP4/ENY2/POLR2A/POLR1B/CDK7/CCNH/CDC73/TWISTNB/SUPT4H1/SUPT6H/GTF2H1/TAF1B/DDX39B/GTF2H4/SUPT16H
scRNA	Upregulated	GO	GO:0016570	6	histone modification	70/1566	454/18670	4.51432e-07	1.58759e-05	70	1.83821	0.154185	TRIP12/ATXN7/DTX3L/SAP30/SPI1/CREBBP/BRD7/USP15/NACC2/JAK2/TAF7/BCL6/BAZ1A/PRKCD/MECP2/CDC73/NIPBL/UBR2/KDM2A/SETD2/USP3/NCOA3/BRD4/CTR9/RTF1/MORF4L2/PRKCB/JDP2/ASH1L/HCFC1/DNMT1/MSL1/MIER1/SETD3/ATRX/PRDM2/ATG5/KDM5C/KMT2C/TET2/IWS1/NSD1/KDM5A/UIMC1/LRRK2/MSL3/PCGF5/EP400/CARM1/SKI/KDM1B/TADA2B/WDR70/PRMT2/KAT6A/ATXN7L3/SAP30L/NAA50/PHB/UBE2B/CXXC1/RNF20/MORF4L1/KAT2B/AKAP8L/ZNF451/BAZ1B/EZH1/MA…
ATAC	Open	GO	GO:0016570	6	histone modification	65/1413	454/18670	4.57e-07	0.000538092	65	1.89173	0.143172	PHF10/FBL/EYA3/BRD1/HDAC10/KMT2D/KANSL2/KDM2B/KDM6B/TP53/PER1/USP3/SIN3B/KDM5B/KAT5/MEN1/DPF2/NOC2L/KDM1A/SGF29/KDM4B/HCFC1/SETD1B/OTUB1/KDM2A/PPM1F/LMNA/ASH1L/PRKD2/NELFE/VEGFA/TGFB1/CDK9/SIRT6/MTA2/TAF6L/DNMT1/NACC2/SRCAP/SETD1A/RNF40/KAT8/BCOR/SIRT3/KMT5B/KDM4D/SETDB1/DOT1L/HLCS/WDR82/WDR5/OGT/MSL1/EHMT1/MTHFR/COPRS/AURKB/BAZ2A/PAF1/SREBF1/FLCN/RNF8/BRPF3/C6orf89/KMT2A
scRNA	Upregulated	GO	GO:0060333	6	interferon-gamma-mediated signaling pathway	33/1566	91/18670	1.18143e-13	1e-05	33	4.3234	0.362637	IRF7/OAS2/OASL/GBP1/PARP9/MT2A/OAS1/STAT1/OAS3/TRIM22/IFNGR2/SP100/PARP14/GBP2/NMI/HLA-A/JAK2/IRF2/IFNGR1/HCK/PRKCD/PML/TRIM25/IRF8/NR1H2/PTAFR/PTPN2/CDC37/TRIM38/HSP90AB1/SOCS3/TRIM5/MED1
scRNA	Downregulated	GO	GO:0060333	6	interferon-gamma-mediated signaling pathway	13/628	91/18670	1.07412e-05	0.000225005	13	4.24704	0.142857	HLA-DRA/HLA-DPA1/HLA-DPB1/HLA-DRB1/HLA-DQB1/HLA-DQA1/SUMO1/HLA-DRB5/TRIM8/CD44/IFI30/HLA-C/IRF1
ATAC	Open	GO	GO:0060333	6	interferon-gamma-mediated signaling pathway	21/1413	91/18670	3.21e-06	0.0022055	21	3.04916	0.230769	IFI30/OASL/TP53/NR1H2/HLA-A/HLA-F/TRIM26/HLA-G/HLA-E/TRIM31/PTAFR/NLRC5/IRGM/HLA-H/HLA-DQA1/HLA-DPB1/HLA-DQA2/MED1/IRF5/HLA-DRB1/CIITA
WGBS	Hypermethylated	GO	GO:0060333	6	interferon-gamma-mediated signaling pathway	15/879	91/18862	1.87825e-05	0.00098608	15	3.53711	0.164835	IRF9/HLA-DQA1/HLA-DQB1/HLA-DRB1/HLA-DQA2/HLA-DQB2/HLA-DRB5/HLA-DRA/HLA-DPB1/HLA-DPA1/HLA-C/IFNGR1/TRIM38/HLA-H/HLA-A
scRNA	Upregulated	GO	GO:0006402	7	mRNA catabolic process	55/1566	364/18670	1.37405e-05	0.000278159	55	1.80142	0.151099	RPS17/PSME2/HSPB1/ZC3HAV1/PSMA4/SSB/XRN1/EIF4G1/PSMB9/MAPK14/HNRNPC/HELZ2/SMG1/PRKCD/HNRNPR/XPO1/UPF2/PATL1/PSMA3/ROCK2/CNOT1/ETF1/SLC11A1/TARDBP/PSMD11/PSMB8/PSMB3/MYD88/ROCK1/TUT7/PNPT1/PUM2/RNPS1/PPP2CA/EXOSC10/SMG7/GTPBP1/PSMA6/PPP2R1A/RBM23/HNRNPD/CNOT8/DDX6/ERN1/CNOT4/DHX9/PSMC4/RNH1/NCBP2/CNOT3/PSMD1/SAMD4A/AGO2/PSMC6/ZC3H12A
scRNA	Downregulated	GO	GO:0006402	7	mRNA catabolic process	68/628	364/18670	1.58491e-31	1e-05	68	5.55383	0.186813	RPL5/RPS2/RPL8/RPL15/RPS7/RPS10/RPL6/RPL9/RPL7/RPL22/RPL24/RPL3/RPS11/RPL35A/RPL23/RPL10A/RPS5/RPL4/RPS16/UBA52/RPSA/RPL36A/RPLP0/RPL23A/EIF3E/PABPC1/RPL14/RPLP2/RPS25/ZFP36/RPL17/RPL36/RPL13A/CIRBP/APEX1/RPL27/NBDY/RPS9/RPL37A/RPL27A/RPS21/RPL35/NUP214/NPM1/TENT4B/RPL38/CSDE1/UBC/RPS20/VIM/LSM7/LSM3/PSMB6/BTG2/PSME4/NT5C3B/PSMB10/ZFP36L1/RPL31/SAMD4B/POLR2G/PSMB1/PSMA1/LSM4/SYNCRIP/PSMD6/RBM8A/P…
ATAC	Open	GO	GO:0006402	7	mRNA catabolic process	51/1413	364/18670	1.42e-05	0.00578759	51	1.85128	0.14011	PSMB1/METTL16/SMG6/TNRC6C/PSMC4/UPF1/RPL18A/UBA52/LSM4/HNRNPM/SMG8/RPS11/PABPC4/RPL38/PLEKHN1/RPL11/PNRC2/HNRNPR/RPL10/RPS14/EXOSC2/KHSRP/NUP214/CSDC2/GTPBP1/PSMB9/SKIV2L/RPS19/TIRAP/DCPS/RPL6/SCGB1A1/RPL27A/NT5C3B/MEIOC/RPL23/RPL26/PSMB8/RPS13/PSMB4/PSMD4/CIRBP/NANOS3/RPL19/TNFSF13/RPL28/PAN2/RPS16/ALKBH5/MAPK14/PSMD9
scRNA	Upregulated	GO	GO:0000398	8	mRNA splicing, via spliceosome	60/1566	379/18670	1.23004e-06	3.62467e-05	60	1.8874	0.158311	HNRNPA2B1/U2AF1/ZBTB7A/DDX17/SETX/HNRNPC/ZMAT2/SCAF11/DNAJC8/HNRNPR/DHX8/CPSF2/PRPF4B/SF3B2/SON/SLU7/HNRNPK/SNRPB2/SRSF9/SNRNP70/PTBP1/SREK1/LUC7L3/SMU1/SRSF10/PAPOLA/SRRT/GTF2F1/RNPS1/MBNL1/SNRNP27/TRA2B/UBL5/DDX1/DDX23/CWF19L1/SFSWAP/CDC40/CWC15/SNRNP35/PRDX6/HNRNPD/SNU13/YTHDC1/NUP98/IK/PDCD7/DHX9/PRPF3/RBM42/XAB2/SRRM2/SAP18/NCBP2/WBP4/C9orf78/DDX42/SF3B6/PRCC/PRPF6
scRNA	Downregulated	GO	GO:0000398	8	mRNA splicing, via spliceosome	32/628	379/18670	1.87693e-06	5.30384e-05	32	2.51013	0.0844327	RBM3/PABPC1/HNRNPA1/CIRBP/SF1/SNRPD2/POLR2J/RALY/SF3B5/SRRM1/HNRNPUL1/PCBP2/SRSF5/LSM7/SFPQ/LSM3/HNRNPH1/SF3B1/SCNM1/SRSF11/TXNL4A/PABPN1/POLR2G/SF3A1/LSM4/SYF2/CELF2/SYNCRIP/SRSF6/PQBP1/RBM8A/SNRPA
ATAC	Open	GO	GO:0000398	8	mRNA splicing, via spliceosome	60/1413	379/18670	3.66e-08	4.84813e-05	60	2.09177	0.158311	RNU2-1/CPSF7/PRPF8/METTL16/LUC7L3/SRSF2/SNRPA/HNRNPUL1/ISY1/DHX8/LSM4/DDX23/PRPF40B/HNRNPM/DHX40/POLR2A/CHERP/RBM4/SF1/SF3B2/SART1/SRSF10/SRRM1/KDM1A/HNRNPR/RBMX/CACTIN/ZBTB7A/DHX35/SYMPK/SRSF9/NUDT21/SRSF3/RBM22/SNRNP70/SETX/KHDC4/PRCC/SNRPGP15/RBM42/DCPS/RBM19/EFTUD2/CWC25/FUS/CD2BP2/XAB2/PRPF3/CIRBP/SF3A2/DAZAP1/DYRK1A/RBM25/SUGP1/GEMIN7/U2AF2/FRG1/ALYREF/ZC3H10/HNRNPL
scRNA	Upregulated	GO	GO:0051028	6	mRNA transport	28/1566	152/18670	5.94906e-05	0.000914277	28	2.19618	0.184211	MX2/ZC3H11A/AGFG1/HNRNPA2B1/U2AF1/SMG1/CPSF2/XPO1/UPF2/SETD2/G3BP2/SLU7/AHCTF1/QKI/SRSF9/RNPS1/IWS1/NUP62/SMG7/CDC40/THOC2/YTHDC1/LRPPRC/NUP98/DHX9/NCBP2/AKAP8L/NUTF2
scRNA	Downregulated	GO	GO:0051028	6	mRNA transport	13/628	152/18670	0.00190174	0.0154161	13	2.54264	0.0855263	ZFP36/HNRNPA1/NUP214/RAE1/SRRM1/SRSF5/ZFP36L1/SRSF11/PABPN1/THOC7/ENY2/SRSF6/RBM8A
ATAC	Closed	GO	GO:0051028	6	mRNA transport	29/1634	152/18670	4.9e-05	0.0173084	29	2.17995	0.190789	CETN3/UPF1/SEH1L/SEC13/LRPPRC/XPO1/SRSF11/NXT1/TPR/QKI/SYMPK/AAAS/PABPN1/U2AF1/ENY2/EIF4E/DHX38/SLBP/MVP/NUP205/HNRNPA3/G3BP2/NUP54/AHCTF1/HNRNPA1L2/SRSF1/SUPT6H/POM121/DDX39B
scRNA	Downregulated	GO	GO:0034470	7	ncRNA processing	24/628	384/18670	0.00281535	0.0208362	24	1.85808	0.0625	RPL5/RPS2/RPS7/RPL7/RPL35A/RPL10A/RPS16/RTRAF/NOP53/RPL14/RPL27/RPS9/RPS21/RPL35/INTS11/TENT4B/FBL/BUD23/WDR74/XRN2/SMAD3/TPRKB/PIH1D1/NHP2
WGBS	Hypermethylated	GO	GO:0034470	7	ncRNA processing	35/879	400/18862	0.000273779	0.00904993	35	1.87762	0.0875	GTPBP3/TARBP2/WDR46/WBP11/THADA/TSEN54/PDCD11/NOLC1/ABT1/TRMT44/METTL3/NOL10/NOP14/CTU1/EIF4A3/PUS10/NOL6/RRP1/SNU13/RRP9/INTS14/CPSF1/SRFBP1/DGCR8/FRG1/TUT1/RPUSD2/RBFA/WDR55/TRMT12/RPS7/C2orf49/QTRT2/HNRNPA2B1/BCDIN3D
scRNA	Upregulated	GO	GO:2001251	8	negative regulation of chromosome organization	22/1566	146/18670	0.0051134	0.0327611	22	1.79648	0.150685	TRIP12/SPI1/XRN1/HNRNPC/TAF7/ZNF207/XRCC5/DNMT1/ATAD2B/ATRX/DYNC1LI1/ATG5/NBN/RAD21/KDM5A/EXOSC10/SKI/MAD1L1/IK/UBE2B/TERF2IP/ZNF451
ATAC	Closed	GO	GO:2001251	8	negative regulation of chromosome organization	27/1634	146/18670	0.000151689	0.0328051	27	2.11302	0.184932	USP17L2/POT1/CTBP1/PSMG2/HNRNPU/XRCC1/TPR/WAPL/SKI/PHF2/TINF2/PTTG2/CTC1/MAD2L1/RAD50/ATM/MTF2/SLX1A/SNCA/CCNB1/NBN/IK/SUPT6H/ZW10/ATAD2/FOXP3/ANAPC15
scRNA	Upregulated	GO	GO:0050777	6	negative regulation of immune response	34/1566	150/18670	6.79846e-08	1e-05	34	2.70234	0.226667	IFI16/GRN/LILRB1/BST2/HMOX1/SAMHD1/ADAR/SERPING1/PARP14/STAT6/NMI/FGL2/CCR2/IL27RA/PTPRC/PTPN6/BCL6/CD300A/HLX/SAMSN1/NR1H2/TNFAIP3/ANXA1/IRAK3/LYN/PTPN2/LGALS9/JAK3/IL4R/RABGEF1/GPX1/INPP5D/HAVCR2/ZC3H12A
ATAC	Open	GO	GO:0050777	6	negative regulation of immune response	26/1413	150/18670	5.66e-05	0.0187434	26	2.29026	0.173333	JAK3/MIR21/NR1H2/HLA-F/HLA-G/HLA-E/BST2/CACTIN/CRK/ABR/TREX1/NLRC5/IL27RA/TRIM27/TGFB1/RPS19/INPP5D/DCST1/ADAR/DHX58/GRN/NLRP6/PSMB4/PTPN6/CCR2/TBX21
scRNA	Upregulated	GO	GO:0045824	7	negative regulation of innate immune response	14/1566	59/18670	0.000292403	0.00335827	14	2.82897	0.237288	IFI16/GRN/LILRB1/SAMHD1/ADAR/SERPING1/PARP14/NMI/NR1H2/TNFAIP3/IRAK3/PTPN2/LGALS9/HAVCR2
ATAC	Open	GO	GO:0045824	7	negative regulation of innate immune response	14/1413	59/18670	9.92e-05	0.0235708	14	3.13529	0.237288	MIR21/NR1H2/HLA-F/HLA-G/HLA-E/CACTIN/CRK/TREX1/NLRC5/RPS19/DCST1/ADAR/DHX58/GRN
scRNA	Upregulated	GO	GO:0050686	8	negative regulation of mRNA processing	12/1566	28/18670	9.91523e-07	3.03312e-05	12	5.10947	0.428571	HNRNPA2B1/HNRNPK/CTR9/SRSF9/PTBP1/SRSF10/RNPS1/SFSWAP/RBM42/RNF20/SAP18/SUPT5H
ATAC	Open	GO	GO:0050686	8	negative regulation of mRNA processing	11/1413	28/18670	2.89e-06	0.00218752	11	5.19083	0.392857	CCNT1/SRSF10/RBMX/SRSF9/NELFE/CDK9/RBM42/RNF40/DYRK1A/U2AF2/SUPT5H
scRNA	Downregulated	GO	GO:0000184	9	nuclear-transcribed mRNA catabolic process, nonsense-mediated decay	42/628	120/18670	1.26585e-31	1e-05	42	10.4053	0.35	RPL5/RPS2/RPL8/RPL15/RPS7/RPS10/RPL6/RPL9/RPL7/RPL22/RPL24/RPL3/RPS11/RPL35A/RPL23/RPL10A/RPS5/RPL4/RPS16/UBA52/RPSA/RPL36A/RPLP0/RPL23A/EIF3E/PABPC1/RPL14/RPLP2/RPS25/RPL17/RPL36/RPL13A/RPL27/RPS9/RPL37A/RPL27A/RPS21/RPL35/RPL38/RPS20/RPL31/RBM8A
ATAC	Open	GO	GO:0000184	9	nuclear-transcribed mRNA catabolic process, nonsense-mediated decay	21/1413	120/18670	0.000246613	0.0442942	21	2.31228	0.175	SMG6/UPF1/RPL18A/UBA52/SMG8/RPS11/RPL38/RPL11/PNRC2/RPL10/RPS14/SKIV2L/RPS19/RPL6/RPL27A/RPL23/RPL26/RPS13/RPL19/RPL28/RPS16
scRNA	Upregulated	GO	GO:0050657	7	nucleic acid transport	32/1566	193/18670	0.000150312	0.00194418	32	1.97672	0.165803	MX2/ZC3H11A/AGFG1/HNRNPA2B1/U2AF1/SSB/SMG1/FLOT1/CPSF2/XPO1/UPF2/SETD2/G3BP2/SLU7/AHCTF1/QKI/SRSF9/PNPT1/RNPS1/IWS1/ZNF593/NUP62/SMG7/CDC40/THOC2/YTHDC1/LRPPRC/NUP98/DHX9/NCBP2/AKAP8L/NUTF2
scRNA	Downregulated	GO	GO:0050657	7	nucleic acid transport	18/628	193/18670	9.5065e-05	0.00133119	18	2.77268	0.0932642	RTRAF/ZFP36/HNRNPA1/NUP214/NPM1/RAE1/TOMM20/SRRM1/SRSF5/SFPQ/EIF6/ZFP36L1/SRSF11/PABPN1/THOC7/ENY2/SRSF6/RBM8A
ATAC	Closed	GO	GO:0050657	7	nucleic acid transport	36/1634	193/18670	1.08e-05	0.00497598	36	2.13127	0.186528	CETN3/UPF1/SEH1L/SEC13/LRPPRC/RBM27/HNRNPU/XPO1/SRSF11/NMD3/NXT1/TPR/QKI/SYMPK/AAAS/PABPN1/U2AF1/ENY2/EIF4E/DHX38/SLBP/MVP/NUP205/HNRNPA3/G3BP2/NUP54/SDAD1/LTV1/PURA/AHCTF1/HNRNPA1L2/SRSF1/SUPT6H/POM121/DDX39B/FLOT1
scRNA	Upregulated	GO	GO:0015931	6	nucleobase-containing compound transport	35/1566	241/18670	0.000985721	0.00911556	35	1.73142	0.145228	MX2/ZC3H11A/AGFG1/HNRNPA2B1/U2AF1/SSB/SLC25A24/SMG1/FLOT1/CPSF2/XPO1/UPF2/SETD2/G3BP2/SLU7/AHCTF1/QKI/SRSF9/PNPT1/SLC25A36/RNPS1/IWS1/ZNF593/NUP62/SMG7/CDC40/P2RX7/THOC2/YTHDC1/LRPPRC/NUP98/DHX9/NCBP2/AKAP8L/NUTF2
scRNA	Downregulated	GO	GO:0015931	6	nucleobase-containing compound transport	20/628	241/18670	0.000198052	0.00244349	20	2.46716	0.0829876	SLC25A6/RTRAF/SLC25A5/ZFP36/HNRNPA1/NUP214/NPM1/RAE1/TOMM20/SRRM1/SRSF5/SFPQ/EIF6/ZFP36L1/SRSF11/PABPN1/THOC7/ENY2/SRSF6/RBM8A
ATAC	Closed	GO	GO:0015931	6	nucleobase-containing compound transport	43/1634	241/18670	5.21e-06	0.00324767	43	2.03865	0.178423	CETN3/UPF1/SEH1L/SEC13/LRPPRC/RBM27/HNRNPU/SLC35E2B/SLC35E2A/XPO1/SRSF11/NMD3/SLC33A1/NXT1/TPR/QKI/SYMPK/AAAS/PABPN1/U2AF1/ENY2/SLC25A31/EIF4E/DHX38/SLBP/MVP/NUP205/SLC35D1/HNRNPA3/G3BP2/NUP54/SDAD1/LTV1/PURA/SLC35A4/AHCTF1/HNRNPA1L2/SLC25A32/SRSF1/SUPT6H/POM121/DDX39B/FLOT1
scRNA	Upregulated	GO	GO:2001252	8	positive regulation of chromosome organization	32/1566	174/18670	1.89329e-05	0.000363422	32	2.19257	0.183908	HNRNPA2B1/RB1/BRD7/BCL6/PML/MECP2/NIPBL/PPP1R10/NUMA1/BRD4/CTR9/RTF1/JDP2/XRCC5/DNMT1/MIER1/ATRX/MPHOSPH8/NBN/RAD21/CUL3/LRRK2/CCT5/TADA2B/HNRNPD/HMBOX1/SMC5/CCT7/RNF20/AKAP8L/MAPK3/ATF7IP
ATAC	Open	GO	GO:2001252	8	positive regulation of chromosome organization	27/1413	174/18670	0.000279179	0.047326	27	2.0503	0.155172	TP53/PNKP/KDM1A/DKC1/ERCC1/ANAPC5/MAPK1/CCT3/LMNA/PRKD2/NELFE/VEGFA/TGFB1/CDK9/SIRT6/DNMT1/SLX1A/RNF40/CDT1/MRE11/SETDB1/OGT/AURKB/PAF1/SREBF1/C6orf89/KMT2A
scRNA	Upregulated	GO	GO:0033044	7	regulation of chromosome organization	57/1566	342/18670	4.15337e-07	1.47682e-05	57	1.98702	0.166667	TRIP12/HNRNPA2B1/SPI1/XRN1/RB1/BRD7/HNRNPC/TAF7/BCL6/SMG1/PML/MECP2/NIPBL/PPP1R10/NUMA1/BRD4/CTR9/RTF1/ZNF207/TLK1/JDP2/XRCC5/DNMT1/MIER1/TLK2/ATAD2B/ATRX/MPHOSPH8/DYNC1LI1/ATG5/NBN/IWS1/RAD21/NSD1/KDM5A/CUL3/LRRK2/EXOSC10/SMG7/SKI/CCT5/TADA2B/MAD1L1/WDR70/HNRNPD/HMBOX1/SENP6/SMC5/IK/UBE2B/CCT7/RNF20/TERF2IP/AKAP8L/ZNF451/MAPK3/ATF7IP
ATAC	Open	GO	GO:0033044	7	regulation of chromosome organization	46/1413	342/18670	0.000100093	0.0235708	46	1.77719	0.134503	SMG6/H1-9/H1-10/UPF1/CTC1/TP53/PNKP/BUB1B/NOC2L/KDM1A/DKC1/ERCC1/ANAPC5/SPTY2D1/OTUB1/MAPK1/CCT3/LMNA/PRKD2/NELFE/VEGFA/TGFB1/CDK9/SIRT6/TEN1/DNMT1/SETD1A/SLX1A/RNF40/BCOR/XRCC1/CDT1/MRE11/KDM4D/SETDB1/KLHL22/YLPM1/OGT/H1-7/MTHFR/AURKB/PAF1/SREBF1/FLCN/C6orf89/KMT2A
ATAC	Closed	GO	GO:0033044	7	regulation of chromosome organization	51/1634	342/18670	0.000117079	0.0269714	51	1.70387	0.149123	USP17L2/POT1/FBXO4/CTBP1/UPF1/PSMG2/SETD5/HNRNPU/CCT4/XRCC1/TPR/SMAD4/WAPL/PKIB/SKI/PHF2/TINF2/PTTG2/RPS6KA5/CTC1/TP53/ANAPC1/MAD2L1/RAD50/ATM/MTF2/PPARGC1A/SETD1A/RNF40/SLX1A/MIER1/DDX11/SNCA/CCNB1/NBN/TLK1/IK/DMRTC2/HNRNPD/CUL3/SUPT6H/SPTY2D1/ZW10/NSMCE2/ING2/CCT8/ATAD2/FOXP3/PPP1R10/ANAPC15/NUMA1
scRNA	Upregulated	GO	GO:0051052	6	regulation of DNA metabolic process	61/1566	429/18670	3.17584e-05	0.000560483	61	1.69522	0.142191	SMCHD1/S100A11/PARP9/HSP90AA1/TRIP12/DTX3L/HNRNPA2B1/SPI1/XRN1/STAT6/WAS/MBD2/IL27RA/RNF169/PTK2B/HNRNPC/PTPRC/TFRC/PARP4/PPP4C/BCL6/SMG1/PRKCD/PML/MECP2/UBE2V1/PTGES3/RAC1/SETD2/PPP1R10/APAF1/BAX/XRCC5/USP9X/DNMT1/ATRX/MPHOSPH8/NBN/PDS5A/HSP90AB1/UIMC1/PPP2CA/EXOSC10/SMG7/ACTR2/CCT5/PPP2R1A/KDM1B/DEK/WDR70/INO80/HNRNPD/HMBOX1/UBE2B/DHX9/CCT7/TERF2IP/CACYBP/ST20/MAPK3/ATF7IP
ATAC	Open	GO	GO:0051052	6	regulation of DNA metabolic process	53/1413	351/18670	1.03e-06	0.000909576	53	1.99513	0.150997	SMG6/H1-9/EYA3/H1-10/HDAC10/UPF1/TMEM161A/CTC1/WRAP53/TP53/PNKP/RAD51/MEN1/KDM1A/SH2B1/DKC1/ERCC1/PDGFRB/OTUB1/MAPK1/CCT3/IL27RA/UBQLN4/SMCHD1/PRKD2/TGFB1/NIBAN2/CDK9/SIRT6/ENDOG/ERCC2/RECQL5/TEN1/FUS/SLX1A/PPP4C/XRCC1/CDT1/MRE11/KDM4D/NUDT16L1/YLPM1/ZNF93/BABAM1/TNFSF13/ALYREF/H1-7/AURKB/TBX21/FLCN/CDKN1A/RNF8/KMT2A
scRNA	Upregulated	GO	GO:1903311	7	regulation of mRNA metabolic process	67/1566	324/18670	3.15858e-12	1e-05	67	2.46537	0.20679	PSME2/HNRNPA2B1/HSPB1/ZC3HAV1/PSMA4/XRN1/EIF4G1/ZBTB7A/DDX17/PSMB9/MAPK14/HNRNPC/PRKCD/HNRNPR/CDC73/XPO1/SLTM/PSMA3/ROCK2/CNOT1/SON/HNRNPK/CTR9/SAFB/SLC11A1/TARDBP/PSMD11/SRSF9/PSMB8/PSMB3/SNRNP70/MYD88/ROCK1/PTBP1/SREK1/SMU1/PNPT1/PUM2/SRSF10/PAPOLA/RNPS1/MBNL1/IWS1/TRA2B/SFSWAP/GTPBP1/PSMA6/RBM23/PRDX6/HNRNPD/CNOT8/YTHDC1/NUP98/SAFB2/DHX9/RBM42/RNF20/SAP18/SUPT5H/PSMC4/NCBP2/C9orf78/PSMD1/SAMD4…
scRNA	Downregulated	GO	GO:1903311	7	regulation of mRNA metabolic process	31/628	324/18670	1.83874e-07	1e-05	31	2.84447	0.095679	RBM3/UBA52/PABPC1/ZFP36/HNRNPA1/CIRBP/APEX1/NUP214/NPM1/TENT4B/UBC/VIM/SRSF5/PSMB6/BTG2/PSME4/PSMB10/ZFP36L1/SAMD4B/PABPN1/POLR2G/PSMB1/PSMA1/NELFE/CELF2/SYNCRIP/PSMD6/SRSF6/RBM8A/PSMD7/SNRPA
ATAC	Open	GO	GO:1903311	7	regulation of mRNA metabolic process	57/1413	324/18670	1.66e-09	1e-05	57	2.32451	0.175926	PSMB1/CPSF7/METTL16/SRSF2/TNRC6C/SNRPA/PSMC4/UPF1/UBA52/CCNT1/HNRNPM/PABPC4/RBM4/CDK11A/CDK11B/PLEKHN1/SRSF10/HNRNPR/RBMX/ZBTB7A/SRSF9/NUDT21/SRSF3/EXOSC2/SNRNP70/KHSRP/SAFB2/SAFB/NUP214/CSDC2/GTPBP1/PSMB9/NELFE/CDK9/RBM42/TIRAP/RBM19/SCGB1A1/MEIOC/RNF40/PSMB8/PSMB4/PSMD4/CIRBP/DAZAP1/DYRK1A/RBM25/NANOS3/TNFSF13/U2AF2/ZC3H10/HNRNPL/PAF1/SUPT5H/ALKBH5/MAPK14/PSMD9
scRNA	Upregulated	GO	GO:0050684	7	regulation of mRNA processing	32/1566	137/18670	7.79763e-08	1e-05	32	2.78472	0.233577	HNRNPA2B1/ZBTB7A/DDX17/CDC73/SLTM/SON/HNRNPK/CTR9/SAFB/SRSF9/SNRNP70/PTBP1/SREK1/SMU1/SRSF10/PAPOLA/RNPS1/MBNL1/IWS1/TRA2B/SFSWAP/PRDX6/YTHDC1/NUP98/SAFB2/DHX9/RBM42/RNF20/SAP18/SUPT5H/NCBP2/C9orf78
scRNA	Downregulated	GO	GO:0050684	7	regulation of mRNA processing	11/628	137/18670	0.00661365	0.0398059	11	2.38702	0.080292	RBM3/HNRNPA1/CIRBP/SRSF5/ZFP36L1/PABPN1/NELFE/CELF2/SRSF6/RBM8A/SNRPA
ATAC	Open	GO	GO:0050684	7	regulation of mRNA processing	31/1413	137/18670	2.61e-08	4.60969e-05	31	2.98981	0.226277	CPSF7/METTL16/SRSF2/SNRPA/CCNT1/RBM4/CDK11A/CDK11B/SRSF10/RBMX/ZBTB7A/SRSF9/NUDT21/SRSF3/SNRNP70/SAFB2/SAFB/NELFE/CDK9/RBM42/RBM19/RNF40/CIRBP/DAZAP1/DYRK1A/RBM25/U2AF2/ZC3H10/HNRNPL/PAF1/SUPT5H
scRNA	Upregulated	GO	GO:0043484	7	regulation of RNA splicing	27/1566	135/18670	1.7692e-05	0.000341643	27	2.38442	0.2	HNRNPA2B1/TMBIM6/ZBTB7A/DDX17/SETX/SON/HNRNPK/CLK1/SRSF9/SNRNP70/PIK3R1/PTBP1/SREK1/SMU1/ZPR1/SRSF10/RNPS1/MBNL1/TRA2B/SFSWAP/PRDX6/YTHDC1/ERN1/NUP98/RBM42/SAP18/C9orf78
ATAC	Open	GO	GO:0043484	7	regulation of RNA splicing	26/1413	135/18670	8.37e-06	0.00422366	26	2.54473	0.192593	METTL16/SRSF2/POLR2A/RBM4/SRSF10/RBMX/ZBTB7A/SRSF9/SRSF3/RBM22/SNRNP70/SETX/CLK2/RBM42/RBM19/AHNAK/FUS/RPS13/CIRBP/DAZAP1/DYRK1A/RBM25/CDK12/U2AF2/ZC3H10/HNRNPL
scRNA	Upregulated	GO	GO:0006401	6	RNA catabolic process	63/1566	397/18670	6.16214e-07	2.04049e-05	63	1.89192	0.15869	RNASE2/RPS17/OAS2/PSME2/HSPB1/ZC3HAV1/ISG20/PSMA4/SSB/XRN1/EIF4G1/PSMB9/MAPK14/HNRNPC/HELZ2/SMG1/PRKCD/HNRNPR/XPO1/UPF2/PATL1/PSMA3/ROCK2/CNOT1/ETF1/SLC11A1/TARDBP/PSMD11/PSMB8/PSMB3/MYD88/ROCK1/TUT7/PNPT1/ZPR1/PUM2/RNPS1/PPP2CA/EXOSC10/RNASE6/SMG7/GTPBP1/PSMA6/PPP2R1A/RBM23/HNRNPD/CNOT8/RNASEH2C/DDX6/ERN1/LRPPRC/SLIRP/CNOT4/DHX9/PSMC4/RNH1/NCBP2/CNOT3/PSMD1/SAMD4A/AGO2/PSMC6/ZC3H12A
scRNA	Downregulated	GO	GO:0006401	6	RNA catabolic process	72/628	397/18670	1.73466e-32	1e-05	72	5.39171	0.18136	RPL5/RPS2/RPL8/RPL15/RPS7/RPS10/RPL6/RPL9/RPL7/RPL22/RPL24/TRIR/RPL3/RPS11/RPL35A/RPL23/RPL10A/RPS5/RPL4/RPS16/UBA52/RPSA/RPL36A/RPLP0/RPL23A/EIF3E/PABPC1/RPL14/RPLP2/RPS25/ZFP36/RPL17/RPL36/RPL13A/CIRBP/APEX1/RPL27/NBDY/RPS9/RPL37A/RPL27A/RPS21/RPL35/NUP214/NPM1/TENT4B/RPL38/CSDE1/UBC/RPS20/VIM/LSM7/LSM3/PSMB6/BTG2/PSME4/NT5C3B/SND1/PSMB10/ZFP36L1/RPL31/XRN2/RNASEH2B/SAMD4B/POLR2G/PSMB1/PSMA1/LS…
ATAC	Open	GO	GO:0006401	6	RNA catabolic process	55/1413	397/18670	9.29e-06	0.00447482	55	1.83052	0.138539	PSMB1/METTL16/SMG6/TNRC6C/PSMC4/UPF1/RPL18A/UBA52/LSM4/HNRNPM/SMG8/RPS11/PABPC4/RPL38/RNASEH2C/PLEKHN1/RPL11/PNRC2/HNRNPR/RPL10/DKC1/RPS14/EXOSC2/KHSRP/NUP214/CSDC2/GTPBP1/PSMB9/SKIV2L/LIN28A/RPS19/TIRAP/DCPS/RPL6/SCGB1A1/RPL27A/NT5C3B/MEIOC/RPL23/RPL26/PSMB8/RPS13/PSMB4/PSMD4/CIRBP/NANOS3/RPL19/TNFSF13/RPL28/TNFRSF1B/PAN2/RPS16/ALKBH5/MAPK14/PSMD9
scRNA	Upregulated	GO	GO:0006405	6	RNA export from nucleus	24/1566	135/18670	0.000338528	0.00381528	24	2.11948	0.177778	ZC3H11A/AGFG1/HNRNPA2B1/U2AF1/SSB/SMG1/CPSF2/XPO1/UPF2/SETD2/SLU7/SRSF9/RNPS1/IWS1/ZNF593/NUP62/SMG7/CDC40/THOC2/YTHDC1/NUP98/DHX9/NCBP2/AKAP8L
scRNA	Downregulated	GO	GO:0006405	6	RNA export from nucleus	13/628	135/18670	0.000637234	0.00641629	13	2.86282	0.0962963	HNRNPA1/NUP214/NPM1/RAE1/SRRM1/SRSF5/EIF6/SRSF11/PABPN1/THOC7/ENY2/SRSF6/RBM8A
ATAC	Closed	GO	GO:0006405	6	RNA export from nucleus	25/1634	135/18670	0.000256201	0.0452494	25	2.11592	0.185185	UPF1/SEH1L/SEC13/RBM27/XPO1/SRSF11/NMD3/NXT1/TPR/SYMPK/AAAS/PABPN1/U2AF1/ENY2/EIF4E/DHX38/SLBP/NUP205/NUP54/SDAD1/LTV1/SRSF1/SUPT6H/POM121/DDX39B
scRNA	Upregulated	GO	GO:0008380	7	RNA splicing	77/1566	469/18670	7.88905e-09	1e-05	77	1.95736	0.164179	HNRNPA2B1/U2AF1/TMBIM6/ZBTB7A/DDX17/SETX/HNRNPC/ZMAT2/SCAF11/ACIN1/DNAJC8/HNRNPR/DHX8/CPSF2/PRPF4B/ZNF638/SF3B2/RTCB/SON/SLU7/HNRNPK/CLK1/TARDBP/SNRPB2/QKI/SRSF9/SNRNP70/PIK3R1/PTBP1/SREK1/LUC7L3/SMU1/ZPR1/SRSF10/PAPOLA/SRRT/GTF2F1/RNPS1/MBNL1/IWS1/SNRNP27/TRA2B/UBL5/DDX1/PPP2CA/LSM10/DDX23/CWF19L1/SFSWAP/PPP2R1A/CDC40/CWC15/SNRNP35/PRDX6/HNRNPD/THOC2/SNU13/YTHDC1/ERN1/NUP98/IK/PDCD7/DHX9/PRPF3/R…
scRNA	Downregulated	GO	GO:0008380	7	RNA splicing	38/628	469/18670	5.72919e-07	1.91026e-05	38	2.40877	0.0810235	RBM3/RTRAF/PABPC1/HNRNPA1/LGALS3/CIRBP/SF1/SNRPD2/POLR2J/RALY/SF3B5/ARL6IP4/SRRM1/HNRNPUL1/PCBP2/SRSF5/LSM7/SFPQ/NONO/LSM3/HNRNPH1/SF3B1/SCNM1/SUGP2/SRSF11/TXNL4A/PABPN1/POLR2G/SF3A1/THOC7/LSM4/SYF2/CELF2/SYNCRIP/SRSF6/PQBP1/RBM8A/SNRPA
ATAC	Open	GO	GO:0008380	7	RNA splicing	71/1413	469/18670	1.4e-08	3.70895e-05	71	2.00027	0.151386	RNU2-1/CPSF7/PRPF8/METTL16/ZNF830/LUC7L3/PPP1R9B/SRSF2/SNRPA/HNRNPUL1/ISY1/DHX8/SUGP2/LSM4/DDX23/PRPF40B/HNRNPM/DHX40/POLR2A/CHERP/RBM4/SF1/SF3B2/SART1/SRSF10/SRRM1/KDM1A/HNRNPR/RBMX/CACTIN/YJU2/ZBTB7A/DHX35/CLASRP/SYMPK/SRSF9/NUDT21/SRSF3/RBM22/SNRNP70/KHSRP/SETX/KHDC4/PRCC/SNRPGP15/CLK2/RBM42/DCPS/RBM19/AHNAK/TSEN54/EFTUD2/CWC25/FUS/CD2BP2/XAB2/RPS13/PRPF3/CIRBP/SF3A2/DAZAP1/DYRK1A/RBM25/SUGP1/…
scRNA	Upregulated	GO	GO:0000375	8	RNA splicing, via transesterification reactions	60/1566	382/18670	1.6022e-06	4.59487e-05	60	1.87258	0.157068	HNRNPA2B1/U2AF1/ZBTB7A/DDX17/SETX/HNRNPC/ZMAT2/SCAF11/DNAJC8/HNRNPR/DHX8/CPSF2/PRPF4B/SF3B2/SON/SLU7/HNRNPK/SNRPB2/SRSF9/SNRNP70/PTBP1/SREK1/LUC7L3/SMU1/SRSF10/PAPOLA/SRRT/GTF2F1/RNPS1/MBNL1/SNRNP27/TRA2B/UBL5/DDX1/DDX23/CWF19L1/SFSWAP/CDC40/CWC15/SNRNP35/PRDX6/HNRNPD/SNU13/YTHDC1/NUP98/IK/PDCD7/DHX9/PRPF3/RBM42/XAB2/SRRM2/SAP18/NCBP2/WBP4/C9orf78/DDX42/SF3B6/PRCC/PRPF6
scRNA	Downregulated	GO	GO:0000375	8	RNA splicing, via transesterification reactions	32/628	382/18670	2.22118e-06	6.06327e-05	32	2.49041	0.0837696	RBM3/PABPC1/HNRNPA1/CIRBP/SF1/SNRPD2/POLR2J/RALY/SF3B5/SRRM1/HNRNPUL1/PCBP2/SRSF5/LSM7/SFPQ/LSM3/HNRNPH1/SF3B1/SCNM1/SRSF11/TXNL4A/PABPN1/POLR2G/SF3A1/LSM4/SYF2/CELF2/SYNCRIP/SRSF6/PQBP1/RBM8A/SNRPA
ATAC	Open	GO	GO:0000375	8	RNA splicing, via transesterification reactions	61/1413	382/18670	2.03e-08	4.30238e-05	61	2.10993	0.159686	RNU2-1/CPSF7/PRPF8/METTL16/LUC7L3/SRSF2/SNRPA/HNRNPUL1/ISY1/DHX8/LSM4/DDX23/PRPF40B/HNRNPM/DHX40/POLR2A/CHERP/RBM4/SF1/SF3B2/SART1/SRSF10/SRRM1/KDM1A/HNRNPR/RBMX/CACTIN/ZBTB7A/DHX35/SYMPK/SRSF9/NUDT21/SRSF3/RBM22/SNRNP70/KHSRP/SETX/KHDC4/PRCC/SNRPGP15/RBM42/DCPS/RBM19/EFTUD2/CWC25/FUS/CD2BP2/XAB2/PRPF3/CIRBP/SF3A2/DAZAP1/DYRK1A/RBM25/SUGP1/GEMIN7/U2AF2/FRG1/ALYREF/ZC3H10/HNRNPL
scRNA	Upregulated	GO	GO:0000377	9	RNA splicing, via transesterification reactions with bulged adenosine as nucleophile	60/1566	379/18670	1.23004e-06	3.62467e-05	60	1.8874	0.158311	HNRNPA2B1/U2AF1/ZBTB7A/DDX17/SETX/HNRNPC/ZMAT2/SCAF11/DNAJC8/HNRNPR/DHX8/CPSF2/PRPF4B/SF3B2/SON/SLU7/HNRNPK/SNRPB2/SRSF9/SNRNP70/PTBP1/SREK1/LUC7L3/SMU1/SRSF10/PAPOLA/SRRT/GTF2F1/RNPS1/MBNL1/SNRNP27/TRA2B/UBL5/DDX1/DDX23/CWF19L1/SFSWAP/CDC40/CWC15/SNRNP35/PRDX6/HNRNPD/SNU13/YTHDC1/NUP98/IK/PDCD7/DHX9/PRPF3/RBM42/XAB2/SRRM2/SAP18/NCBP2/WBP4/C9orf78/DDX42/SF3B6/PRCC/PRPF6
scRNA	Downregulated	GO	GO:0000377	9	RNA splicing, via transesterification reactions with bulged adenosine as nucleophile	32/628	379/18670	1.87693e-06	5.30384e-05	32	2.51013	0.0844327	RBM3/PABPC1/HNRNPA1/CIRBP/SF1/SNRPD2/POLR2J/RALY/SF3B5/SRRM1/HNRNPUL1/PCBP2/SRSF5/LSM7/SFPQ/LSM3/HNRNPH1/SF3B1/SCNM1/SRSF11/TXNL4A/PABPN1/POLR2G/SF3A1/LSM4/SYF2/CELF2/SYNCRIP/SRSF6/PQBP1/RBM8A/SNRPA
ATAC	Open	GO	GO:0000377	9	RNA splicing, via transesterification reactions with bulged adenosine as nucleophile	60/1413	379/18670	3.66e-08	4.84813e-05	60	2.09177	0.158311	RNU2-1/CPSF7/PRPF8/METTL16/LUC7L3/SRSF2/SNRPA/HNRNPUL1/ISY1/DHX8/LSM4/DDX23/PRPF40B/HNRNPM/DHX40/POLR2A/CHERP/RBM4/SF1/SF3B2/SART1/SRSF10/SRRM1/KDM1A/HNRNPR/RBMX/CACTIN/ZBTB7A/DHX35/SYMPK/SRSF9/NUDT21/SRSF3/RBM22/SNRNP70/SETX/KHDC4/PRCC/SNRPGP15/RBM42/DCPS/RBM19/EFTUD2/CWC25/FUS/CD2BP2/XAB2/PRPF3/CIRBP/SF3A2/DAZAP1/DYRK1A/RBM25/SUGP1/GEMIN7/U2AF2/FRG1/ALYREF/ZC3H10/HNRNPL
scRNA	Downregulated	GO	GO:0006614	8	SRP-dependent cotranslational protein targeting to membrane	42/628	105/18670	1.86874e-34	1e-05	42	11.8917	0.4	RPL5/RPS2/RPL8/RPL15/RPS7/RPS10/RPL6/RPL9/RPL7/RPL22/RPL24/RPL3/RPS11/RPL35A/RPL23/RPL10A/RPS5/RPL4/RPS16/UBA52/RPSA/RPL36A/RPLP0/RPL23A/RPL14/RPLP2/RPS25/RPL17/RPL36/RPL13A/RPL27/RPS9/RPL37A/RPL27A/RPS21/RPL35/RPL38/RPS20/SSR3/RPL31/SRP72/SEC63
ATAC	Open	GO	GO:0006614	8	SRP-dependent cotranslational protein targeting to membrane	19/1413	105/18670	0.000307907	0.0494377	19	2.39093	0.180952	RPL18A/UBA52/RPS11/SRP14/RPL38/RPL11/RPL10/RPS14/RPS19/SRPRA/RPL6/RPL27A/SRP68/RPL23/RPL26/RPS13/RPL19/RPL28/RPS16
scRNA	Upregulated	GO	GO:0050852	7	T cell receptor signaling pathway	44/1566	202/18670	3.14247e-09	1e-05	44	2.59689	0.217822	GBP1/PSME2/THEMIS2/PLCG2/PSMA4/CUL1/WAS/PTPRJ/PAK2/PSMB9/EZR/PTPRC/PTPN6/LILRB4/NFKB1/CD300A/PRNP/PSMA3/PAK1/PDE4B/NFKBIZ/PSMD11/PSMB8/PAG1/PSMB3/PIK3R1/RBCK1/CD81/CYLD/BTN2A1/RELA/PTPN2/PSMA6/CSK/RIPK2/BTN3A3/PSMC4/PSEN1/LCP2/STK11/INPP5D/PSMD1/PSMC6/ZC3H12A
scRNA	Downregulated	GO	GO:0050852	7	T cell receptor signaling pathway	19/628	202/18670	5.46589e-05	0.000855638	19	2.79632	0.0940594	HLA-DRA/FYB1/HLA-DPA1/HLA-DPB1/LGALS3/HLA-DRB1/HLA-DQB1/HLA-DQA1/CD4/HLA-DRB5/PRAM1/PSMB6/PSME4/PSMB10/PSMB1/PSMA1/PSMD6/IKBKB/PSMD7
WGBS	Hypomethylated	GO	GO:0050852	7	T cell receptor signaling pathway	17/365	204/18862	5.01739e-07	2.12236e-05	17	4.30639	0.0833333	CD300A/HLA-DRB1/HLA-DQA2/HLA-DRB5/HLA-DQB1/HLA-DQB2/HLA-DQA1/RNF31/HLA-DPA1/HLA-DPB1/SKAP1/TAB2/BCAR1/BTN2A2/BTN2A1/BTN3A2/BTN2A3P
WGBS	Hypermethylated	GO	GO:0050852	7	T cell receptor signaling pathway	22/879	204/18862	0.00022358	0.00798181	22	2.31415	0.107843	HLA-DQA1/HLA-DQB1/HLA-DRB1/HLA-DQA2/HLA-DQB2/HLA-DRB5/HLA-DRA/HLA-DPB1/HLA-DPA1/PSMB8/PAWR/MALT1/EZR/CRKL/BTN2A1/BTN2A2/BTN2A3P/BTN3A2/BTN3A1/BTN3A3/HLA-A/SKAP1
scRNA	Upregulated	GO	GO:0000723	6	telomere maintenance	25/1566	162/18670	0.0021405	0.0168926	25	1.83983	0.154321	HSP90AA1/HNRNPA2B1/SP100/XRN1/HNRNPC/SMG1/PML/NOP10/PTGES3/PPP1R10/XRCC5/XRCC6/ATRX/NBN/HSP90AB1/EXOSC10/SMG7/CCT5/HNRNPD/HMBOX1/TEP1/SMC5/CCT7/TERF2IP/MAPK3
WGBS	Hypermethylated	GO	GO:0000723	6	telomere maintenance	17/879	161/18862	0.00140299	0.0340202	17	2.2658	0.10559	NBN/H4-16/TEN1/HNRNPC/CCT4/DCP2/HNRNPD/XRCC6/TNKS2/GNL3/ZNF365/RECQL4/NSMCE2/NEK2/XRN1/ATR/HNRNPA2B1
scRNA	Upregulated	GO	GO:0032200	6	telomere organization	25/1566	175/18670	0.00600987	0.0373084	25	1.70316	0.142857	HSP90AA1/HNRNPA2B1/SP100/XRN1/HNRNPC/SMG1/PML/NOP10/PTGES3/PPP1R10/XRCC5/XRCC6/ATRX/NBN/HSP90AB1/EXOSC10/SMG7/CCT5/HNRNPD/HMBOX1/TEP1/SMC5/CCT7/TERF2IP/MAPK3
WGBS	Hypermethylated	GO	GO:0032200	6	telomere organization	19/879	174/18862	0.000500129	0.015131	19	2.34317	0.109195	NBN/H4-16/TEN1/HNRNPC/CCT4/DCP2/HNRNPD/XRCC6/TNKS2/GNL3/ZNF365/RECQL4/NSMCE2/H3C6/NEK2/XRN1/ATR/H3C3/HNRNPA2B1
scRNA	Upregulated	GO	GO:0060337	6	type I interferon signaling pathway	41/1566	95/18670	6.7983e-20	1e-05	41	5.14532	0.431579	MX1/IFITM3/IFI6/IFITM2/XAF1/ISG15/IRF7/OAS2/OASL/MX2/BST2/OAS1/STAT1/OAS3/IFIT3/SAMHD1/ADAR/IFI35/SP100/STAT2/GBP2/ISG20/HLA-A/IFIT2/IFNAR1/IFI27/IRF2/PTPN6/PTPN11/PTPN1/RSAD2/IKBKE/PSMB8/MYD88/IRF8/PTPN2/CDC37/IFITM1/HSP90AB1/IFIT1/USP18
ATAC	Open	GO	GO:0060337	6	type I interferon signaling pathway	21/1413	95/18670	6.64e-06	0.0035182	21	2.92077	0.221053	IFI6/OASL/MIR21/HLA-A/HLA-F/HLA-G/HLA-E/BST2/ISG15/CACTIN/TREX1/NLRC5/HLA-H/IFITM3/DCST1/ADAR/IRF5/IFITM2/IFITM1/PSMB8/PTPN6
scRNA	Downregulated	GO	GO:0019080	6	viral gene expression	52/628	191/18670	9.84693e-33	1e-05	52	8.09384	0.272251	RPL5/RPS2/RPL8/RPL15/RPS7/RPS10/RPL6/RPL9/RPL7/RPL22/RPL24/RPL3/RPS11/RPL35A/RPL23/RPL10A/RPS5/RPL4/RPS16/UBA52/RPSA/RPL36A/RPLP0/RPL23A/RPL14/RPLP2/RPS25/EIF3L/ZFP36/RPL17/RPL36/RPL13A/RPL27/EIF3F/RPS9/RPL37A/RPL27A/RPS21/RPL35/NUP214/EIF3G/RAE1/RPL38/POLR2J/TRIM8/RPS20/PCBP2/TAF11/RPL31/SUPT4H1/POLR2G/NELFE
ATAC	Open	GO	GO:0019080	6	viral gene expression	33/1413	191/18670	6.5e-06	0.0035182	33	2.28288	0.172775	RPL18A/UBA52/CCNT1/POLR2A/NUP62/RPS11/TRIM31/EIF2AK4/NUP85/RPL38/RPL11/RPL10/NUP50/RPS14/NUP214/TRIM27/NELFE/IFITM3/RPS19/CDK9/USF2/RPL6/NUP188/RPL27A/RPL23/RPL26/RPS13/RPL19/CCL4/CCL3/RPL28/RPS16/SUPT5H
scRNA	Downregulated	GO	GO:0019083	6	viral transcription	48/628	177/18670	3.35999e-30	1e-05	48	8.06218	0.271186	RPL5/RPS2/RPL8/RPL15/RPS7/RPS10/RPL6/RPL9/RPL7/RPL22/RPL24/RPL3/RPS11/RPL35A/RPL23/RPL10A/RPS5/RPL4/RPS16/UBA52/RPSA/RPL36A/RPLP0/RPL23A/RPL14/RPLP2/RPS25/ZFP36/RPL17/RPL36/RPL13A/RPL27/RPS9/RPL37A/RPL27A/RPS21/RPL35/NUP214/RAE1/RPL38/POLR2J/TRIM8/RPS20/TAF11/RPL31/SUPT4H1/POLR2G/NELFE
ATAC	Open	GO	GO:0019083	6	viral transcription	32/1413	177/18670	3.33e-06	0.0022055	32	2.38879	0.180791	RPL18A/UBA52/CCNT1/POLR2A/NUP62/RPS11/TRIM31/NUP85/RPL38/RPL11/RPL10/NUP50/RPS14/NUP214/TRIM27/NELFE/IFITM3/RPS19/CDK9/USF2/RPL6/NUP188/RPL27A/RPL23/RPL26/RPS13/RPL19/CCL4/CCL3/RPL28/RPS16/SUPT5H
scRNA	Upregulated	KEGG	hsa05169	0	Epstein-Barr virus infection	52/856	202/8102	5.1446e-10	1e-05	52	2.43652	0.257426	ISG15/IRF7/OAS2/EIF2AK2/OAS1/STAT1/OAS3/SAP30/CCND3/STAT2/PLCG2/CALR/MDM2/RB1/HLA-A/TAP1/IFNAR1/PDIA3/MAPK14/DDX58/NFKB1/ITGAL/TLR2/MAP2K3/GADD45B/BCL2L11/RAC1/STAT3/APAF1/IKBKE/BAX/PSMD11/PIK3R1/MYD88/TNFAIP3/LYN/RELA/TAPBP/NCOR2/CDKN1B/FAS/JAK3/TAP2/SAP30L/TRAF3/SYK/PSMC4/GADD45A/PSMD1/AKT2/PSMC6/CYCS
scRNA	Downregulated	KEGG	hsa05169	0	Epstein-Barr virus infection	19/377	202/8102	0.00266922	0.0200005	19	2.0214	0.0940594	HLA-DRA/HLA-DPA1/HLA-DPB1/HLA-DMB/HLA-DMA/HLA-DRB1/SEM1/HLA-DQB1/HLA-DQA1/HLA-DRB5/MAP2K7/CDKN1A/VIM/CD44/HLA-C/CASP8/PSMD6/IKBKB/PSMD7
WGBS	Hypermethylated	KEGG	hsa05169	0	Epstein-Barr virus infection	22/365	202/8113	0.000102648	0.00416426	22	2.42081	0.108911	IRF9/HLA-DQA1/HLA-DQB1/HLA-DRB1/HLA-DQA2/HLA-DRB5/HLA-DRA/HLA-DPB1/HLA-DPA1/HLA-DMA/HLA-DMB/HLA-DOA/HLA-DOB/TAP2/TAP1/HDAC2/RBPJ/PDIA3/MAPK11/HLA-C/GADD45G/HLA-A
scRNA	Downregulated	KEGG	hsa05166	0	Human T-cell leukemia virus 1 infection	21/377	219/8102	0.00127537	0.0111722	21	2.06075	0.0958904	FOS/HLA-DRA/SLC25A6/SLC25A5/HLA-DPA1/ZFP36/HLA-DPB1/HLA-DMB/HLA-DMA/HLA-DRB1/HLA-DQB1/HLA-DQA1/CD4/VDAC2/HLA-DRB5/MAP3K3/CDKN1A/HLA-C/SMAD3/PRKACA/IKBKB
WGBS	Hypermethylated	KEGG	hsa05166	0	Human T-cell leukemia virus 1 infection	21/365	222/8113	0.000991512	0.0268159	21	2.10259	0.0945946	HLA-DQA1/HLA-DQB1/HLA-DRB1/HLA-DQA2/HLA-DRB5/ATF6B/HLA-DRA/HLA-DPB1/HLA-DPA1/HLA-DMA/HLA-DMB/HLA-DOA/HLA-DOB/XPO1/MAP2K1/HLA-C/ANAPC7/ADCY6/HLA-A/ATR/TBP
scRNA	Upregulated	KEGG	hsa05164	0	Influenza A	48/856	172/8102	1.22075e-10	1e-05	48	2.64138	0.27907	MX1/IRF7/OAS2/TNFSF10/MX2/EIF2AK2/OAS1/STAT1/OAS3/ADAR/IFNGR2/CCND3/STAT2/IFIH1/TLR4/NLRP3/IFNAR1/CREBBP/JAK2/IFNGR1/DDX58/TLR7/NFKB1/PML/TNFRSF1A/TRIM25/XPO1/RSAD2/APAF1/IKBKE/BAX/PRKCB/PIK3R1/MYD88/RELA/DNAJC3/FAS/CALCOCO2/SOCS3/MAP2K1/TRAF3/NUP98/PYCARD/KPNA6/AKT2/MAPK3/EIF2S1/CYCS
scRNA	Downregulated	KEGG	hsa05164	0	Influenza A	19/377	172/8102	0.000385912	0.00424988	19	2.37397	0.110465	HLA-DRA/SLC25A6/SLC25A5/HLA-DPA1/HLA-DPB1/HLA-DMB/HLA-DMA/ACTG1/HLA-DRB1/HLA-DQB1/HLA-DQA1/RAE1/CXCL8/HLA-DRB5/IL18/HNRNPUL1/PABPN1/CASP8/IKBKB
WGBS	Hypermethylated	KEGG	hsa05164	0	Influenza A	19/365	171/8113	0.000233793	0.0080254	19	2.46971	0.111111	IRF9/HLA-DQA1/HLA-DQB1/HLA-DRB1/HLA-DQA2/HLA-DRB5/HLA-DRA/HLA-DPB1/HLA-DPA1/HLA-DMA/HLA-DMB/HLA-DOA/HLA-DOB/TNFSF10/XPO1/PRSS3/MAP2K1/IFNGR1/PABPN1L
scRNA	Upregulated	KEGG	hsa04145	0	Phagosome	36/856	152/8102	2.15575e-06	5.93508e-05	36	2.2417	0.236842	CD14/NCF1/ATP6V0E1/CYBB/CALR/TLR4/HLA-A/FCGR3A/TAP1/DYNC1I2/RAB7A/TFRC/LAMP2/CTSL/LAMP1/TLR2/ATP6V1E1/RAC1/CYBA/TCIRG1/ITGA5/CD36/ATP6AP1/PIKFYVE/ITGB1/NCF2/DYNC1LI1/TAP2/SEC22B/RAB5C/MPO/SEC61B/HGS/ATP6V1C1/M6PR/ATP6V1B2
scRNA	Downregulated	KEGG	hsa04145	0	Phagosome	20/377	152/8102	2.30216e-05	0.000424161	20	2.82773	0.131579	HLA-DRA/HLA-DPA1/HLA-DPB1/HLA-DMB/FCAR/HLA-DMA/ACTG1/HLA-DRB1/HLA-DQB1/HLA-DQA1/THBS1/ATP6V1F/HLA-DRB5/TUBB/ATP6V0B/HLA-C/ATP6V1G1/SEC61G/CLEC7A/DYNC1H1
WGBS	Hypermethylated	KEGG	hsa04145	0	Phagosome	24/365	152/8113	6.16838e-08	1e-05	24	3.50959	0.157895	HLA-DQA1/HLA-DQB1/HLA-DRB1/HLA-DQA2/HLA-DRB5/HLA-DRA/HLA-DPB1/HLA-DPA1/HLA-DMA/HLA-DMB/HLA-DOA/HLA-DOB/TAP2/TAP1/EEA1/ATP6V0B/ATP6V0D1/HLA-C/THBS1/C3/CD14/COLEC11/ATP6V1A/HLA-A
scRNA	Downregulated	KEGG	hsa03013	0	RNA transport	18/377	186/8102	0.00251307	0.0190677	18	2.07975	0.0967742	EIF1/EIF3E/PABPC1/EIF3H/EIF3F/NUP214/EIF3G/RAE1/SUMO1/SRRM1/UBE2I/EIF2S3/EIF4EBP1/EIF1B/EIF1AX/THOC7/SUMO2/RBM8A
ATAC	Closed	KEGG	hsa03013	0	RNA transport	32/708	186/8080	0.000148035	0.0326818	32	1.96343	0.172043	UPF1/SEH1L/SEC13/XPO1/NMD3/RPP40/NXT1/TPR/GEMIN7/ELAC1/AAAS/EIF4B/ACIN1/PRMT5/EIF2S1/EIF3E/PNN/GEMIN2/EIF4A1/RPP30/EIF4E/TGS1/NUP205/PABPC1/NUP54/FXR1/EIF3G/EIF4EBP3/GEMIN5/STRAP/POM121/DDX39B
scRNA	Upregulated	KEGG	hsa03040	0	Spliceosome	26/856	151/8102	0.00808656	0.0464098	26	1.62973	0.172185	U2AF1/HNRNPC/ZMAT2/ACIN1/DHX8/SF3B2/SLU7/HNRNPK/SNRPB2/SRSF9/SNRNP70/SRSF10/SNRNP27/TRA2B/DDX23/CCDC12/CDC40/CWC15/THOC2/SNU13/PRPF3/XAB2/NCBP2/DDX42/SF3B6/PRPF6
scRNA	Downregulated	KEGG	hsa03040	0	Spliceosome	15/377	151/8102	0.00437969	0.0290252	15	2.13484	0.0993377	HNRNPA1/SNRPD2/SF3B5/SRSF5/LSM7/LSM3/SF3B1/TXNL4A/SF3A1/LSM4/SYF2/SRSF6/PQBP1/RBM8A/SNRPA
ATAC	Open	KEGG	hsa03040	0	Spliceosome	28/687	151/8080	6.02e-05	0.0193315	28	2.1809	0.18543	RNU2-1/PRPF8/SRSF2/SNRPA/ISY1/DHX8/LSM4/DDX23/PRPF40B/HNRNPM/CHERP/SF3B2/SART1/SRSF10/RBMX/SRSF9/SRSF3/RBM22/SNRNP70/EFTUD2/FUS/XAB2/PRPF3/SF3A2/RBM25/U2AF2/ALYREF/CCDC12
WGBS	Hypermethylated	KEGG	hsa03040	0	Spliceosome	16/365	147/8113	0.000900517	0.0247296	16	2.41931	0.108844	CHERP/EFTUD2/LSM2/WBP11/SRSF2/HNRNPC/MAGOHB/EIF4A3/SNU13/SF3B6/SMNDC1/TXNL4A/ZMAT2/DDX23/U2SURP/PRPF40B
scRNA	Downregulated	KEGG	hsa04658	0	Th1 and Th2 cell differentiation	12/377	92/8102	0.00107837	0.0097644	12	2.80314	0.130435	FOS/HLA-DRA/HLA-DPA1/HLA-DPB1/HLA-DMB/HLA-DMA/HLA-DRB1/HLA-DQB1/HLA-DQA1/CD4/HLA-DRB5/IKBKB
ATAC	Open	KEGG	hsa04658	0	Th1 and Th2 cell differentiation	21/687	92/8080	2.14e-05	0.00809914	21	2.68464	0.228261	DLL1/MAPK12/MAPK11/IL12RB1/JAK3/IL2RG/LAT/NOTCH1/MAPK1/HLA-DMA/HLA-DOB/HLA-DQA1/HLA-DPB1/HLA-DQA2/HLA-DMB/NFKBIE/HLA-DRB1/TBX21/JAG2/MAPK14/MAPK13
WGBS	Hypermethylated	KEGG	hsa04658	0	Th1 and Th2 cell differentiation	16/365	92/8113	2.79116e-06	0.000197199	16	3.86563	0.173913	HLA-DQA1/HLA-DQB1/HLA-DRB1/HLA-DQA2/HLA-DRB5/HLA-DRA/HLA-DPB1/HLA-DPA1/HLA-DMA/HLA-DMB/HLA-DOA/HLA-DOB/RBPJ/MAPK11/IFNGR1/DLL1
scRNA	Upregulated	KEGG	hsa04659	0	Th17 cell differentiation	21/856	107/8102	0.00359242	0.024823	21	1.85761	0.196262	STAT1/HSP90AA1/IFNGR2/STAT6/HIF1A/IL27RA/MAPK14/JAK2/IFNGR1/NFKB1/IL2RG/STAT3/RARA/RELA/HSP90AB1/JAK3/IL4R/PPP3CA/IL6ST/MAPK3/SMAD2
scRNA	Downregulated	KEGG	hsa04659	0	Th17 cell differentiation	14/377	107/8102	0.000410579	0.00447044	14	2.81187	0.130841	FOS/HLA-DRA/HLA-DPA1/HLA-DPB1/HLA-DMB/HLA-DMA/HLA-DRB1/HLA-DQB1/HLA-DQA1/CD4/HLA-DRB5/AHR/SMAD3/IKBKB
ATAC	Open	KEGG	hsa04659	0	Th17 cell differentiation	22/687	107/8080	7.56e-05	0.0216522	22	2.41821	0.205607	MAPK12/MAPK11/IL12RB1/JAK3/IL2RG/LAT/MAPK1/IL27RA/HLA-DMA/RXRB/HLA-DOB/HLA-DQA1/HLA-DPB1/HLA-DQA2/HLA-DMB/NFKBIE/TGFB1/HLA-DRB1/RXRA/TBX21/MAPK14/MAPK13
scRNA	Upregulated	KEGG	hsa05152	0	Tuberculosis	41/856	180/8102	1.27432e-06	3.69861e-05	41	2.15591	0.227778	CTSD/CD14/STAT1/IFNGR2/CEBPB/CALM1/TLR4/FCGR3A/IL10RB/CREBBP/ITGAX/MAPK14/RAB7A/JAK2/IFNGR1/LAMP2/LAMP1/NFKB1/TLR2/TLR1/TNFRSF1A/TCIRG1/APAF1/BAX/MYD88/HSPD1/ATP6AP1/RELA/HSPA9/RHOA/CALM3/RIPK2/PPP3CA/CALM2/SYK/RAB5C/CASP10/CREB1/AKT2/MAPK3/CYCS
WGBS	Hypermethylated	KEGG	hsa05152	0	Tuberculosis	21/365	180/8113	5.42772e-05	0.00248423	21	2.5932	0.116667	HLA-DQA1/HLA-DQB1/HLA-DRB1/HLA-DQA2/HLA-DRB5/HLA-DRA/HLA-DPB1/HLA-DPA1/HLA-DMA/HLA-DMB/HLA-DOA/HLA-DOB/EEA1/MALT1/ATP6V0B/ATP6V0D1/TLR9/MAPK11/IFNGR1/C3/CD14
scRNA	Upregulated	Reactome	R-HSA-5663205	0	Infectious disease	63/1157	383/10654	0.00046527	0.00495396	63	1.51468	0.164491	ISG15/RPS17/EIF2AK2/HSP90AA1/CALM1/PSME2/RPL22L1/CALR/PSMA4/PAK2/PSMB9/CHMP5/HCK/TAF7/CCNK/MAP2K3/DOCK2/GRB2/XPO1/AP1G1/RAC1/CHMP4B/ARF1/CLTC/PSMA3/CXCR4/PSMD11/FURIN/PSMB8/PSMB3/XRCC5/XRCC6/UBAP1/DNAJC3/AP2B1/CLTA/GTF2F1/HSP90AB1/NUP62/PSMA6/RPS27L/CALM3/MAP2K1/RNGTT/APOBEC3G/CALM2/NUP98/VPS4B/EPS15/SUPT16H/RBX1/TCEA1/BANF1/SUPT5H/PSMC4/CTNND1/NCBP2/PSMD1/HGS/CBL/PSMC6/PDCD6IP/GTF2E2
scRNA	Downregulated	Reactome	R-HSA-5663205	0	Infectious disease	73/455	383/10654	1.84615e-28	1e-05	73	4.46298	0.190601	RPL5/RPS2/RPL8/RPL15/RPS7/RPS10/RPL6/AP1S2/RPL9/RPL7/RPL22/RPL24/ELOB/RPL3/RPS11/RPL35A/RPL23/RPL10A/RPS5/RPL4/SLC25A6/RPS16/UBA52/RPSA/RPL36A/RPLP0/RPL23A/RPL14/RPLP2/RPS25/SLC25A5/EEF2/RPL36/RPL13A/RPL27/ELOC/SEM1/RPS9/RPL37A/RPL27A/RPS21/RPL35/NUP214/CD4/NPM1/CTNNB1/RAE1/RPL38/POLR2J/AP2S1/UBC/GTF2A2/VPS28/MAP2K7/RPS20/TAF11/PSMB6/KPNA4/PSME4/PSMB10/TAF10/RPL31/SUPT4H1/VAMP2/PABPN1/POLR2G/PSMB…
ATAC	Open	Reactome	R-HSA-5663205	0	Infectious disease	53/868	383/10654	8.62e-05	0.0228365	53	1.69852	0.138381	TBP/PSMB1/PSMC4/MVB12A/ELL/RPL18A/UBA52/CCNT1/CLTC/POLR2A/VAMP2/RPS27L/NUP62/RPS11/NUP85/RPL38/ISG15/RPL11/ELOA/RPL10/NUP50/RPS14/GTF2H1/NUP214/PACS1/AP2S1/APOBEC3G/PSMB9/NELFE/TGFB1/RPS19/CDK9/RPL6/RANBP1/NUP188/RPL27A/ERCC2/GRB2/RPL23/STX1B/RPL26/PSMB8/RPS13/PSMB4/PSMD4/RPL19/RPL28/VAMP1/HGS/CCR5/RPS16/SUPT5H/PSMD9
scRNA	Downregulated	Reactome	R-HSA-168254	0	Influenza Infection	46/455	155/10654	9.42945e-27	1e-05	46	6.94908	0.296774	RPL5/RPS2/RPL8/RPL15/RPS7/RPS10/RPL6/RPL9/RPL7/RPL22/RPL24/RPL3/RPS11/RPL35A/RPL23/RPL10A/RPS5/RPL4/SLC25A6/RPS16/UBA52/RPSA/RPL36A/RPLP0/RPL23A/RPL14/RPLP2/RPS25/RPL36/RPL13A/RPL27/RPS9/RPL37A/RPL27A/RPS21/RPL35/NUP214/RAE1/RPL38/POLR2J/RPS20/KPNA4/RPL31/PABPN1/POLR2G/RPL36AL
ATAC	Open	Reactome	R-HSA-168254	0	Influenza Infection	26/868	155/10654	0.000305557	0.0494377	26	2.0589	0.167742	RPL18A/UBA52/CLTC/POLR2A/RPS27L/NUP62/RPS11/NUP85/RPL38/ISG15/RPL11/RPL10/NUP50/RPS14/NUP214/TGFB1/RPS19/RPL6/NUP188/RPL27A/RPL23/RPL26/RPS13/RPL19/RPL28/RPS16
scRNA	Upregulated	Reactome	R-HSA-877300	0	Interferon gamma signaling	32/1157	92/10654	8.16276e-10	1e-05	32	3.20289	0.347826	IRF7/OAS2/OASL/GBP1/MT2A/OAS1/STAT1/OAS3/TRIM22/IFNGR2/SP100/GBP2/HLA-A/JAK2/IRF2/IFNGR1/GBP4/PTPN6/PRKCD/PML/TRIM25/PTPN11/TRIM14/PTPN1/IRF8/PTAFR/PTPN2/GBP3/TRIM38/SOCS3/TRIM5/GBP5
scRNA	Downregulated	Reactome	R-HSA-877300	0	Interferon gamma signaling	13/455	92/10654	0.000135461	0.00178564	13	3.3087	0.141304	HLA-DRA/HLA-DPA1/HLA-DPB1/HLA-DRB1/HLA-DQB1/HLA-DQA1/SUMO1/HLA-DRB5/TRIM8/CD44/IFI30/HLA-C/IRF1
WGBS	Hypomethylated	Reactome	R-HSA-877300	0	Interferon gamma signaling	13/217	91/10856	2.75492e-08	1e-05	13	7.14681	0.142857	HLA-DRB1/HLA-DQA2/HLA-DRB5/HLA-DQB1/HLA-DQB2/HLA-DQA1/HLA-DPA1/HLA-DPB1/FCGR1A/GBP5/GBP4/GBP7/GBP6
WGBS	Hypermethylated	Reactome	R-HSA-877300	0	Interferon gamma signaling	14/512	91/10856	8.46759e-05	0.00359873	14	3.26202	0.153846	IRF9/HLA-DQA1/HLA-DQB1/HLA-DRB1/HLA-DQA2/HLA-DQB2/HLA-DRB5/HLA-DRA/HLA-DPB1/HLA-DPA1/HLA-C/IFNGR1/TRIM38/HLA-A
scRNA	Upregulated	Reactome	R-HSA-913531	0	Interferon Signaling	66/1157	199/10654	1.28508e-17	1e-05	66	3.05401	0.331658	MX1/IFITM3/IFI6/IFITM2/XAF1/ISG15/IRF7/OAS2/OASL/MX2/BST2/GBP1/EIF2AK2/MT2A/OAS1/STAT1/OAS3/TRIM22/IFIT3/HERC5/SAMHD1/ADAR/IFNGR2/IFI35/SP100/STAT2/UBE2L6/GBP2/ISG20/EIF4E3/HLA-A/EIF4G1/IFIT2/IFNAR1/IFI27/JAK2/IRF2/IFNGR1/GBP4/PTPN6/DDX58/EIF4G3/PRKCD/PML/TRIM25/PTPN11/TRIM14/PTPN1/RSAD2/EIF4A2/PSMB8/IRF8/PTAFR/PTPN2/GBP3/TRIM38/ARIH1/IFITM1/NUP62/SOCS3/TRIM5/NUP98/IFIT1/MAPK3/USP18/GBP5
scRNA	Downregulated	Reactome	R-HSA-913531	0	Interferon Signaling	18/455	199/10654	0.00214777	0.0169361	18	2.11797	0.0904523	HLA-DRA/UBA52/HLA-DPA1/HLA-DPB1/HLA-DRB1/HLA-DQB1/HLA-DQA1/NUP214/RAE1/SUMO1/UBC/HLA-DRB5/TRIM8/CD44/IFI30/HLA-C/KPNA4/IRF1
ATAC	Open	Reactome	R-HSA-913531	0	Interferon Signaling	33/868	199/10654	6.32e-05	0.019698	33	2.03542	0.165829	IFI6/IFI30/UBA52/OASL/EIF4A1/NUP62/HLA-A/HLA-F/TRIM26/HLA-G/HLA-E/TRIM31/BST2/NUP85/ISG15/PTAFR/FLNA/NUP50/NUP214/TRIM46/HLA-DQA1/HLA-DPB1/HLA-DQA2/IFITM3/NUP188/ADAR/IRF5/IFITM2/IFITM1/PSMB8/HLA-DRB1/CIITA/PTPN6
WGBS	Hypomethylated	Reactome	R-HSA-913531	0	Interferon Signaling	14/217	199/10856	4.50041e-05	0.000656439	14	3.51953	0.0703518	HLA-DRB1/HLA-DQA2/HLA-DRB5/HLA-DQB1/HLA-DQB2/HLA-DQA1/NUP88/HLA-DPA1/HLA-DPB1/FCGR1A/GBP5/GBP4/GBP7/GBP6
WGBS	Hypermethylated	Reactome	R-HSA-913531	0	Interferon Signaling	24/512	199/10856	2.14968e-05	0.00106588	24	2.55716	0.120603	AAAS/IRF9/HLA-DQA1/HLA-DQB1/HLA-DRB1/HLA-DQA2/HLA-DQB2/HLA-DRB5/HLA-DRA/HLA-DPB1/HLA-DPA1/PSMB8/PPM1B/NUP85/EIF4A3/NUP210/IFITM2/IFITM3/IFITM1/HLA-C/IFNGR1/TRIM38/HLA-A/KPNB1
scRNA	Downregulated	Reactome	R-HSA-162599	0	Late Phase of HIV Life Cycle	14/455	139/10654	0.00243941	0.0187002	14	2.35838	0.100719	ELOB/UBA52/ELOC/NUP214/RAE1/POLR2J/UBC/GTF2A2/VPS28/TAF11/TAF10/SUPT4H1/POLR2G/NELFE
ATAC	Closed	Reactome	R-HSA-162599	0	Late Phase of HIV Life Cycle	27/997	139/10654	0.000186126	0.0372194	27	2.07571	0.194245	CHMP2B/ELL/UBA52/SEH1L/RNMT/SEC13/XPO1/CCNT2/TPR/ELOC/AAAS/CTDP1/PDCD6IP/POLR2A/GTF2E2/GTF2B/NUP205/CDK7/NUP54/CCNH/PPIA/SUPT4H1/GTF2H1/TSG101/POM121/GTF2H4/SUPT16H
scRNA	Downregulated	Reactome	R-HSA-2132295	0	MHC class II antigen presentation	17/455	123/10654	1.76322e-05	0.000341172	17	3.23627	0.138211	AP1S2/HLA-DRA/CD74/HLA-DPA1/HLA-DPB1/HLA-DMB/HLA-DRB1/HLA-DQB1/HLA-DQA1/AP2S1/HLA-DRB5/DCTN3/CTSH/IFI30/DCTN2/AP2M1/DYNC1H1
WGBS	Hypomethylated	Reactome	R-HSA-2132295	0	MHC class II antigen presentation	11/217	123/10856	3.42708e-05	0.000557559	11	4.47402	0.0894309	HLA-DRB1/HLA-DQA2/HLA-DRB5/HLA-DQB1/HLA-DQB2/HLA-DQA1/CTSD/HLA-DPA1/HLA-DPB1/DYNC1I1/SEC31A
WGBS	Hypermethylated	Reactome	R-HSA-2132295	0	MHC class II antigen presentation	17/512	123/10856	6.20937e-05	0.00270335	17	2.93051	0.138211	HLA-DQA1/HLA-DQB1/HLA-DRB1/HLA-DQA2/HLA-DQB2/HLA-DRB5/HLA-DRA/HLA-DPB1/HLA-DPA1/HLA-DMB/HLA-DOA/HLA-DOB/CTSB/SEC31A/KIF11/AP1S2/KIF26A
scRNA	Upregulated	Reactome	R-HSA-72172	0	mRNA Splicing	37/1157	191/10654	0.000318131	0.00361093	37	1.78381	0.193717	HNRNPA2B1/U2AF1/HNRNPC/DNAJC8/HNRNPR/CPSF2/SF3B2/SLU7/HNRNPK/SNRPB2/SRSF9/SNRNP70/PTBP1/SRSF10/PAPOLA/SRRT/GTF2F1/RNPS1/SNRNP27/TRA2B/DDX23/CDC40/CWC15/SNRNP35/HNRNPD/SNU13/PDCD7/DHX9/PRPF3/XAB2/SRRM2/NCBP2/WBP4/DDX42/SF3B6/PRCC/PRPF6
scRNA	Downregulated	Reactome	R-HSA-72172	0	mRNA Splicing	24/455	191/10654	1.94958e-06	5.47702e-05	24	2.94225	0.125654	HNRNPA1/SF1/SNRPD2/POLR2J/SF3B5/SRRM1/HNRNPUL1/PCBP2/SRSF5/LSM7/LSM3/HNRNPH1/SF3B1/SRSF11/TXNL4A/PABPN1/POLR2G/SF3A1/LSM4/SYF2/SRSF6/PQBP1/RBM8A/SNRPA
ATAC	Open	Reactome	R-HSA-72172	0	mRNA Splicing	36/868	191/10654	1.49e-06	0.00121458	36	2.31346	0.188482	CPSF7/PRPF8/SRSF2/SNRPA/HNRNPUL1/ISY1/LSM4/DDX23/HNRNPM/POLR2A/CHERP/SF1/SF3B2/SART1/SRSF10/SRRM1/HNRNPR/RBMX/SYMPK/SRSF9/NUDT21/SRSF3/RBM22/SNRNP70/PRCC/EFTUD2/CWC25/FUS/CD2BP2/XAB2/PRPF3/SF3A2/SUGP1/U2AF2/ALYREF/HNRNPL
WGBS	Hypermethylated	Reactome	R-HSA-72172	0	mRNA Splicing	20/512	191/10856	0.000681542	0.0199435	20	2.22022	0.104712	CHERP/EFTUD2/PCBP2/LSM2/WBP11/SRSF2/HNRNPC/MAGOHB/EIF4A3/HNRNPD/SNU13/ZRSR2/CPSF1/NUDT21/SF3B6/SMNDC1/TXNL4A/DDX23/U2SURP/HNRNPA2B1
scRNA	Upregulated	Reactome	R-HSA-72163	0	mRNA Splicing - Major Pathway	35/1157	183/10654	0.000583777	0.00593383	35	1.76115	0.191257	HNRNPA2B1/U2AF1/HNRNPC/DNAJC8/HNRNPR/CPSF2/SF3B2/SLU7/HNRNPK/SNRPB2/SRSF9/SNRNP70/PTBP1/SRSF10/PAPOLA/SRRT/GTF2F1/RNPS1/SNRNP27/TRA2B/DDX23/CDC40/CWC15/HNRNPD/SNU13/DHX9/PRPF3/XAB2/SRRM2/NCBP2/WBP4/DDX42/SF3B6/PRCC/PRPF6
scRNA	Downregulated	Reactome	R-HSA-72163	0	mRNA Splicing - Major Pathway	24/455	183/10654	8.95396e-07	2.80131e-05	24	3.07087	0.131148	HNRNPA1/SF1/SNRPD2/POLR2J/SF3B5/SRRM1/HNRNPUL1/PCBP2/SRSF5/LSM7/LSM3/HNRNPH1/SF3B1/SRSF11/TXNL4A/PABPN1/POLR2G/SF3A1/LSM4/SYF2/SRSF6/PQBP1/RBM8A/SNRPA
ATAC	Open	Reactome	R-HSA-72163	0	mRNA Splicing - Major Pathway	36/868	183/10654	5.12e-07	0.000542566	36	2.4146	0.196721	CPSF7/PRPF8/SRSF2/SNRPA/HNRNPUL1/ISY1/LSM4/DDX23/HNRNPM/POLR2A/CHERP/SF1/SF3B2/SART1/SRSF10/SRRM1/HNRNPR/RBMX/SYMPK/SRSF9/NUDT21/SRSF3/RBM22/SNRNP70/PRCC/EFTUD2/CWC25/FUS/CD2BP2/XAB2/PRPF3/SF3A2/SUGP1/U2AF2/ALYREF/HNRNPL
WGBS	Hypermethylated	Reactome	R-HSA-72163	0	mRNA Splicing - Major Pathway	19/512	183/10856	0.00101978	0.0269629	19	2.20142	0.103825	CHERP/EFTUD2/PCBP2/LSM2/WBP11/SRSF2/HNRNPC/MAGOHB/EIF4A3/HNRNPD/SNU13/CPSF1/NUDT21/SF3B6/SMNDC1/TXNL4A/DDX23/U2SURP/HNRNPA2B1
scRNA	Upregulated	Reactome	R-HSA-72203	0	Processing of Capped Intron-Containing Pre-mRNA	41/1157	244/10654	0.00291121	0.0213651	41	1.5473	0.168033	ZC3H11A/HNRNPA2B1/U2AF1/HNRNPC/DNAJC8/HNRNPR/CPSF2/SF3B2/SLU7/HNRNPK/SNRPB2/SRSF9/SNRNP70/PTBP1/SRSF10/PAPOLA/SRRT/GTF2F1/RNPS1/SNRNP27/TRA2B/NUP62/DDX23/CDC40/CWC15/SNRNP35/HNRNPD/THOC2/SNU13/NUP98/PDCD7/DHX9/PRPF3/XAB2/SRRM2/NCBP2/WBP4/DDX42/SF3B6/PRCC/PRPF6
scRNA	Downregulated	Reactome	R-HSA-72203	0	Processing of Capped Intron-Containing Pre-mRNA	27/455	244/10654	5.32573e-06	0.000123958	27	2.59105	0.110656	HNRNPA1/SF1/NUP214/RAE1/SNRPD2/POLR2J/SF3B5/SRRM1/HNRNPUL1/PCBP2/SRSF5/LSM7/LSM3/HNRNPH1/SF3B1/SRSF11/TXNL4A/PABPN1/POLR2G/SF3A1/THOC7/LSM4/SYF2/SRSF6/PQBP1/RBM8A/SNRPA
ATAC	Open	Reactome	R-HSA-72203	0	Processing of Capped Intron-Containing Pre-mRNA	43/868	244/10654	9.87e-07	0.000909576	43	2.16308	0.17623	CPSF7/PRPF8/SRSF2/SNRPA/HNRNPUL1/ISY1/LSM4/DDX23/HNRNPM/POLR2A/NUP62/CHERP/NUP85/SF1/SF3B2/SART1/SRSF10/SRRM1/HNRNPR/RBMX/SYMPK/SRSF9/NUDT21/SRSF3/NUP50/RBM22/SNRNP70/NUP214/PRCC/NXF1/NUP188/GLE1/EFTUD2/CWC25/FUS/CD2BP2/XAB2/PRPF3/SF3A2/SUGP1/U2AF2/ALYREF/HNRNPL
WGBS	Hypermethylated	Reactome	R-HSA-72203	0	Processing of Capped Intron-Containing Pre-mRNA	25/512	244/10856	0.000214412	0.00781073	25	2.17245	0.102459	CHERP/EFTUD2/AAAS/PCBP2/LSM2/WBP11/NUP85/SRSF2/METTL3/HNRNPC/MAGOHB/WTAP/EIF4A3/HNRNPD/SNU13/NUP210/ZRSR2/CPSF1/NUDT21/SF3B6/SMNDC1/TXNL4A/DDX23/U2SURP/HNRNPA2B1
